# Supplementary material for: Expanding the Prostate Cancer Cell Line Repertoire with ACRJ-PC28, an AR-negative Neuroendocrine Cell Line Derived From an African-Caribbean Patient
Source: Cancer Res Commun. 2022 Nov 7;2(11):1355–71. doi: 10.1158/2767-9764.CRC-22-0245 (PMC9836004; doi:10.1158/2767-9764.CRC-22-0245)
Supplement: Supplementary Table ST3 — All Exonic Variants which are present in ACRJ-PC28. SIFT, Polyphen2, LRT, MutationTaster, MutationAssessor, and CADD were used to predict variant effect. Pop_Freq_max is the maximum population frequency of the variant in 1000Genome Project (Aug 2015), Exome Sequence Project (ESP6500) and Genome Aggregation Database (gnomAD). Total_Damaging represents number of times the variant was predicted as damaging by the 5 methods used. There are 605 variants that are predicted as damaging for 5 methods (green) while 296 variants are predicted as damaging for 4 out of 5 methods (orange-brown), among them is the variant in ATM (rs147934285) (dk brown). 3). Additionally, 539 variants are predicted as damaging for 3 out of 5 methods (blue-purple). The data generated and/or analyzed during the current study are available from the corresponding author on reasonable request. [file crc-22-0245-s07.xlsx]

## Sheet: Variants_All_Exonic.exclude_ncR
Variant	VariantID	Chr	Start	End	Ref	Alt	Func.refGene	Gene.refGene	GeneDetail.refGene	ExonicFunc.refGene	AAChange.refGene	cytoBand	Pop_Freq_Max	avsnp147	SIFT_pred	Polyphen2_HVAR_pred	LRT_pred	MutationTaster_pred	MutationAssessor_pred	CADD_phred	Total_Damaging	Interpro_domain	REVEL	CLINSIG	CLNDBN	CLNACC	CLNDSDB	CLNDSDBID	cosmic81_coding	GT	Qscore	Depth	Ref_Allele_Depth	Alt_Allele_Depth
snp	chr19:58864479.A1BG.T->C	chr19	58864479	58864479	T	C	exonic	A1BG	.	nonsynonymous SNV	A1BG:NM_130786:exon3:c.A155G:p.H52R	19q13.43	0.9046	rs893184	T	B	N	P	N	1.484	0	Immunoglobulin-like domain|Immunoglobulin-like fold	0.011	.	.	.	.	.	ID=COSM3720655;OCCURENCE=1(upper_aerodigestive_tract)	1	1060.77	33	0	33
snp	chr10:52566602.A1CF.C->A	chr10	52566602	52566602	C	A	exonic	A1CF	.	nonsynonymous SNV	A1CF:NM_014576:exon13:c.G1648T:p.A550S,A1CF:NM_138932:exon13:c.G1672T:p.A558S,A1CF:NM_138933:exon13:c.G1672T:p.A558S,A1CF:NM_001198818:exon14:c.G1648T:p.A550S,A1CF:NM_001198820:exon14:c.G1672T:p.A558S,A1CF:NM_001198819:exon15:c.G1696T:p.A566S	10q11.23	0.01	rs11817448	T	B	N	N	N	16.42	1	.	0.058	.	.	.	.	.	.	0.5	1095.77	43	15	28
snp	chr10:52566611.A1CF.C->T	chr10	52566611	52566611	C	T	exonic	A1CF	.	nonsynonymous SNV	A1CF:NM_014576:exon13:c.G1639A:p.V547M,A1CF:NM_138932:exon13:c.G1663A:p.V555M,A1CF:NM_138933:exon13:c.G1663A:p.V555M,A1CF:NM_001198818:exon14:c.G1639A:p.V547M,A1CF:NM_001198820:exon14:c.G1663A:p.V555M,A1CF:NM_001198819:exon15:c.G1687A:p.V563M	10q11.23	0.0367412	rs9073	T	B	N	P	N	23.2	1	.	0.046	.	.	.	.	.	.	0.5	467.77	48	30	18
snp	chr12:9232268.A2M.T->C	chr12	9232268	9232268	T	C	exonic	A2M	.	nonsynonymous SNV	A2M:NM_001347425:exon23:c.A2548G:p.I850V,A2M:NM_000014:exon24:c.A2998G:p.I1000V,A2M:NM_001347424:exon24:c.A2698G:p.I900V,A2M:NM_001347423:exon25:c.A2998G:p.I1000V	12p13.31	0.3197	rs669	T	B	N	P	L	0.343	0	Terpenoid cyclases/protein prenyltransferase alpha-alpha toroid	0.038	Benign|other	ALPHA-2-MACROGLOBULIN_POLYMORPHISM|Alzheimer_disease,_susceptibility_to	RCV000019801.2|RCV000019802.2	.|.	.|.	ID=COSM3753529;OCCURENCE=1(large_intestine)	0.5	910.77	56	27	29
snp	chr12:9248233.A2M.T->C	chr12	9248233	9248233	T	C	exonic	A2M	.	nonsynonymous SNV	A2M:NM_001347425:exon15:c.A1465G:p.N489D,A2M:NM_000014:exon16:c.A1915G:p.N639D,A2M:NM_001347424:exon16:c.A1615G:p.N539D,A2M:NM_001347423:exon17:c.A1915G:p.N639D	12p13.31	0.9996	rs226405	T	B	N	P	N	0.001	0	.	0.001	.	.	.	.	.	.	1	1509.77	44	0	44
snp	chr12:8988238.A2ML1.G->T	chr12	8988238	8988238	G	T	exonic	A2ML1	.	nonsynonymous SNV	A2ML1:NM_144670:exon6:c.G619T:p.G207C	12p13.31	0.0002	rs11047499	D	P	.	P	L	23.8	2	.	0.163	not provided	not_provided	RCV000106336.1	MedGen	CN221809	.	0.5	530.77	44	26	18
snp	chr12:8993993.A2ML1.T->C	chr12	8993993	8993993	T	C	exonic	A2ML1	.	nonsynonymous SNV	A2ML1:NM_144670:exon11:c.T1109C:p.F370S	12p13.31	0.0295527	rs61744220	T	B	N	N	N	15.44	1	.	0.032	not provided	not_provided	RCV000106332.1	MedGen	CN221809	.	0.5	685.77	40	21	19
snp	chr12:9004892.A2ML1.C->A	chr12	9004892	9004892	C	A	exonic	A2ML1	.	nonsynonymous SNV	A2ML1:NM_001282424:exon9:c.C1077A:p.D359E,A2ML1:NM_144670:exon20:c.C2550A:p.D850E	12p13.31	0.9916	rs1860926	T	B	N	P	N	8.751	0	Immunoglobulin E-set	0.05	Benign	not_specified	RCV000233076.1	MedGen	CN169374	.	1	1528.77	40	0	40
snp	chr12:9013484.A2ML1.T->C	chr12	9013484	9013484	T	C	exonic	A2ML1	.	nonsynonymous SNV	A2ML1:NM_001282424:exon16:c.T1799C:p.V600A,A2ML1:NM_144670:exon27:c.T3272C:p.V1091A	12p13.31	0.0134	rs61736726	D	D	N	N	M	24.5	3	Alpha-2-macroglobulin, N-terminal 2;Alpha-macroglobulin complement component|Terpenoid cyclases/protein prenyltransferase alpha-alpha toroid	0.278	Benign	not_specified	RCV000232239.1	MedGen	CN169374	.	0.5	570.77	44	26	18
snp	chr12:9016573.A2ML1.A->G	chr12	9016573	9016573	A	G	exonic	A2ML1	.	nonsynonymous SNV	A2ML1:NM_001282424:exon18:c.A2213G:p.H738R,A2ML1:NM_144670:exon29:c.A3686G:p.H1229R	12p13.31	0.9927	rs10219561	T	B	N	P	N	6.517	0	Alpha-2-macroglobulin;Alpha-macroglobulin complement component|Terpenoid cyclases/protein prenyltransferase alpha-alpha toroid	0.145	Benign	not_specified	RCV000226756.1	MedGen	CN169374	ID=COSM5021742;OCCURENCE=1(bone)	1	2059.77	59	0	59
snp	chr12:9020489.A2ML1.A->G	chr12	9020489	9020489	A	G	exonic	A2ML1	.	nonsynonymous SNV	A2ML1:NM_001282424:exon19:c.A2296G:p.M766V,A2ML1:NM_144670:exon30:c.A3769G:p.M1257V	12p13.31	0.8658	rs7308811	T	B	N	P	N	0.002	0	Alpha-2-macroglobulin	0.015	.	.	.	.	.	.	1	1782.77	52	0	52
snp	chr22:43089849.A4GALT.T->C	chr22	43089849	43089849	T	C	exonic	A4GALT	.	nonsynonymous SNV	A4GALT:NM_001318038:exon3:c.A109G:p.M37V,A4GALT:NM_017436:exon3:c.A109G:p.M37V	22q13.2	0.4044	rs11541159	T	B	U	P	L	0.007	0	Nucleotide-diphospho-sugar transferases	0.122	.	.	.	.	.	ID=COSM3759233;OCCURENCE=1(pancreas),1(large_intestine)	0.5	204.77	30	20	10
snp	chr3:137843476.A4GNT.G->T	chr3	137843476	137843476	G	T	exonic	A4GNT	.	nonsynonymous SNV	A4GNT:NM_016161:exon3:c.C653A:p.A218D	3q22.3	0.6605	rs2246945	T	B	N	P	N	2.825	0	Alpha 1,4-glycosyltransferase domain|Nucleotide-diphospho-sugar transferases	0.16	.	.	.	.	.	.	0.5	683.77	39	17	22
snp	chr12:125561151.AACS.A->G	chr12	125561151	125561151	A	G	exonic	AACS	.	nonsynonymous SNV	AACS:NM_001319839:exon3:c.A352G:p.I118V,AACS:NM_001319840:exon3:c.A352G:p.I118V,AACS:NM_023928:exon3:c.A352G:p.I118V	12q24.31	0.220647	rs11549081	T	B	N	P	N	0.003	0	AMP-dependent synthetase/ligase	0.131	.	.	.	.	.	ID=COSM4827804;OCCURENCE=1(cervix)	0.5	539.77	52	30	22
snp	chr12:125621219.AACS.G->C	chr12	125621219	125621219	G	C	exonic	AACS	.	nonsynonymous SNV	AACS:NM_001319840:exon16:c.G1567C:p.E523Q,AACS:NM_023928:exon17:c.G1690C:p.E564Q	12q24.31	0.0126	rs77320648	T	B	D	D	M	23	3	.	0.092	.	.	.	.	.	.	0.5	872.77	45	19	26
snp	chr3:151545601.AADAC.G->A	chr3	151545601	151545601	G	A	exonic	AADAC	.	nonsynonymous SNV	AADAC:NM_001086:exon5:c.G841A:p.V281I	3q25.1	0.7781	rs1803155	D	B	N	P	M	23.7	2	Alpha/Beta hydrolase fold	0.136	.	.	.	.	.	ID=COSM3759837;OCCURENCE=2(large_intestine)	1	1696.77	42	0	42
snp	chr3:151463421.AADACL2.G->T	chr3	151463421	151463421	G	T	exonic	AADACL2	.	nonsynonymous SNV	AADACL2:NM_207365:exon4:c.G556T:p.A186S	3q25.1	0.706669	rs1972977	T	B	N	P	N	0.001	0	Alpha/Beta hydrolase fold|Alpha/beta hydrolase fold-3	0.128	.	.	.	.	.	.	1	1228.77	32	0	32
snp	chr1:12776218.AADACL3.A->C	chr1	12776218	12776218	A	C	exonic	AADACL3	.	unknown	UNKNOWN	1p36.21	0.85643	rs3000860	.	.	.	.	.	.	NA	.	.	.	.	.	.	.	.	1	1997.77	58	0	58
snp	chr1:12776344.AADACL3.A->T	chr1	12776344	12776344	A	T	exonic	AADACL3	.	unknown	UNKNOWN	1p36.21	0.7834	rs3000859	.	.	.	.	.	.	NA	.	0.057	.	.	.	.	.	.	0.5	627.77	44	24	20
snp	chr1:12779560.AADACL3.T->C	chr1	12779560	12779560	T	C	exonic	AADACL3	.	unknown	UNKNOWN	1p36.21	0.8568	rs3010876	.	.	.	.	.	.	NA	.	.	.	.	.	.	.	.	0.5	699.77	55	32	23
snp	chr1:12779618.AADACL3.T->C	chr1	12779618	12779618	T	C	exonic	AADACL3	.	unknown	UNKNOWN	1p36.21	0.8575	rs3010877	.	.	.	.	.	.	NA	.	0.131	.	.	.	.	.	.	0.5	697.77	45	23	22
snp	chr1:12785494.AADACL3.G->T	chr1	12785494	12785494	G	T	exonic	AADACL3	.	unknown	UNKNOWN	1p36.21	0.7262	rs7513079	.	.	.	.	.	.	NA	.	0.176	.	.	.	.	.	.	0.5	701.77	55	32	23
indel	chr2:69741754.AAK1.TGT->-	chr2	69741754	69741756	TGT	-	exonic	AAK1	.	nonframeshift deletion	AAK1:NM_014911:exon13:c.1623_1625del:p.541_542del	2p13.3	0.4015	rs3832159	.	.	.	.	.	.	.	.	.	.	.	.	.	.	ID=COSM1318884,COSM1318883;OCCURENCE=1(haematopoietic_and_lymphoid_tissue),2(skin),1(large_intestine)	0.5	443.73	31	18	13
snp	chr2:69741854.AAK1.T->G	chr2	69741854	69741854	T	G	exonic	AAK1	.	nonsynonymous SNV	AAK1:NM_014911:exon13:c.A1525C:p.K509Q	2p13.3	1	rs6715776	T	B	N	P	N	10.15	0	.	0.049	.	.	.	.	.	ID=COSM4590133;OCCURENCE=10(upper_aerodigestive_tract)	1	1618.77	44	0	44
snp	chr11:77583266.AAMDC.G->A	chr11	77583266	77583266	G	A	exonic	AAMDC	.	nonsynonymous SNV	AAMDC:NM_024684:exon4:c.G274A:p.V92M,AAMDC:NM_001316960:exon5:c.G274A:p.V92M,AAMDC:NM_001316961:exon5:c.G274A:p.V92M,AAMDC:NM_001316962:exon5:c.G274A:p.V92M	11q14.1	0.140974	rs2186564	D	D	D	P	M	31	4	.	0.484	.	.	.	.	.	ID=COSM147295;OCCURENCE=1(stomach),2(prostate),2(large_intestine)	0.5	520.77	36	19	17
snp	chr16:70303659.AARS.C->T	chr16	70303659	70303659	C	T	exonic	AARS	.	nonsynonymous SNV	AARS:NM_001605:exon7:c.G824A:p.G275D	16q22.1	0.0834665	rs11537667	D	D	D	P	M	34	4	Alanine-tRNA ligase, class IIc, anti-codon-binding domain|Alanyl-tRNA synthetase, class IIc, N-terminal|Alanyl-tRNA synthetase, class IIc, core domain	0.375	Likely benign	Charcot-Marie-Tooth,_Type_2	RCV000290899.1	MedGen	CN239171	.	0.5	286.77	35	22	13
snp	chr6:44275011.AARS2.T->C	chr6	44275011	44275011	T	C	exonic	AARS2	.	nonsynonymous SNV	AARS2:NM_020745:exon6:c.A1015G:p.I339V	6p21.1	0.9526	rs324136	T	B	N	P	N	0.161	0	Alanine-tRNA ligase, class IIc, anti-codon-binding domain|Alanyl-tRNA synthetase, class IIc, N-terminal|Alanyl-tRNA synthetase, class IIc, core domain	0.077	Benign	not_specified	RCV000123425.1	MedGen	CN169374	.	1	1328.77	37	0	37
snp	chr4:57213858.AASDH.G->A	chr4	57213858	57213858	G	A	exonic	AASDH	.	nonsynonymous SNV	AASDH:NM_001323890:exon12:c.C2531T:p.P844L	4q12	0.625	rs4864578	.	.	.	.	.	.	NA	.	.	.	.	.	.	.	.	0.5	434.77	37	21	16
snp	chr4:57215677.AASDH.G->A	chr4	57215677	57215677	G	A	exonic	AASDH	.	nonsynonymous SNV	AASDH:NM_001286670:exon8:c.C785T:p.A262V,AASDH:NM_001286668:exon10:c.C1940T:p.A647V,AASDH:NM_001286669:exon10:c.C1781T:p.A594V,AASDH:NM_001323893:exon10:c.C1781T:p.A594V,AASDH:NM_001323899:exon10:c.C1109T:p.A370V,AASDH:NM_001286671:exon11:c.C2240T:p.A747V,AASDH:NM_001286672:exon11:c.C2240T:p.A747V,AASDH:NM_001323890:exon11:c.C2240T:p.A747V,AASDH:NM_001323892:exon11:c.C2240T:p.A747V,AASDH:NM_18180…	4q12	0.3806	rs3796544	T	B	N	P	N	0.001	0	.	0.021	.	.	.	.	.	ID=COSM1131104,COSM5003064;OCCURENCE=1(pancreas),2(prostate)	0.5	650.77	44	21	23
snp	chr17:79093822.AATK.A->G	chr17	79093822	79093822	A	G	exonic	AATK	.	nonsynonymous SNV	AATK:NM_004920:exon11:c.T3488C:p.F1163S,AATK:NM_001080395:exon12:c.T3797C:p.F1266S	17q25.3	0.3896	rs36000545	T	B	N	P	L	4.811	0	.	0.031	.	.	.	.	.	.	1	1441.77	40	0	40
snp	chr17:79095629.AATK.C->A	chr17	79095629	79095629	C	A	exonic	AATK	.	nonsynonymous SNV	AATK:NM_004920:exon10:c.G1798T:p.G600C,AATK:NM_001080395:exon11:c.G2107T:p.G703C	17q25.3	0.55651	rs7503604	T	B	N	P	N	6.937	0	.	0.185	.	.	.	.	.	ID=COSM1480153,COSM437761;OCCURENCE=7(large_intestine)	1	1410.77	41	0	41
snp	chr16:8839954.ABAT.A->G	chr16	8839954	8839954	A	G	exonic	ABAT	.	nonsynonymous SNV	ABAT:NM_000663:exon3:c.A167G:p.Q56R,ABAT:NM_001127448:exon3:c.A167G:p.Q56R,ABAT:NM_020686:exon3:c.A167G:p.Q56R	16p13.2	0.5924	rs1731017	T	B	N	P	N	0.311	0	Pyridoxal phosphate-dependent transferase|Pyridoxal phosphate-dependent transferase, major region, subdomain 2	0.198	Benign	Gamma-aminobutyric_acid_transaminase_deficiency	RCV000342704.1	MedGen:OMIM:Orphanet:SNOMED_CT	C0342708:613163:ORPHA2066:237941007	.	1	1664.77	50	0	50
snp	chr9:107586753.ABCA1.T->C	chr9	107586753	107586753	T	C	exonic	ABCA1	.	nonsynonymous SNV	ABCA1:NM_005502:exon18:c.A2649G:p.I883M	9q31.1	0.356829	rs2066714	T	B	N	P	N	0.094	0	.	0.156	Benign|Benign	Tangier_disease|Familial_High_Density_Lipoprotein_Deficiency	RCV000310886.1|RCV000398007.1	MedGen:OMIM:Orphanet|MedGen	C0039292:205400:ORPHA31150|CN239346	ID=COSM1178520;OCCURENCE=7(soft_tissue),1(prostate),1(thyroid)	0.5	491.77	34	17	17
snp	chr9:107620867.ABCA1.C->T	chr9	107620867	107620867	C	T	exonic	ABCA1	.	nonsynonymous SNV	ABCA1:NM_005502:exon7:c.G656A:p.R219K	9q31.1	0.439696	rs2230806	T	B	N	P	N	2.25	0	.	0.187	other|Benign|Benign	Coronary_heart_disease_in_familial_hypercholesterolemia,_protection_against|Familial_High_Density_Lipoprotein_Deficiency|Tangier_disease	RCV000010114.2|RCV000310562.1|RCV000367106.1	MedGen|MedGen|MedGen:OMIM:Orphanet	C1838721|CN239346|C0039292:205400:ORPHA31150	ID=COSM150660,COSM3736474;OCCURENCE=1(haematopoietic_and_lymphoid_tissue),1(stomach),10(soft_tissue),1(skin),3(large_intestine)	0.5	1144.77	55	21	34
indel	chr17:67150465.ABCA10.-->ACCTGGAA	chr17	67150465	67150465	-	ACCTGGAA	exonic	ABCA10	.	frameshift insertion	ABCA10:NM_080282:exon32:c.3696_3697insTTCCAGGT:p.E1233fs	17q24.3	0.11262	rs137962621	.	.	.	.	.	.	.	.	.	.	.	.	.	.	.	1	2212.73	45	0	45
indel	chr17:67190118.ABCA10.AT->-	chr17	67190118	67190119	AT	-	exonic	ABCA10	.	frameshift deletion	ABCA10:NM_080282:exon14:c.1357_1358del:p.I453fs	17q24.3	0.115815	rs111599831	.	.	.	.	.	.	.	.	.	.	.	.	.	.	.	1	2097.73	48	0	48
snp	chr17:67178316.ABCA10.A->G	chr17	67178316	67178316	A	G	exonic	ABCA10	.	nonsynonymous SNV	ABCA10:NM_080282:exon23:c.T2747C:p.M916T	17q24.3	0.757	rs4968849	T	B	N	P	N	0.001	0	.	0.131	.	.	.	.	.	ID=COSM4000278;OCCURENCE=1(haematopoietic_and_lymphoid_tissue),1(thyroid),1(biliary_tract)	1	1628.77	48	0	48
snp	chr17:67212031.ABCA10.A->T	chr17	67212031	67212031	A	T	exonic	ABCA10	.	stopgain	ABCA10:NM_080282:exon9:c.T783A:p.Y261X	17q24.3	0.0646965	rs11077414	.	.	U	A	.	25.4	1	.	.	.	.	.	.	.	ID=COSM4598187;OCCURENCE=1(upper_aerodigestive_tract)	1	1480.77	38	0	38
snp	chr17:67212423.ABCA10.G->A	chr17	67212423	67212423	G	A	exonic	ABCA10	.	nonsynonymous SNV	ABCA10:NM_080282:exon8:c.C607T:p.P203S	17q24.3	0.6549	rs9909216	T	B	U	P	N	0.059	0	.	0.099	.	.	.	.	.	ID=COSM4000281;OCCURENCE=3(haematopoietic_and_lymphoid_tissue)	1	1444.77	40	0	40
snp	chr2:215876166.ABCA12.A->T	chr2	215876166	215876166	A	T	exonic	ABCA12	.	nonsynonymous SNV	ABCA12:NM_015657:exon9:c.T1375A:p.S459T,ABCA12:NM_173076:exon17:c.T2329A:p.S777T	2q35	0.9995	rs7560008	T	B	N	P	L	0.082	0	.	0.024	Benign|Benign	not_specified|Congenital_ichthyosiform_erythroderma	RCV000248760.1|RCV000319091.1	MedGen|Human_Phenotype_Ontology:MedGen	CN169374|HP:0007431:CN006510	.	1	2087.77	57	0	57
snp	chr2:215884068.ABCA12.T->C	chr2	215884068	215884068	T	C	exonic	ABCA12	.	nonsynonymous SNV	ABCA12:NM_015657:exon5:c.A695G:p.E232G,ABCA12:NM_173076:exon13:c.A1649G:p.E550G	2q35	0.0463259	rs16853149	T	B	N	P	L	0.046	0	.	0.023	Benign|Likely benign	not_provided|Congenital_ichthyosiform_erythroderma	RCV000224937.1|RCV000392011.1	MedGen|Human_Phenotype_Ontology:MedGen	CN221809|HP:0007431:CN006510	.	0.5	936.77	52	22	30
snp	chr2:215910724.ABCA12.T->G	chr2	215910724	215910724	T	G	exonic	ABCA12	.	nonsynonymous SNV	ABCA12:NM_173076:exon7:c.A709C:p.N237H	2q35	0.165136	rs11890512	D	B	N	P	L	8.527	1	.	0.307	Benign	Congenital_ichthyosiform_erythroderma	RCV000297205.1	Human_Phenotype_Ontology:MedGen	HP:0007431:CN006510	ID=COSM3695249;OCCURENCE=1(large_intestine)	0.5	1228.77	68	28	40
snp	chr7:48287840.ABCA13.G->A	chr7	48287840	48287840	G	A	exonic	ABCA13	.	nonsynonymous SNV	ABCA13:NM_152701:exon14:c.G1664A:p.R555H	7p12.3	0.198083	rs2361519	T	B	N	P	N	0.016	0	.	0.216	.	.	.	.	.	ID=COSM4004505,COSM4004504;OCCURENCE=1(bone),1(haematopoietic_and_lymphoid_tissue)	0.5	875.77	57	28	29
snp	chr7:48312027.ABCA13.G->A	chr7	48312027	48312027	G	A	exonic	ABCA13	.	nonsynonymous SNV	ABCA13:NM_152701:exon17:c.G2764A:p.A922T	7p12.3	0.034345	rs73697118	T	B	N	N	L	0.415	0	.	0.149	.	.	.	.	.	.	0.5	925.77	61	30	31
snp	chr7:48313155.ABCA13.A->G	chr7	48313155	48313155	A	G	exonic	ABCA13	.	nonsynonymous SNV	ABCA13:NM_152701:exon17:c.A3892G:p.I1298V	7p12.3	0.0513179	rs73697120	T	B	N	P	N	0.001	0	.	0.077	.	.	.	.	.	.	0.5	971.77	51	20	31
snp	chr7:48313881.ABCA13.T->C	chr7	48313881	48313881	T	C	exonic	ABCA13	.	nonsynonymous SNV	ABCA13:NM_152701:exon17:c.T4618C:p.F1540L	7p12.3	0.0964457	rs17712299	D	D	D	P	L	24.9	4	.	0.46	.	.	.	.	.	ID=COSM4415142,COSM4415143;OCCURENCE=1(haematopoietic_and_lymphoid_tissue)	0.5	718.77	63	37	26
snp	chr7:48315796.ABCA13.C->A	chr7	48315796	48315796	C	A	exonic	ABCA13	.	nonsynonymous SNV	ABCA13:NM_152701:exon17:c.C6533A:p.A2178E	7p12.3	0.812899	rs1880736	T	B	N	P	N	1.958	0	.	0.074	.	.	.	.	.	ID=COSM5001978,COSM5001977;OCCURENCE=1(bone),1(pancreas)	1	2225.77	59	0	59
snp	chr7:48317708.ABCA13.A->C	chr7	48317708	48317708	A	C	exonic	ABCA13	.	nonsynonymous SNV	ABCA13:NM_152701:exon18:c.A6917C:p.K2306T	7p12.3	0.0972444	rs78334925	T	B	D	P	M	18.8	2	.	0.055	.	.	.	.	.	ID=COSM4416073,COSM4416072;OCCURENCE=1(haematopoietic_and_lymphoid_tissue),1(lung)	0.5	1222.77	64	25	39
snp	chr7:48318811.ABCA13.C->T	chr7	48318811	48318811	C	T	exonic	ABCA13	.	nonsynonymous SNV	ABCA13:NM_152701:exon18:c.C8020T:p.R2674W	7p12.3	0.852236	rs2222648	T	B	N	P	N	3.741	0	.	0.065	.	.	.	.	.	ID=COSM5003625,COSM5003624;OCCURENCE=1(pancreas)	0.5	1075.77	57	24	33
snp	chr7:48428715.ABCA13.A->T	chr7	48428715	48428715	A	T	exonic	ABCA13	.	nonsynonymous SNV	ABCA13:NM_152701:exon37:c.A11552T:p.Y3851F	7p12.3	0.0856629	rs17132289	T	P	N	P	N	12.23	0	ABC transporter-like|P-loop containing nucleoside triphosphate hydrolase	0.322	.	.	.	.	.	ID=COSM150291,COSM150290;OCCURENCE=1(haematopoietic_and_lymphoid_tissue),1(stomach),1(large_intestine)	0.5	638.77	38	17	21
snp	chr7:48528923.ABCA13.G->C	chr7	48528923	48528923	G	C	exonic	ABCA13	.	nonsynonymous SNV	ABCA13:NM_152701:exon48:c.G13273C:p.V4425L	7p12.3	0.0705	rs73694648	T	B	N	N	L	12.97	0	.	0.165	.	.	.	.	.	ID=COSM3762724,COSM3762723;OCCURENCE=1(large_intestine)	0.5	800.77	58	31	27
snp	chr7:48545976.ABCA13.A->G	chr7	48545976	48545976	A	G	exonic	ABCA13	.	nonsynonymous SNV	ABCA13:NM_152701:exon49:c.A13336G:p.K4446E	7p12.3	1	rs6583448	.	.	.	.	.	.	NA	.	0.22	.	.	.	.	.	ID=COSM4590406,COSM4590405;OCCURENCE=1(NS),23(upper_aerodigestive_tract)	1	1598.77	48	0	48
snp	chr1:94461717.ABCA4.C->A	chr1	94461717	94461717	C	A	exonic	ABCA4	.	nonsynonymous SNV	ABCA4:NM_000350:exon49:c.G6764T:p.S2255I	1p22.1	0.1926	rs6666652	T	B	N	P	N	12.71	0	.	0.2	Likely benign|Benign|Benign|Benign|Benign|Benign	not_provided|not_specified|Macular_degeneration|Retinitis_Pigmentosa,_Recessive|Stargardt_Disease,_Recessive|Cone-Rod_Dystrophy,_Recessive	RCV000085855.5|RCV000178683.2|RCV000281600.1|RCV000336644.1|RCV000340209.1|RCV000376116.1	MedGen|MedGen|Human_Phenotype_Ontology:MedGen|MedGen|MedGen|MedGen	CN221809|CN169374|HP:0000608:C1849131|CN239466|CN239312|CN239309	ID=COSM5618592,COSM3751458;OCCURENCE=1(breast),1(large_intestine)	0.5	657.77	44	23	21
snp	chr1:94544234.ABCA4.T->C	chr1	94544234	94544234	T	C	exonic	ABCA4	.	nonsynonymous SNV	ABCA4:NM_000350:exon10:c.A1268G:p.H423R	1p22.1	0.2606	rs3112831	T	B	N	P	N	1.131	0	.	0.293	Likely benign|Benign|Likely benign|Likely benign|Likely benign|Likely benign,not provided	not_provided|not_specified|Macular_degeneration|Retinitis_Pigmentosa,_Recessive|Stargardt_Disease,_Recessive|Cone-Rod_Dystrophy,_Recessive,not_provided	RCV000085383.5|RCV000173675.2|RCV000297592.1|RCV000303578.1|RCV000360724.1|RCV000408013.1,RCV000085382.1	MedGen|MedGen|Human_Phenotype_Ontology:MedGen|MedGen|MedGen|MedGen,MedGen	CN221809|CN169374|HP:0000608:C1849131|CN239466|CN239312|CN239309,CN221809	ID=COSM3735987,COSM3735986;OCCURENCE=2(haematopoietic_and_lymphoid_tissue),8(soft_tissue),1(skin)	0.5	352.77	40	26	14
snp	chr1:94548928.ABCA4.T->A	chr1	94548928	94548928	T	A	exonic	ABCA4	.	nonsynonymous SNV	ABCA4:NM_000350:exon7:c.A838T:p.M280L	1p22.1	0.00239617	rs138682163	T	B	N	N	N	4.852	0	.	0.382	Uncertain significance	not_specified	RCV000255612.1	MedGen	CN169374	.	0.5	990.77	56	26	30
snp	chr17:67267317.ABCA5.T->C	chr17	67267317	67267317	T	C	exonic	ABCA5	.	nonsynonymous SNV	ABCA5:NM_018672:exon20:c.A2878G:p.M960V,ABCA5:NM_172232:exon21:c.A2878G:p.M960V	17q24.3	0.5017	rs557491	T	B	N	P	N	0.008	0	.	0.083	.	.	.	.	.	ID=COSM3755782;OCCURENCE=1(upper_aerodigestive_tract),1(large_intestine)	0.5	734.77	46	22	24
snp	chr17:67273882.ABCA5.C->A	chr17	67273882	67273882	C	A	exonic	ABCA5	.	nonsynonymous SNV	ABCA5:NM_018672:exon18:c.G2494T:p.A832S,ABCA5:NM_172232:exon19:c.G2494T:p.A832S	17q24.3	0.8483	rs536009	T	B	N	P	N	9.296	0	.	0.126	.	.	.	.	.	.	0.5	720.77	59	35	24
snp	chr17:67290840.ABCA5.T->C	chr17	67290840	67290840	T	C	exonic	ABCA5	.	nonsynonymous SNV	ABCA5:NM_018672:exon10:c.A1451G:p.Q484R,ABCA5:NM_172232:exon11:c.A1451G:p.Q484R	17q24.3	0.1747	rs17686569	T	B	N	P	N	14.5	0	ABC transporter-like|P-loop containing nucleoside triphosphate hydrolase	0.056	.	.	.	.	.	ID=COSM4000283;OCCURENCE=1(haematopoietic_and_lymphoid_tissue)	0.5	677.77	45	21	24
snp	chr17:67108362.ABCA6.C->G	chr17	67108362	67108362	C	G	exonic	ABCA6	.	nonsynonymous SNV	ABCA6:NM_080284:exon16:c.G2094C:p.M698I	17q24.3	0.207668	rs9282553	T	B	N	P	N	7.504	0	ABC transporter-like|P-loop containing nucleoside triphosphate hydrolase	0.029	.	.	.	.	.	ID=COSM148326;OCCURENCE=1(stomach),2(haematopoietic_and_lymphoid_tissue),1(thyroid),2(large_intestine)	1	1800.77	48	1	47
snp	chr19:1042809.ABCA7.A->G	chr19	1042809	1042809	A	G	exonic	ABCA7	.	nonsynonymous SNV	ABCA7:NM_019112:exon7:c.A563G:p.E188G	19p13.3	0.4975	rs3764645	T	B	.	P	L	8.312	0	.	0.154	.	.	.	.	.	ID=COSM3720665;OCCURENCE=1(skin),1(thyroid),1(upper_aerodigestive_tract)	0.5	647.77	41	19	22
snp	chr19:1046314.ABCA7.G->T	chr19	1046314	1046314	G	T	exonic	ABCA7	.	stopgain	ABCA7:NM_019112:exon13:c.G1531T:p.E511X	19p13.3	7.7e-05	rs374932832	.	.	.	A	.	39	1	.	.	.	.	.	.	.	.	0.5	551.77	38	16	22
snp	chr19:1055191.ABCA7.G->A	chr19	1055191	1055191	G	A	exonic	ABCA7	.	nonsynonymous SNV	ABCA7:NM_019112:exon30:c.G4046A:p.R1349Q	19p13.3	0.4279	rs3745842	T	B	.	P	N	1.325	0	.	0.262	.	.	.	.	.	ID=COSM3766263;OCCURENCE=1(liver)	0.5	746.77	44	19	25
snp	chr19:1056492.ABCA7.G->C	chr19	1056492	1056492	G	C	exonic	ABCA7	.	nonsynonymous SNV	ABCA7:NM_019112:exon33:c.G4580C:p.G1527A	19p13.3	0.8721	rs3752246	T	B	.	P	N	0.008	0	.	0.179	.	.	.	.	.	ID=COSM4131153;OCCURENCE=1(thyroid)	1	1743.77	49	0	49
snp	chr17:66871484.ABCA8.C->G	chr17	66871484	66871484	C	G	exonic	ABCA8	.	nonsynonymous SNV	ABCA8:NM_007168:exon35:c.G4428C:p.E1476D,ABCA8:NM_001288986:exon36:c.G4533C:p.E1511D,ABCA8:NM_001288985:exon37:c.G4548C:p.E1516D	17q24.2	0.00519169	rs75951807	D	D	D	D	N	29.7	5	ABC transporter-like|P-loop containing nucleoside triphosphate hydrolase	0.4	.	.	.	.	.	.	0.5	848.77	50	23	27
snp	chr17:67031457.ABCA9.C->T	chr17	67031457	67031457	C	T	exonic	ABCA9	.	nonsynonymous SNV	ABCA9:NM_080283:exon8:c.G1058A:p.R353H	17q24.2	0.925	rs1860447	T	B	N	P	N	10.9	0	.	0.203	.	.	.	.	.	.	0.5	725.77	54	30	24
snp	chr7:87160618.ABCB1.A->C	chr7	87160618	87160618	A	C	exonic	ABCB1	.	nonsynonymous SNV	ABCB1:NM_001348946:exon21:c.T2677G:p.S893A,ABCB1:NM_000927:exon22:c.T2677G:p.S893A,ABCB1:NM_001348944:exon23:c.T2677G:p.S893A,ABCB1:NM_001348945:exon25:c.T2887G:p.S963A	7q21.12	0.6781	rs2032582	T	B	N	P	N	9.437	0	ABC transporter type 1, transmembrane domain	0.277	Benign|drug response|drug response,Benign	not_specified|ondansetron_response_-_Efficacy|simvastatin_response_-_Efficacy,not_specified	RCV000152717.3|RCV000211207.1|RCV000211425.1,RCV000152713.3	MedGen|MedGen|MedGen,MedGen	CN169374|CN236569|CN236582,CN169374	.	1	1942.77	51	0	51
snp	chr2:169824983.ABCB11.T->C	chr2	169824983	169824983	T	C	exonic	ABCB11	.	nonsynonymous SNV	ABCB11:NM_003742:exon17:c.A2029G:p.M677V	2q31.1	0.065	rs11568364	T	B	N	P	N	0.002	0	.	0.211	Benign|Likely benign	not_specified|Familial_Intrahepatic_Cholestasis	RCV000251833.1|RCV000272956.1	MedGen|MedGen	CN169374|CN239338	.	0.5	468.77	49	29	20
snp	chr7:87049345.ABCB4.C->T	chr7	87049345	87049345	C	T	exonic	ABCB4	.	nonsynonymous SNV	ABCB4:NM_000443:exon19:c.G2363A:p.R788Q,ABCB4:NM_018849:exon19:c.G2363A:p.R788Q,ABCB4:NM_018850:exon19:c.G2363A:p.R788Q	7q21.12	0.0257	rs8187801	D	D	D	D	H	28.7	5	ABC transporter type 1, transmembrane domain	0.686	Benign	not_specified	RCV000175398.2	MedGen	CN169374	.	0.5	652.77	40	19	21
snp	chr7:87056176.ABCB4.T->C	chr7	87056176	87056176	T	C	exonic	ABCB4	.	nonsynonymous SNV	ABCB4:NM_000443:exon16:c.A1954G:p.R652G,ABCB4:NM_018849:exon16:c.A1954G:p.R652G,ABCB4:NM_018850:exon16:c.A1954G:p.R652G	7q21.12	0.170327	rs2230028	T	B	U	P	N	0.044	0	.	0.226	Benign|Benign|Benign	not_specified|Familial_Intrahepatic_Cholestasis|Progressive_intrahepatic_cholestasis	RCV000245480.2|RCV000295673.1|RCV000343693.1	MedGen|MedGen|MedGen:OMIM:Orphanet:SNOMED_CT	CN169374|CN239338|C0268312:211600:ORPHA172:74162007	ID=COSM3982274;OCCURENCE=1(haematopoietic_and_lymphoid_tissue)	0.5	1001.77	49	18	31
snp	chr7:20698270.ABCB5.A->G	chr7	20698270	20698270	A	G	exonic	ABCB5	.	nonsynonymous SNV	ABCB5:NM_001163942:exon5:c.A343G:p.K115E,ABCB5:NM_001163993:exon5:c.A343G:p.K115E,ABCB5:NM_178559:exon5:c.A343G:p.K115E,ABCB5:NM_001163941:exon14:c.A1678G:p.K560E	7p21.1	0.4	rs2301641	T	B	N	P	N	6.191	0	AAA+ ATPase domain|ABC transporter-like|P-loop containing nucleoside triphosphate hydrolase;ABC transporter type 1, transmembrane domain	0.286	.	.	.	.	.	ID=COSM4162084,COSM4162082,COSM4162083;OCCURENCE=1(breast),1(pancreas),1(thyroid)	1	1534.77	48	0	48
snp	chr7:20766752.ABCB5.G->T	chr7	20766752	20766752	G	T	exonic	ABCB5	.	nonsynonymous SNV	ABCB5:NM_178559:exon13:c.G1380T:p.Q460H,ABCB5:NM_001163941:exon22:c.G2715T:p.Q905H	7p21.1	0.0209	rs35885925	T	B	N	N	L	16.17	1	AAA+ ATPase domain|ABC transporter-like|P-loop containing nucleoside triphosphate hydrolase;ABC transporter type 1, transmembrane domain	0.2	.	.	.	.	.	ID=COSM4986424,COSM4986425;OCCURENCE=1(soft_tissue)	0.5	911.77	64	34	30
snp	chr7:20778646.ABCB5.G->A	chr7	20778646	20778646	G	A	exonic	ABCB5	.	nonsynonymous SNV	ABCB5:NM_178559:exon15:c.G1573A:p.E525K,ABCB5:NM_001163941:exon24:c.G2908A:p.E970K	7p21.1	0.8081	rs6461515	T	B	N	P	L	22.6	1	AAA+ ATPase domain|ABC transporter, conserved site|ABC transporter-like|P-loop containing nucleoside triphosphate hydrolase;ABC transporter type 1, transmembrane domain	0.205	.	.	.	.	.	.	1	2334.77	62	0	62
snp	chr7:20793113.ABCB5.A->G	chr7	20793113	20793113	A	G	exonic	ABCB5	.	nonsynonymous SNV	ABCB5:NM_178559:exon18:c.A2225G:p.D742G,ABCB5:NM_001163941:exon27:c.A3560G:p.D1187G	7p21.1	0.0371	rs58795451	D	D	D	D	H	32	5	AAA+ ATPase domain|ABC transporter-like|P-loop containing nucleoside triphosphate hydrolase;ABC transporter type 1, transmembrane domain	0.938	.	.	.	.	.	ID=COSM5618143,COSM5618144;OCCURENCE=1(breast)	0.5	813.77	51	25	26
snp	chr6:43412865.ABCC10.T->C	chr6	43412865	43412865	T	C	exonic	ABCC10	.	nonsynonymous SNV	ABCC10:NM_033450:exon12:c.T2759C:p.I920T,ABCC10:NM_001198934:exon14:c.T2843C:p.I948T,ABCC10:NM_001350518:exon14:c.T1511C:p.I504T	6p21.1	0.276	rs2125739	T	B	N	P	N	14.45	0	ABC transporter type 1, transmembrane domain	0.216	.	.	.	.	.	ID=COSM4985239,COSM4985240;OCCURENCE=8(soft_tissue)	0.5	897.77	48	18	30
snp	chr16:48201432.ABCC11.T->C	chr16	48201432	48201432	T	C	exonic	ABCC11	.	nonsynonymous SNV	ABCC11:NM_033151:exon28:c.A4031G:p.H1344R,ABCC11:NM_145186:exon28:c.A3917G:p.H1306R,ABCC11:NM_032583:exon29:c.A4031G:p.H1344R	16q12.1	0.2258	rs16945916	T	B	N	P	N	0.016	0	AAA+ ATPase domain|ABC transporter-like|P-loop containing nucleoside triphosphate hydrolase	0.111	.	.	.	.	.	ID=COSM3754902;OCCURENCE=1(large_intestine)	0.5	561.77	42	20	22
snp	chr16:48220951.ABCC11.C->T	chr16	48220951	48220951	C	T	exonic	ABCC11	.	nonsynonymous SNV	ABCC11:NM_033151:exon21:c.G2984A:p.R995Q,ABCC11:NM_032583:exon22:c.G2984A:p.R995Q,ABCC11:NM_145186:exon22:c.G2984A:p.R995Q	16q12.1	0.0182	rs59029650	T	P	N	D	M	24.8	2	ABC transporter type 1, transmembrane domain	0.436	.	.	.	.	.	.	0.5	445.77	42	25	17
snp	chr16:48231954.ABCC11.T->C	chr16	48231954	48231954	T	C	exonic	ABCC11	.	nonsynonymous SNV	ABCC11:NM_033151:exon16:c.A2242G:p.I748V,ABCC11:NM_032583:exon17:c.A2242G:p.I748V,ABCC11:NM_145186:exon17:c.A2242G:p.I748V	16q12.1	0.0216	rs75126314	T	B	N	N	N	0.001	0	.	0.087	.	.	.	.	.	.	0.5	506.77	46	27	19
snp	chr16:48121912.ABCC12.A->G	chr16	48121912	48121912	A	G	exonic	ABCC12	.	nonsynonymous SNV	ABCC12:NM_033226:exon25:c.T3560C:p.I1187T	16q12.1	0.0528	rs34106426	T	B	N	P	N	0.099	0	AAA+ ATPase domain|ABC transporter-like|P-loop containing nucleoside triphosphate hydrolase	0.178	.	.	.	.	.	.	0.5	466.77	27	11	16
snp	chr16:48134784.ABCC12.A->G	chr16	48134784	48134784	A	G	exonic	ABCC12	.	nonsynonymous SNV	ABCC12:NM_033226:exon21:c.T3037C:p.Y1013H	16q12.1	0.0879	rs6500304	T	B	N	P	N	0.021	0	ABC transporter type 1, transmembrane domain	0.166	.	.	.	.	.	.	0.5	666.77	33	12	21
snp	chr16:48134856.ABCC12.T->A	chr16	48134856	48134856	T	A	exonic	ABCC12	.	nonsynonymous SNV	ABCC12:NM_033226:exon21:c.A2965T:p.T989S	16q12.1	0.0881	rs6500305	T	B	N	P	N	5.627	0	ABC transporter type 1, transmembrane domain	0.318	.	.	.	.	.	.	0.5	827.77	49	21	28
snp	chr16:48175235.ABCC12.G->T	chr16	48175235	48175235	G	T	exonic	ABCC12	.	nonsynonymous SNV	ABCC12:NM_033226:exon3:c.C305A:p.A102E	16q12.1	0.1665	rs16945874	T	B	N	P	N	0.004	0	.	0.044	.	.	.	.	.	ID=COSM3754901;OCCURENCE=1(large_intestine)	0.5	599.77	49	27	22
snp	chr10:101544447.ABCC2.A->T	chr10	101544447	101544447	A	T	exonic	ABCC2	.	nonsynonymous SNV	ABCC2:NM_000392:exon2:c.A116T:p.Y39F	10q24.2	0.9985	rs927344	T	B	N	P	N	13.9	0	.	0.136	.	.	.	.	.	.	1	1810.77	54	1	53
snp	chr10:101563815.ABCC2.G->A	chr10	101563815	101563815	G	A	exonic	ABCC2	.	nonsynonymous SNV	ABCC2:NM_000392:exon10:c.G1249A:p.V417I	10q24.2	0.1921	rs2273697	T	B	N	P	N	2.478	0	ABC transporter type 1, transmembrane domain	0.234	Benign|Benign	not_specified|Dubin-Johnson_syndrome	RCV000254241.1|RCV000333965.1	MedGen|MedGen:OMIM:Orphanet:SNOMED_CT	CN169374|C0022350:237500:ORPHA234:44553005	ID=COSM1179584;OCCURENCE=8(soft_tissue),1(prostate),1(large_intestine)	0.5	902.77	48	18	30
snp	chr10:101595996.ABCC2.T->A	chr10	101595996	101595996	T	A	exonic	ABCC2	.	nonsynonymous SNV	ABCC2:NM_000392:exon25:c.T3563A:p.V1188E	10q24.2	0.061	rs17222723	T	B	N	N	N	0.006	0	ABC transporter type 1, transmembrane domain	0.209	Likely benign	Dubin-Johnson_syndrome	RCV000288970.1	MedGen:OMIM:Orphanet:SNOMED_CT	C0022350:237500:ORPHA234:44553005	ID=COSM4987562;OCCURENCE=4(soft_tissue)	0.5	371.77	40	25	15
snp	chr10:101611294.ABCC2.G->A	chr10	101611294	101611294	G	A	exonic	ABCC2	.	nonsynonymous SNV	ABCC2:NM_000392:exon32:c.G4544A:p.C1515Y	10q24.2	0.0942	rs8187710	T	B	N	P	N	15.79	1	ABC transporter-like|P-loop containing nucleoside triphosphate hydrolase	0.106	Likely benign	Dubin-Johnson_syndrome	RCV000329504.1	MedGen:OMIM:Orphanet:SNOMED_CT	C0022350:237500:ORPHA234:44553005	ID=COSM4984841;OCCURENCE=5(soft_tissue)	0.5	701.77	56	29	27
snp	chr17:48745828.ABCC3.G->A	chr17	48745828	48745828	G	A	exonic	ABCC3	.	nonsynonymous SNV	ABCC3:NM_003786:exon14:c.G1820A:p.S607N	17q21.33	0.0215655	rs11568608	T	B	N	N	N	0.002	0	ABC transporter type 1, transmembrane domain	0.403	.	.	.	.	.	.	0.5	908.77	43	16	27
snp	chr17:48750383.ABCC3.G->C	chr17	48750383	48750383	G	C	exonic	ABCC3	.	nonsynonymous SNV	ABCC3:NM_003786:exon18:c.G2293C:p.V765L	17q21.33	0.0219649	rs34291385	D	B	D	D	N	19.98	4	AAA+ ATPase domain|ABC transporter, conserved site|ABC transporter-like|P-loop containing nucleoside triphosphate hydrolase	0.445	.	.	.	.	.	.	0.5	593.77	53	32	21
snp	chr17:48753035.ABCC3.C->T	chr17	48753035	48753035	C	T	exonic	ABCC3	.	nonsynonymous SNV	ABCC3:NM_003786:exon21:c.C2758T:p.P920S	17q21.33	0.0418	rs35999272	T	B	N	N	N	0.005	0	.	0.03	.	.	.	.	.	.	0.5	465.77	37	18	19
snp	chr16:16271357.ABCC6.T->C	chr16	16271357	16271357	T	C	exonic	ABCC6	.	nonsynonymous SNV	ABCC6:NM_001171:exon19:c.A2542G:p.M848V	16p13.11	0.9923	rs6416668	T	B	N	P	N	0.003	0	ABC transporter-like|P-loop containing nucleoside triphosphate hydrolase	0.217	.	.	.	.	.	.	1	1303.77	43	0	43
snp	chr11:17418477.ABCC8.C->A	chr11	17418477	17418477	C	A	exonic	ABCC8	.	nonsynonymous SNV	ABCC8:NM_000352:exon33:c.G4105T:p.A1369S,ABCC8:NM_001287174:exon33:c.G4108T:p.A1370S,ABCC8:NM_001351295:exon33:c.G4171T:p.A1391S,ABCC8:NM_001351296:exon33:c.G4105T:p.A1369S,ABCC8:NM_001351297:exon33:c.G4102T:p.A1368S	11p15.1	0.7386	rs757110	T	B	N	P	N	10.25	0	AAA+ ATPase domain|ABC transporter-like|P-loop containing nucleoside triphosphate hydrolase;ABC transporter-like|P-loop containing nucleoside triphosphate hydrolase	0.513	other|Benign|Benign|Benign	not_specified|Hyperinsulinism,_Dominant/Recessive|Transient_Neonatal_Diabetes,_Dominant|Permanent_neonatal_diabetes_mellitus	RCV000144996.2|RCV000269263.1|RCV000326750.1|RCV000388290.1	MedGen|MedGen|MedGen|MedGen:OMIM	CN169374|CN239464|CN239283|C1833104:606176	ID=COSM5426905;OCCURENCE=1(haematopoietic_and_lymphoid_tissue)	1	1251.77	35	0	35
snp	chr14:74763064.ABCD4.C->T	chr14	74763064	74763064	C	T	exonic	ABCD4	.	nonsynonymous SNV	ABCD4:NM_005050:exon5:c.G514A:p.V172I	14q24.3	0.0747	rs34992370	T	B	N	P	.	5.151	0	ABC transporter type 1, transmembrane domain	0.242	.	.	.	.	.	.	0.5	720.77	38	19	19
snp	chr14:74764675.ABCD4.G->A	chr14	74764675	74764675	G	A	exonic	ABCD4	.	nonsynonymous SNV	ABCD4:NM_005050:exon4:c.C383T:p.A128V	14q24.3	0.0747	rs61744947	T	B	N	P	N	23	1	ABC transporter type 1, transmembrane domain	0.314	.	.	.	.	.	.	0.5	517.77	37	20	17
snp	chr14:74766360.ABCD4.T->C	chr14	74766360	74766360	T	C	exonic	ABCD4	.	nonsynonymous SNV	ABCD4:NM_005050:exon3:c.A176G:p.Q59R	14q24.3	0.0754	rs58272575	T	B	N	P	M	6.671	0	ABC transporter type 1, transmembrane domain	0.376	.	.	.	.	.	.	0.5	667.77	46	21	25
snp	chr3:183909003.ABCF3.G->A	chr3	183909003	183909003	G	A	exonic	ABCF3	.	nonsynonymous SNV	ABCF3:NM_001351298:exon16:c.G1511A:p.R504H,ABCF3:NM_001351299:exon16:c.G800A:p.R267H,ABCF3:NM_001351300:exon16:c.G866A:p.R289H,ABCF3:NM_018358:exon16:c.G1529A:p.R510H	3q27.1	0.0168	rs9811715	T	B	N	N	N	16.36	1	ABC transporter-like|P-loop containing nucleoside triphosphate hydrolase	0.125	.	.	.	.	.	.	0.5	867.77	40	14	26
snp	chr11:119027691.ABCG4.C->G	chr11	119027691	119027691	C	G	exonic	ABCG4	.	nonsynonymous SNV	ABCG4:NM_001142505:exon9:c.C1035G:p.N345K,ABCG4:NM_001348191:exon9:c.C1035G:p.N345K,ABCG4:NM_022169:exon9:c.C1035G:p.N345K,ABCG4:NM_001348192:exon10:c.C852G:p.N284K	11q23.3	0.0758	rs12271907	.	B	N	P	N	0.001	0	.	0.193	.	.	.	.	.	.	1	1561.77	41	0	41
snp	chr2:44071743.ABCG8.A->G	chr2	44071743	44071743	A	G	exonic	ABCG8	.	nonsynonymous SNV	ABCG8:NM_022437:exon2:c.A161G:p.Y54C	2p21	0.434704	rs4148211	D	B	N	P	L	23.8	2	ABC transporter-like	0.321	Benign|Benign	Sitosterolemia|not_specified	RCV000315492.1|RCV000324327.1	MedGen:OMIM:Orphanet:SNOMED_CT|MedGen	C0342907:210250:ORPHA2882:238104009|CN169374	ID=COSM3758245;OCCURENCE=1(breast),1(large_intestine)	0.5	786.77	46	20	26
snp	chr2:44104925.ABCG8.T->C	chr2	44104925	44104925	T	C	exonic	ABCG8	.	nonsynonymous SNV	ABCG8:NM_022437:exon13:c.T1895C:p.V632A	2p21	0.922923	rs6544718	T	B	N	P	N	0.021	0	.	0.021	Benign	Sitosterolemia	RCV000282782.1	MedGen:OMIM:Orphanet:SNOMED_CT	C0342907:210250:ORPHA2882:238104009	.	1	1606.77	45	0	45
snp	chr2:27351948.ABHD1.T->G	chr2	27351948	27351948	T	G	exonic	ABHD1	.	nonsynonymous SNV	ABHD1:NM_032604:exon3:c.T411G:p.D137E	2p23.3	0.9961	rs6715286	.	.	.	.	.	.	NA	.	0.016	.	.	.	.	.	.	1	1109.77	31	0	31
snp	chr7:73151643.ABHD11.C->T	chr7	73151643	73151643	C	T	exonic	ABHD11	.	nonsynonymous SNV	ABHD11:NM_001321382:exon4:c.G202A:p.V68M,ABHD11:NM_148912:exon4:c.G541A:p.V181M,ABHD11:NM_148913:exon4:c.G520A:p.V174M	7q11.23	0.0455272	rs61745525	T	B	N	P	L	3.189	0	Alpha/Beta hydrolase fold|Alpha/beta hydrolase fold-1	0.096	.	.	.	.	.	.	0.5	621.77	39	19	20
snp	chr17:27889986.ABHD15.T->C	chr17	27889986	27889986	T	C	exonic	ABHD15	.	nonsynonymous SNV	ABHD15:NM_198147:exon2:c.A1000G:p.T334A	17q11.2	0.767971	rs542939	T	B	N	P	N	6.145	0	Alpha/Beta hydrolase fold|Serine aminopeptidase, S33	0.021	.	.	.	.	.	ID=COSM3755369;OCCURENCE=1(pancreas),1(large_intestine)	0.5	810.77	44	19	25
snp	chr20:62493855.ABHD16B.A->G	chr20	62493855	62493855	A	G	exonic	ABHD16B	.	nonsynonymous SNV	ABHD16B:NM_080622:exon1:c.A962G:p.Q321R	20q13.33	0.000399361	rs374435944	T	B	N	N	N	0.001	0	Alpha/Beta hydrolase fold|Alpha/beta hydrolase fold-5	0.023	.	.	.	.	.	.	0.5	518.77	34	15	19
snp	chr18:19284592.ABHD3.G->T	chr18	19284592	19284592	G	T	exonic	ABHD3	.	nonsynonymous SNV	ABHD3:NM_001308256:exon1:c.C35A:p.S12Y,ABHD3:NM_138340:exon1:c.C35A:p.S12Y	18q11.2	0.0018	rs144576108	D	B	D	D	L	27.1	4	.	0.101	.	.	.	.	.	.	0.5	486.77	39	21	18
snp	chr19:17412218.ABHD8.C->T	chr19	17412218	17412218	C	T	exonic	ABHD8	.	nonsynonymous SNV	ABHD8:NM_024527:exon2:c.G208A:p.G70R	19p13.11	0.13119	rs3745186	T	B	N	P	L	14.18	0	.	0.068	.	.	.	.	.	ID=COSM438897;OCCURENCE=1(thyroid),1(upper_aerodigestive_tract)	0.5	639.77	32	10	22
snp	chr17:47297297.ABI3.T->C	chr17	47297297	47297297	T	C	exonic	ABI3	.	nonsynonymous SNV	ABI3:NM_001135186:exon5:c.T608C:p.F203S,ABI3:NM_016428:exon5:c.T626C:p.F209S	17q21.32	0.998403	rs616338	T	B	N	P	N	13.51	0	.	0.024	.	.	.	.	.	ID=COSM4130358;OCCURENCE=1(thyroid)	1	936.77	26	0	26
snp	chr10:116207642.ABLIM1.C->T	chr10	116207642	116207642	C	T	exonic	ABLIM1	.	nonsynonymous SNV	ABLIM1:NM_001322896:exon8:c.G601A:p.V201I,ABLIM1:NM_001322890:exon9:c.G685A:p.V229I,ABLIM1:NM_001322891:exon9:c.G685A:p.V229I,ABLIM1:NM_001322892:exon9:c.G679A:p.V227I,ABLIM1:NM_001322893:exon9:c.G679A:p.V227I,ABLIM1:NM_006720:exon10:c.G763A:p.V255I,ABLIM1:NM_001322883:exon14:c.G1447A:p.V483I,ABLIM1:NM_001322884:exon14:c.G1402A:p.V468I,ABLIM1:NM_001322885:exon14:c.G1396A:p.V466I,ABLIM1:NM_0010034…	10q25.3	0.0268	rs34118174	T	B	N	N	N	9.082	0	Putative adherens-junction anchoring domain;Zinc finger, LIM-type	0.009	.	.	.	.	.	.	0.5	844.77	53	24	29
snp	chr10:116207687.ABLIM1.T->C	chr10	116207687	116207687	T	C	exonic	ABLIM1	.	nonsynonymous SNV	ABLIM1:NM_001322896:exon8:c.A556G:p.K186E,ABLIM1:NM_001322890:exon9:c.A640G:p.K214E,ABLIM1:NM_001322891:exon9:c.A640G:p.K214E,ABLIM1:NM_001322892:exon9:c.A634G:p.K212E,ABLIM1:NM_001322893:exon9:c.A634G:p.K212E,ABLIM1:NM_006720:exon10:c.A718G:p.K240E,ABLIM1:NM_001322883:exon14:c.A1402G:p.K468E,ABLIM1:NM_001322884:exon14:c.A1357G:p.K453E,ABLIM1:NM_001322885:exon14:c.A1351G:p.K451E,ABLIM1:NM_0010034…	10q25.3	0.0266	rs34542287	T	B	D	D	L	12.68	2	Putative adherens-junction anchoring domain;Zinc finger, LIM-type	0.09	.	.	.	.	.	.	0.5	969.77	61	26	35
snp	chr5:148578636.ABLIM3.T->C	chr5	148578636	148578636	T	C	exonic	ABLIM3	.	nonsynonymous SNV	ABLIM3:NM_001301027:exon4:c.T310C:p.C104R	5q32	0.6185	rs13362048	.	.	.	.	.	.	NA	.	.	.	.	.	.	.	.	1	2320.77	65	1	64
snp	chr9:136131289.ABO.C->T	chr9	136131289	136131289	C	T	exonic	ABO	.	unknown	UNKNOWN	9q34.2	0.269369	rs8176748	.	D	.	.	M	8.468	1	Nucleotide-diphospho-sugar transferases	.	.	.	.	.	.	ID=COSM455537;OCCURENCE=1(pancreas),1(upper_aerodigestive_tract)	1	850.77	24	0	24
snp	chr9:136131347.ABO.G->A	chr9	136131347	136131347	G	A	exonic	ABO	.	unknown	UNKNOWN	9q34.2	0.269569	rs8176745	.	.	.	.	.	.	NA	.	.	.	.	.	.	.	ID=COSM5426972;OCCURENCE=1(haematopoietic_and_lymphoid_tissue)	1	1006.77	30	0	30
snp	chr9:136131437.ABO.C->T	chr9	136131437	136131437	C	T	exonic	ABO	.	unknown	UNKNOWN	9q34.2	0.2442	rs8176742	.	.	.	.	.	.	NA	.	.	.	.	.	.	.	.	0.5	789.77	45	18	27
snp	chr9:136131472.ABO.A->T	chr9	136131472	136131472	A	T	exonic	ABO	.	unknown	UNKNOWN	9q34.2	0.26897	rs8176740	.	D	.	.	M	4.247	1	Nucleotide-diphospho-sugar transferases	.	.	.	.	.	.	.	1	1472.77	44	1	43
snp	chr9:136132873.ABO.T->C	chr9	136132873	136132873	T	C	exonic	ABO	.	unknown	UNKNOWN	9q34.2	0.453275	rs8176720	.	.	.	.	.	.	NA	.	.	.	.	.	.	.	ID=COSM150738;OCCURENCE=1(stomach)	1	1175.77	36	0	36
snp	chr17:1131535.ABR.T->A	chr17	1131535	1131535	T	A	exonic	ABR	.	nonsynonymous SNV	ABR:NM_001322842:exon2:c.A896T:p.Q299L	17p13.3	0.279553	rs34309560	.	.	.	.	.	.	NA	.	.	.	.	.	.	.	.	0.5	482.77	33	17	16
snp	chr17:1132833.ABR.G->T	chr17	1132833	1132833	G	T	exonic	ABR	.	nonsynonymous SNV	ABR:NM_001322841:exon1:c.C92A:p.A31E,ABR:NM_001322842:exon1:c.C92A:p.A31E	17p13.3	0.126597	rs115520784	.	.	.	.	.	.	NA	.	.	.	.	.	.	.	.	0.5	592.77	36	16	20
snp	chr6:26598572.ABT1.C->T	chr6	26598572	26598572	C	T	exonic	ABT1	.	nonsynonymous SNV	ABT1:NM_013375:exon3:c.C518T:p.A173V	6p22.2	0.00998403	rs61748270	T	P	D	D	L	23.5	3	.	0.192	.	.	.	.	.	.	0.5	550.77	36	18	18
snp	chr11:34176262.ABTB2.T->C	chr11	34176262	34176262	T	C	exonic	ABTB2	.	nonsynonymous SNV	ABTB2:NM_145804:exon15:c.A2752G:p.T918A	11p13	0.0283546	rs2473928	T	B	N	N	N	0.016	0	BTB/POZ domain|SKP1/BTB/POZ domain	0.047	.	.	.	.	.	.	0.5	689.77	40	15	25
snp	chr11:34378381.ABTB2.G->C	chr11	34378381	34378381	G	C	exonic	ABTB2	.	nonsynonymous SNV	ABTB2:NM_145804:exon1:c.C750G:p.H250Q	11p13	0.178914	rs1925368	T	B	N	P	N	9.345	0	Histone-fold	0.086	.	.	.	.	.	.	0.5	815.77	47	22	25
snp	chr12:109617728.ACACB.A->G	chr12	109617728	109617728	A	G	exonic	ACACB	.	nonsynonymous SNV	ACACB:NM_001093:exon10:c.A1654G:p.I552V	12q24.11	0.0817	rs16940029	T	B	N	P	N	8.062	0	ATP-grasp fold|ATP-grasp fold, subdomain 2|Biotin carboxylation domain|Carbamoyl-phosphate synthetase large subunit-like, ATP-binding domain	0.38	.	.	.	.	.	ID=COSM5008383;OCCURENCE=1(large_intestine)	0.5	471.77	42	23	19
snp	chr12:109684125.ACACB.G->A	chr12	109684125	109684125	G	A	exonic	ACACB	.	nonsynonymous SNV	ACACB:NM_001093:exon38:c.G5443A:p.E1815K	12q24.11	0.0756	rs61752535	T	P	D	D	M	26.8	3	Acetyl-coenzyme A carboxyltransferase, N-terminal|Carboxyl transferase|ClpP/crotonase-like domain	0.71	.	.	.	.	.	.	0.5	740.77	39	17	22
snp	chr12:109692053.ACACB.C->T	chr12	109692053	109692053	C	T	exonic	ACACB	.	nonsynonymous SNV	ACACB:NM_001093:exon43:c.C6080T:p.T2027I	12q24.11	0.1149	rs17848835	T	B	N	P	N	13.56	0	Acetyl-coenzyme A carboxyltransferase, C-terminal|Carboxyl transferase|ClpP/crotonase-like domain	0.177	.	.	.	.	.	.	0.5	701.77	58	35	23
snp	chr12:109696838.ACACB.G->A	chr12	109696838	109696838	G	A	exonic	ACACB	.	nonsynonymous SNV	ACACB:NM_001093:exon46:c.G6421A:p.V2141I	12q24.11	0.7977	rs2075260	T	B	N	P	N	16.64	1	Acetyl-coenzyme A carboxyltransferase, C-terminal|Carboxyl transferase|ClpP/crotonase-like domain	0.394	.	.	.	.	.	.	1	1510.77	39	0	39
snp	chr3:132345648.ACAD11.C->A	chr3	132345648	132345648	C	A	exonic	ACAD11	.	nonsynonymous SNV	ACAD11:NM_032169:exon9:c.G1084T:p.V362L	3q22.1	0.0737	rs6776576	T	B	.	P	L	0.009	0	.	0.14	.	.	.	.	.	.	0.5	1148.77	67	32	35
snp	chr3:132360883.ACAD11.C->T	chr3	132360883	132360883	C	T	exonic	ACAD11	.	nonsynonymous SNV	ACAD11:NM_032169:exon4:c.G470A:p.R157H	3q22.1	1	rs821572	.	.	.	.	.	.	NA	.	0.169	.	.	.	.	.	ID=COSM4591401;OCCURENCE=23(upper_aerodigestive_tract)	1	2043.77	50	0	50
snp	chr12:121175984.ACADS.T->C	chr12	121175984	121175984	T	C	exonic	ACADS	.	nonsynonymous SNV	ACADS:NM_001302554:exon5:c.T605C:p.L202P	12q24.31	0.59385	rs555404	T	B	.	P	.	2.137	0	Acyl-CoA dehydrogenase/oxidase, N-terminal and middle domain	0.172	.	.	.	.	.	.	1	1770.77	54	0	54
snp	chr17:7123352.ACADVL.C->T	chr17	7123352	7123352	C	T	exonic	ACADVL	.	nonsynonymous SNV	ACADVL:NM_000018:exon1:c.C49T:p.L17F,ACADVL:NM_001033859:exon1:c.C49T:p.L17F	17p13.1	0.0218	rs2230179	T	B	N	N	L	14.98	0	.	0.236	other|Benign|Benign	Very_long_chain_acyl-CoA_dehydrogenase_deficiency|not_provided|not_specified	RCV000020078.2|RCV000224359.1|RCV000251701.2	MedGen:OMIM:Orphanet:SNOMED_CT:SNOMED_CT|MedGen|MedGen	C0342784:201475:ORPHA26793:237996001:237997005|CN221809|CN169374	.	0.5	618.77	39	17	22
snp	chr17:7123506.ACADVL.G->A	chr17	7123506	7123506	G	A	exonic	ACADVL	.	nonsynonymous SNV	ACADVL:NM_000018:exon2:c.G128A:p.G43D,ACADVL:NM_001033859:exon2:c.G128A:p.G43D,ACADVL:NM_001270447:exon3:c.G197A:p.G66D	17p13.1	0.0607029	rs2230178	T	B	N	P	M	3.635	0	.	0.259	other|Benign	Very_long_chain_acyl-CoA_dehydrogenase_deficiency|not_specified	RCV000020071.2|RCV000253810.2	MedGen:OMIM:Orphanet:SNOMED_CT:SNOMED_CT|MedGen	C0342784:201475:ORPHA26793:237996001:237997005|CN169374	ID=COSM4442043;OCCURENCE=2(soft_tissue),1(large_intestine)	0.5	103.77	33	26	7
snp	chr15:89392786.ACAN.G->A	chr15	89392786	89392786	G	A	exonic	ACAN	.	nonsynonymous SNV	ACAN:NM_001135:exon10:c.G1850A:p.R617H,ACAN:NM_013227:exon10:c.G1850A:p.R617H	15q26.1	0.0275559	rs34616796	T	P	N	P	N	14.08	0	C-type lectin fold|C-type lectin-like|Link domain	0.098	Benign	not_specified	RCV000402797.1	MedGen	CN169374	.	0.5	583.77	36	16	20
snp	chr15:89392939.ACAN.G->A	chr15	89392939	89392939	G	A	exonic	ACAN	.	nonsynonymous SNV	ACAN:NM_001135:exon10:c.G2003A:p.R668Q,ACAN:NM_013227:exon10:c.G2003A:p.R668Q	15q26.1	0.0135783	rs77572130	D	P	N	N	M	26.2	2	C-type lectin fold|C-type lectin-like|Link domain	0.247	.	.	.	.	.	.	0.5	918.77	54	25	29
snp	chr15:89400680.ACAN.A->G	chr15	89400680	89400680	A	G	exonic	ACAN	.	nonsynonymous SNV	ACAN:NM_001135:exon12:c.A4864G:p.T1622A,ACAN:NM_013227:exon12:c.A4864G:p.T1622A	15q26.1	0.0765	rs28407189	T	B	N	P	.	1.339	0	.	0.094	.	.	.	.	.	.	0.5	1016.77	53	22	31
snp	chr15:89401109.ACAN.A->G	chr15	89401109	89401109	A	G	exonic	ACAN	.	nonsynonymous SNV	ACAN:NM_001135:exon12:c.A5293G:p.I1765V,ACAN:NM_013227:exon12:c.A5293G:p.I1765V	15q26.1	0.8678	rs4932439	T	B	N	P	.	0.008	0	.	0.043	.	.	.	.	.	ID=COSM4415717,COSM4415718;OCCURENCE=1(haematopoietic_and_lymphoid_tissue)	1	1689.77	44	0	44
snp	chr15:89401362.ACAN.G->T	chr15	89401362	89401362	G	T	exonic	ACAN	.	nonsynonymous SNV	ACAN:NM_001135:exon12:c.G5546T:p.G1849V,ACAN:NM_013227:exon12:c.G5546T:p.G1849V	15q26.1	0.0275559	rs34124958	D	D	N	P	M	25.9	3	.	0.146	.	.	.	.	.	.	0.5	900.77	44	15	29
snp	chr15:89401814.ACAN.G->A	chr15	89401814	89401814	G	A	exonic	ACAN	.	nonsynonymous SNV	ACAN:NM_001135:exon12:c.G5998A:p.G2000S,ACAN:NM_013227:exon12:c.G5998A:p.G2000S	15q26.1	0.0273562	rs34546634	T	B	N	P	N	0.008	0	.	0.055	.	.	.	.	.	.	0.5	964.77	56	27	29
snp	chr15:89401989.ACAN.C->T	chr15	89401989	89401989	C	T	exonic	ACAN	.	nonsynonymous SNV	ACAN:NM_001135:exon12:c.C6173T:p.P2058L,ACAN:NM_013227:exon12:c.C6173T:p.P2058L	15q26.1	0.0275559	rs35061438	D	B	N	P	M	22.7	2	.	0.088	.	.	.	.	.	ID=COSM5654296,COSM5654297;OCCURENCE=1(haematopoietic_and_lymphoid_tissue)	0.5	862.77	64	32	32
snp	chr15:89402051.ACAN.A->G	chr15	89402051	89402051	A	G	exonic	ACAN	.	nonsynonymous SNV	ACAN:NM_001135:exon12:c.A6235G:p.I2079V,ACAN:NM_013227:exon12:c.A6235G:p.I2079V	15q26.1	0.735	rs1042630	T	B	N	P	N	0.001	0	.	0.019	.	.	.	.	.	ID=COSM3927720,COSM146363;OCCURENCE=1(stomach),2(haematopoietic_and_lymphoid_tissue),1(skin),4(prostate)	1	1965.77	56	0	56
snp	chr15:89417238.ACAN.A->G	chr15	89417238	89417238	A	G	exonic	ACAN	.	nonsynonymous SNV	ACAN:NM_013227:exon17:c.A7499G:p.Q2500R	15q26.1	0.406749	rs1126823	T	B	N	P	.	11.06	0	Sushi/SCR/CCP domain	0.041	.	.	.	.	.	ID=COSM4128547,COSM4128546;OCCURENCE=1(thyroid)	1	1506.77	42	0	42
snp	chr1:226352498.ACBD3.T->G	chr1	226352498	226352498	T	G	exonic	ACBD3	.	nonsynonymous SNV	ACBD3:NM_022735:exon3:c.A561C:p.E187D	1q42.12	0.599	rs2306120	T	B	D	P	M	14.81	1	.	0.276	.	.	.	.	.	ID=COSM3997294;OCCURENCE=1(haematopoietic_and_lymphoid_tissue)	0.5	814.77	46	20	26
snp	chr11:44089352.ACCS.G->A	chr11	44089352	44089352	G	A	exonic	ACCS	.	nonsynonymous SNV	ACCS:NM_001127219:exon2:c.G175A:p.D59N,ACCS:NM_032592:exon2:c.G175A:p.D59N	11p11.2	0.267372	rs33952257	T	B	N	P	L	6.696	0	.	0.042	.	.	.	.	.	.	0.5	747.77	48	24	24
snp	chr11:44104981.ACCS.C->T	chr11	44104981	44104981	C	T	exonic	ACCS	.	nonsynonymous SNV	ACCS:NM_001127219:exon14:c.C1262T:p.P421L,ACCS:NM_032592:exon14:c.C1262T:p.P421L	11p11.2	0.4151	rs3107275	T	B	N	P	L	13.16	0	Aminotransferase, class I/classII|Pyridoxal phosphate-dependent transferase|Pyridoxal phosphate-dependent transferase, major region, subdomain 2	0.05	.	.	.	.	.	ID=COSM4418754;OCCURENCE=1(haematopoietic_and_lymphoid_tissue)	1	1675.77	47	0	47
snp	chr11:44080210.ACCSL.T->C	chr11	44080210	44080210	T	C	exonic	ACCSL	.	nonsynonymous SNV	ACCSL:NM_001031854:exon13:c.T1585C:p.C529R	11p11.2	0.7944	rs2074051	T	B	N	P	N	0.002	0	Pyridoxal phosphate-dependent transferase|Pyridoxal phosphate-dependent transferase, major region, subdomain 2	0.185	.	.	.	.	.	ID=COSM5617741;OCCURENCE=1(breast)	1	1612.77	45	0	45
snp	chr16:67691668.ACD.A->G	chr16	67691668	67691668	A	G	exonic	ACD	.	nonsynonymous SNV	ACD:NM_001082486:exon11:c.T1553C:p.V518A,ACD:NM_001082487:exon11:c.T1505C:p.V502A,ACD:NM_022914:exon11:c.T1544C:p.V515A	16q22.1	0.6228	rs6979	T	B	N	P	N	8.297	0	.	0.035	.	.	.	.	.	.	1	1523.77	45	0	45
snp	chr14:23549379.ACIN1.C->G	chr14	23549379	23549379	C	G	exonic	ACIN1	.	nonsynonymous SNV	ACIN1:NM_001164815:exon5:c.G1219C:p.A407P,ACIN1:NM_001164814:exon6:c.G1339C:p.A447P,ACIN1:NM_014977:exon6:c.G1339C:p.A447P	14q11.2	0.999601	rs941719	T	B	N	P	N	13.53	0	.	0.084	.	.	.	.	.	.	1	1502.77	40	0	40
snp	chr1:159175354.ACKR1.G->A	chr1	159175354	159175354	G	A	exonic	ACKR1	.	nonsynonymous SNV	ACKR1:NM_001122951:exon1:c.G131A:p.G44D,ACKR1:NM_002036:exon2:c.G125A:p.G42D	1q23.2	0.6923	rs12075	T	B	.	P	N	0.004	0	.	0.036	Benign	DUFFY_BLOOD_GROUP_SYSTEM,_FYA/FYB_POLYMORPHISM	RCV000000005.2	.	.	ID=COSM3735936,COSM3735937;OCCURENCE=1(skin)	1	1481.77	41	0	41
snp	chr13:77529644.ACOD1.A->G	chr13	77529644	77529644	A	G	exonic	ACOD1	.	nonsynonymous SNV	ACOD1:NM_001258406:exon3:c.A443G:p.N148S	13q22.3	0.0543131	rs640192	T	.	N	P	N	0.052	0	.	0.018	.	.	.	.	.	.	0.5	957.77	56	27	29
snp	chr1:55060362.ACOT11.G->A	chr1	55060362	55060362	G	A	exonic	ACOT11	.	nonsynonymous SNV	ACOT11:NM_015547:exon6:c.G605A:p.G202D,ACOT11:NM_147161:exon6:c.G605A:p.G202D	1p32.3	0.255391	rs1702003	T	B	N	P	N	7.188	0	.	0.04	.	.	.	.	.	ID=COSM3751303,COSM3751304;OCCURENCE=1(haematopoietic_and_lymphoid_tissue),5(soft_tissue),1(large_intestine)	0.5	406.77	31	17	14
snp	chr4:8396463.ACOX3.G->A	chr4	8396463	8396463	G	A	exonic	ACOX3	.	nonsynonymous SNV	ACOX3:NM_001101667:exon10:c.C1063T:p.R355C,ACOX3:NM_003501:exon10:c.C1063T:p.R355C	4p16.1	7.7e-05	rs149218868	D	D	D	D	H	33	5	Acyl-CoA dehydrogenase/oxidase C-terminal	0.928	.	.	.	.	.	ID=COSM4848931;OCCURENCE=1(cervix)	0.5	802.77	60	32	28
snp	chr11:47270255.ACP2.C->T	chr11	47270255	47270255	C	T	exonic	ACP2	.	nonsynonymous SNV	ACP2:NM_001302490:exon1:c.G86A:p.R29Q,ACP2:NM_001302491:exon1:c.G86A:p.R29Q,ACP2:NM_001610:exon1:c.G86A:p.R29Q	11p11.2	0.516973	rs2167079	T	B	N	P	N	22.6	1	.	0.075	.	.	.	.	.	ID=COSM3752383;OCCURENCE=8(soft_tissue),1(large_intestine)	1	1527.77	46	0	46
snp	chr1:147121977.ACP6.C->T	chr1	147121977	147121977	C	T	exonic	ACP6	.	nonsynonymous SNV	ACP6:NM_001323625:exon8:c.G946A:p.V316M,ACP6:NM_016361:exon8:c.G946A:p.V316M	1q21.2	0.9968	rs6593795	.	.	.	.	.	.	NA	.	0.031	.	.	.	.	.	.	1	1899.77	52	0	52
snp	chr15:78466006.ACSBG1.G->A	chr15	78466006	78466006	G	A	exonic	ACSBG1	.	nonsynonymous SNV	ACSBG1:NM_001199377:exon13:c.C2006T:p.A669V,ACSBG1:NM_015162:exon13:c.C2018T:p.A673V	15q25.1	0.0611022	rs11072735	T	B	N	N	N	7.039	0	.	0.097	.	.	.	.	.	ID=COSM4419866;OCCURENCE=1(haematopoietic_and_lymphoid_tissue)	0.5	1032.77	44	14	30
snp	chr15:78466127.ACSBG1.T->C	chr15	78466127	78466127	T	C	exonic	ACSBG1	.	nonsynonymous SNV	ACSBG1:NM_001199377:exon13:c.A1885G:p.M629V,ACSBG1:NM_015162:exon13:c.A1897G:p.M633V	15q25.1	0.5633	rs2304824	T	B	N	P	N	0.154	0	.	0.054	.	.	.	.	.	ID=COSM3754488;OCCURENCE=1(haematopoietic_and_lymphoid_tissue),1(skin),1(large_intestine)	1	1840.77	47	0	47
snp	chr19:6156483.ACSBG2.T->C	chr19	6156483	6156483	T	C	exonic	ACSBG2	.	nonsynonymous SNV	ACSBG2:NM_001289177:exon5:c.T428C:p.V143A,ACSBG2:NM_001289178:exon5:c.T428C:p.V143A,ACSBG2:NM_001289179:exon5:c.T428C:p.V143A,ACSBG2:NM_001321384:exon5:c.T278C:p.V93A,ACSBG2:NM_030924:exon5:c.T428C:p.V143A	19p13.3	0.7125	rs4807840	.	B	N	P	N	1.391	0	AMP-dependent synthetase/ligase	0.177	.	.	.	.	.	.	0.5	655.77	66	42	24
snp	chr19:6187800.ACSBG2.G->A	chr19	6187800	6187800	G	A	exonic	ACSBG2	.	nonsynonymous SNV	ACSBG2:NM_001289177:exon13:c.G1871A:p.R624K,ACSBG2:NM_001289178:exon13:c.G1871A:p.R624K,ACSBG2:NM_001289179:exon13:c.G1787A:p.R596K,ACSBG2:NM_001289180:exon13:c.G1310A:p.R437K,ACSBG2:NM_001321384:exon13:c.G1721A:p.R574K,ACSBG2:NM_030924:exon13:c.G1871A:p.R624K	19p13.3	0.0940495	rs17856650	.	B	N	P	N	0.004	0	AMP-dependent synthetase/ligase	0.061	.	.	.	.	.	.	0.5	720.77	33	14	19
snp	chr19:6187805.ACSBG2.G->C	chr19	6187805	6187805	G	C	exonic	ACSBG2	.	nonsynonymous SNV	ACSBG2:NM_001289177:exon13:c.G1876C:p.E626Q,ACSBG2:NM_001289178:exon13:c.G1876C:p.E626Q,ACSBG2:NM_001289179:exon13:c.G1792C:p.E598Q,ACSBG2:NM_001289180:exon13:c.G1315C:p.E439Q,ACSBG2:NM_001321384:exon13:c.G1726C:p.E576Q,ACSBG2:NM_030924:exon13:c.G1876C:p.E626Q	19p13.3	0.0940495	rs17856651	.	B	N	P	N	1.739	0	AMP-dependent synthetase/ligase	0.147	.	.	.	.	.	.	0.5	747.77	34	15	19
snp	chr16:89167094.ACSF3.T->C	chr16	89167094	89167094	T	C	exonic	ACSF3	.	nonsynonymous SNV	ACSF3:NM_001127214:exon2:c.T5C:p.L2P,ACSF3:NM_001243279:exon3:c.T5C:p.L2P,ACSF3:NM_174917:exon3:c.T5C:p.L2P	16q24.3	0.72	rs7188200	T	B	N	P	L	0.005	0	.	0.034	Benign	not_specified	RCV000123489.2	MedGen	CN169374	ID=COSM3755227;OCCURENCE=3(skin),20(upper_aerodigestive_tract),4(large_intestine)	0.5	596.77	41	17	24
snp	chr16:89180883.ACSF3.G->A	chr16	89180883	89180883	G	A	exonic	ACSF3	.	nonsynonymous SNV	ACSF3:NM_001284316:exon4:c.G319A:p.V107M,ACSF3:NM_001127214:exon5:c.G1114A:p.V372M,ACSF3:NM_001243279:exon6:c.G1114A:p.V372M,ACSF3:NM_174917:exon6:c.G1114A:p.V372M	16q24.3	0.7171	rs3743979	T	B	N	P	L	20.2	1	AMP-dependent synthetase/ligase	0.026	.	.	.	.	.	ID=COSM435928;OCCURENCE=2(upper_aerodigestive_tract)	0.5	1036.77	61	25	36
snp	chr10:114169276.ACSL5.A->G	chr10	114169276	114169276	A	G	exonic	ACSL5	.	nonsynonymous SNV	ACSL5:NM_016234:exon7:c.A712G:p.M238V,ACSL5:NM_203379:exon7:c.A544G:p.M182V,ACSL5:NM_203380:exon7:c.A544G:p.M182V	10q25.2	0.0979	rs3736946	T	B	N	P	N	0.011	0	AMP-dependent synthetase/ligase	0.079	.	.	.	.	.	ID=COSM3747130;OCCURENCE=1(liver)	0.5	481.77	60	37	23
snp	chr10:96954298.ACSM6.A->G	chr10	96954298	96954298	A	G	exonic	ACSM6	.	nonsynonymous SNV	ACSM6:NM_207321:exon2:c.A56G:p.E19G	10q23.33	0.5436	rs591157	T	B	.	P	N	1.46	0	.	0.023	.	.	.	.	.	ID=COSM5021675;OCCURENCE=1(bone)	1	1767.77	53	0	53
snp	chr10:96954360.ACSM6.T->A	chr10	96954360	96954360	T	A	exonic	ACSM6	.	nonsynonymous SNV	ACSM6:NM_207321:exon2:c.T118A:p.C40S	10q23.33	0.305	rs11188225	T	B	.	P	N	0.002	0	.	0.086	.	.	.	.	.	ID=COSM3752066;OCCURENCE=1(urinary_tract),1(thyroid),1(large_intestine)	0.5	762.77	42	16	26
snp	chr12:81503383.ACSS3.G->A	chr12	81503383	81503383	G	A	exonic	ACSS3	.	nonsynonymous SNV	ACSS3:NM_001330242:exon2:c.G353A:p.R118H,ACSS3:NM_024560:exon2:c.G356A:p.R119H	12q21.31	0.0002	rs146304622	T	D	N	D	M	28.9	3	.	0.503	.	.	.	.	.	.	0.5	612.77	52	32	20
snp	chr9:111618209.ACTL7B.A->G	chr9	111618209	111618209	A	G	exonic	ACTL7B	.	nonsynonymous SNV	ACTL7B:NM_006686:exon1:c.T2C:p.M1T	9q31.3	0.0995	rs17728850	D	P	N	P	.	22.1	2	.	0.543	.	.	.	.	.	ID=COSM4407386;OCCURENCE=1(liver)	0.5	650.77	42	17	25
snp	chr19:8808373.ACTL9.G->T	chr19	8808373	8808373	G	T	exonic	ACTL9	.	nonsynonymous SNV	ACTL9:NM_178525:exon1:c.C679A:p.H227N	19p13.2	0.60004	rs4804079	.	.	.	.	.	.	NA	.	0.12	.	.	.	.	.	ID=COSM3749578;OCCURENCE=1(urinary_tract),7(large_intestine)	0.5	713.77	48	24	24
snp	chr19:8808900.ACTL9.A->G	chr19	8808900	8808900	A	G	exonic	ACTL9	.	nonsynonymous SNV	ACTL9:NM_178525:exon1:c.T152C:p.V51A	19p13.2	0.791733	rs10410943	.	.	.	.	.	.	NA	.	0.245	.	.	.	.	.	ID=COSM4132823;OCCURENCE=1(thyroid)	1	1492.77	45	0	45
snp	chr19:8808942.ACTL9.A->G	chr19	8808942	8808942	A	G	exonic	ACTL9	.	nonsynonymous SNV	ACTL9:NM_178525:exon1:c.T110C:p.F37S	19p13.2	0.791733	rs2340550	.	.	.	.	.	.	NA	.	0.176	.	.	.	.	.	ID=COSM4132824;OCCURENCE=1(thyroid)	1	1509.77	44	0	44
snp	chr11:66327673.ACTN3.G->A	chr11	66327673	66327673	G	A	exonic	ACTN3	.	unknown	UNKNOWN	11q13.2	0.6334	rs1671064	.	B	.	.	.	12.85	0	.	.	.	.	.	.	.	.	1	1570.77	40	0	40
snp	chr11:66328095.ACTN3.T->C	chr11	66328095	66328095	T	C	exonic	ACTN3	.	unknown	UNKNOWN	11q13.2	0.6409	rs1815739	.	.	.	.	.	.	NA	.	.	Benign|Pathogenic|other	ACTININ,_ALPHA-3_POLYMORPHISM|ACTN3_deficiency|Sprinting_performance	RCV000019974.2|RCV000019975.27|RCV000019976.27	.|MedGen|MedGen	.|CN071807|C2319308	.	1	1651.77	47	0	47
snp	chr11:66328719.ACTN3.T->C	chr11	66328719	66328719	T	C	exonic	ACTN3	.	unknown	UNKNOWN	11q13.2	0.6355	rs618838	.	B	.	.	.	9.263	0	.	.	.	.	.	.	.	.	1	1415.77	40	0	40
snp	chr11:66329732.ACTN3.A->G	chr11	66329732	66329732	A	G	exonic	ACTN3	.	unknown	UNKNOWN	11q13.2	0.6282	rs540874	.	B	.	.	.	10.19	0	EF-hand domain|EF-hand domain pair	.	.	.	.	.	.	.	1	1424.77	45	0	45
snp	chr2:98277090.ACTR1B.T->C	chr2	98277090	98277090	T	C	exonic	ACTR1B	.	nonsynonymous SNV	ACTR1B:NM_005735:exon3:c.A133G:p.M45V	2q11.2	0.1522	rs79616802	T	B	D	P	N	12.34	1	.	0.346	.	.	.	.	.	ID=COSM3758418;OCCURENCE=1(large_intestine)	1	1551.77	48	0	48
snp	chr20:37384681.ACTR5.A->C	chr20	37384681	37384681	A	C	exonic	ACTR5	.	nonsynonymous SNV	ACTR5:NM_024855:exon5:c.A1175C:p.E392A	20q11.23	0.006	rs35520380	D	P	N	D	M	27.6	3	.	0.487	.	.	.	.	.	.	0.5	387.77	31	16	15
snp	chr20:37396120.ACTR5.A->G	chr20	37396120	37396120	A	G	exonic	ACTR5	.	nonsynonymous SNV	ACTR5:NM_024855:exon8:c.A1447G:p.I483V	20q11.23	0.4416	rs2245231	T	B	N	P	N	0.088	0	.	0.189	.	.	.	.	.	ID=COSM4416742;OCCURENCE=1(haematopoietic_and_lymphoid_tissue)	1	1776.77	54	0	54
snp	chr3:169485989.ACTRT3.T->A	chr3	169485989	169485989	T	A	exonic	ACTRT3	.	nonsynonymous SNV	ACTRT3:NM_032487:exon2:c.A350T:p.Q117L	3q26.2	0.0411	rs35419455	D	B	N	N	L	12.81	1	.	0.298	.	.	.	.	.	.	0.5	702.77	44	22	22
snp	chr11:67412537.ACY3.A->G	chr11	67412537	67412537	A	G	exonic	ACY3	.	nonsynonymous SNV	ACY3:NM_080658:exon6:c.T613C:p.F205L	11q13.2	0.0044	rs74533283	D	D	N	D	M	24.1	4	.	0.714	.	.	.	.	.	.	0.5	703.77	40	18	22
snp	chr11:67412839.ACY3.C->T	chr11	67412839	67412839	C	T	exonic	ACY3	.	nonsynonymous SNV	ACY3:NM_080658:exon5:c.G445A:p.E149K	11q13.2	0.00439297	rs76819752	T	B	N	N	N	14.2	0	.	0.245	.	.	.	.	.	.	0.5	419.77	38	24	14
snp	chr14:75535927.ACYP1.G->A	chr14	75535927	75535927	G	A	exonic	ACYP1	.	nonsynonymous SNV	ACYP1:NM_001302617:exon1:c.C68T:p.A23V	14q24.3	0.4144	rs175499	T	.	.	P	.	7.116	0	.	0.048	.	.	.	.	.	.	0.5	593.77	37	17	20
snp	chr2:54362591.ACYP2.T->A	chr2	54362591	54362591	T	A	exonic	ACYP2	.	nonsynonymous SNV	ACYP2:NM_001320587:exon4:c.T186A:p.S62R,ACYP2:NM_001320586:exon5:c.T279A:p.S93R	2p16.2	0.0185	rs13405053	.	.	.	D	.	12.53	1	Acylphosphatase-like domain	.	.	.	.	.	.	.	0.5	965.77	63	32	31
snp	chr22:17669306.ADA2.T->C	chr22	17669306	17669306	T	C	exonic	ADA2	.	nonsynonymous SNV	ADA2:NM_177405:exon4:c.A281G:p.H94R,ADA2:NM_001282229:exon6:c.A644G:p.H215R,ADA2:NM_001282225:exon7:c.A1004G:p.H335R,ADA2:NM_001282226:exon7:c.A1004G:p.H335R,ADA2:NM_001282227:exon7:c.A878G:p.H293R,ADA2:NM_001282228:exon7:c.A878G:p.H293R	22q11.1	0.4056	rs2231495	T	B	N	P	N	0.033	0	Adenosine/AMP deaminase N-terminal|Metal-dependent hydrolase;Adenosine/AMP deaminase domain|Metal-dependent hydrolase	0.176	.	.	.	.	.	ID=COSM4002079,COSM4002080;OCCURENCE=3(haematopoietic_and_lymphoid_tissue),1(thyroid)	0.5	783.77	52	23	29
snp	chr16:84224967.ADAD2.G->A	chr16	84224967	84224967	G	A	exonic	ADAD2	.	nonsynonymous SNV	ADAD2:NM_001145400:exon1:c.G131A:p.G44E,ADAD2:NM_139174:exon1:c.G131A:p.G44E	16q24.1	0.7504	rs8044695	T	B	N	P	N	0.002	0	.	0.016	.	.	.	.	.	ID=COSM3749382;OCCURENCE=1(thyroid),16(large_intestine)	1	895.77	34	2	32
snp	chr16:84227713.ADAD2.C->T	chr16	84227713	84227713	C	T	exonic	ADAD2	.	nonsynonymous SNV	ADAD2:NM_139174:exon2:c.C520T:p.R174C	16q24.1	0.0383387	rs78344060	T	B	N	N	.	11.43	0	Double-stranded RNA-binding domain	0.027	.	.	.	.	.	ID=COSM1380178;OCCURENCE=1(large_intestine)	0.5	335.77	34	21	13
snp	chr16:84228798.ADAD2.G->A	chr16	84228798	84228798	G	A	exonic	ADAD2	.	nonsynonymous SNV	ADAD2:NM_001145400:exon4:c.G731A:p.R244K,ADAD2:NM_139174:exon5:c.G947A:p.R316K	16q24.1	0.00638978	rs61741260	T	B	N	N	L	18.11	1	Adenosine deaminase/editase	0.018	.	.	.	.	.	.	0.5	764.77	44	18	26
snp	chr15:43641181.ADAL.A->G	chr15	43641181	43641181	A	G	exonic	ADAL	.	nonsynonymous SNV	ADAL:NM_001012969:exon10:c.A710G:p.N237S,ADAL:NM_001159280:exon10:c.A629G:p.N210S,ADAL:NM_001324367:exon10:c.A629G:p.N210S,ADAL:NM_001324364:exon11:c.A710G:p.N237S,ADAL:NM_001324365:exon11:c.A710G:p.N237S,ADAL:NM_001324366:exon11:c.A710G:p.N237S,ADAL:NM_001324368:exon11:c.A710G:p.N237S	15q15.3	0.0118	rs77284705	T	B	N	N	N	0.034	0	Adenosine/AMP deaminase domain|Metal-dependent hydrolase	0.276	.	.	.	.	.	.	0.5	1370.77	64	24	40
snp	chr1:155026942.ADAM15.A->C	chr1	155026942	155026942	A	C	exonic	ADAM15	.	nonsynonymous SNV	ADAM15:NM_001261464:exon6:c.A602C:p.K201T,ADAM15:NM_001261465:exon6:c.A572C:p.K191T,ADAM15:NM_001261466:exon6:c.A524C:p.K175T,ADAM15:NM_003815:exon6:c.A572C:p.K191T,ADAM15:NM_207191:exon6:c.A572C:p.K191T,ADAM15:NM_207194:exon6:c.A572C:p.K191T,ADAM15:NM_207195:exon6:c.A572C:p.K191T,ADAM15:NM_207196:exon6:c.A572C:p.K191T,ADAM15:NM_207197:exon6:c.A572C:p.K191T	1q22	0.901957	rs6427128	T	B	N	P	N	0.031	0	.	0.01	.	.	.	.	.	.	1	1707.77	50	0	50
snp	chr8:39494828.ADAM18.G->T	chr8	39494828	39494828	G	T	exonic	ADAM18	.	nonsynonymous SNV	ADAM18:NM_014237:exon8:c.G634T:p.V212F	8p11.22	0.0397364	rs10093794	T	B	N	P	N	0.409	0	Metallopeptidase, catalytic domain|Peptidase M12B, ADAM/reprolysin	0.044	.	.	.	.	.	.	0.5	1116.77	63	29	34
snp	chr8:39564367.ADAM18.A->G	chr8	39564367	39564367	A	G	exonic	ADAM18	.	nonsynonymous SNV	ADAM18:NM_001320313:exon17:c.A1889G:p.K630R,ADAM18:NM_014237:exon18:c.A1961G:p.K654R	8p11.22	0.0417332	rs76766907	T	B	N	P	L	15.06	1	.	0.126	.	.	.	.	.	.	0.5	807.77	47	21	26
snp	chr5:156936364.ADAM19.T->C	chr5	156936364	156936364	T	C	exonic	ADAM19	.	nonsynonymous SNV	ADAM19:NM_033274:exon9:c.A850G:p.S284G	5q33.3	0.4287	rs1422795	T	B	N	P	M	14.33	0	Metallopeptidase, catalytic domain|Peptidase M12B, ADAM/reprolysin	0.104	.	.	.	.	.	ID=COSM4407374,COSM4407373,COSM4407372,COSM4407371;OCCURENCE=1(liver)	0.5	512.77	47	28	19
snp	chr8:39645632.ADAM2.G->A	chr8	39645632	39645632	G	A	exonic	ADAM2	.	nonsynonymous SNV	ADAM2:NM_001278113:exon8:c.C724T:p.R242C,ADAM2:NM_001278114:exon9:c.C781T:p.R261C,ADAM2:NM_001464:exon9:c.C781T:p.R261C	8p11.22	0.0003	rs372523098	D	D	.	D	H	33	4	Metallopeptidase, catalytic domain|Peptidase M12B, ADAM/reprolysin	0.511	.	.	.	.	.	ID=COSM3784149;OCCURENCE=1(prostate),1(large_intestine)	0.5	588.77	48	29	19
snp	chr7:87564497.ADAM22.C->G	chr7	87564497	87564497	C	G	exonic	ADAM22	.	nonsynonymous SNV	ADAM22:NM_001324417:exon2:c.C239G:p.P80R,ADAM22:NM_001324418:exon2:c.C242G:p.P81R,ADAM22:NM_001324419:exon2:c.C239G:p.P80R,ADAM22:NM_001324420:exon2:c.C242G:p.P81R,ADAM22:NM_001324421:exon2:c.C242G:p.P81R,ADAM22:NM_004194:exon2:c.C242G:p.P81R,ADAM22:NM_016351:exon2:c.C242G:p.P81R,ADAM22:NM_021721:exon2:c.C242G:p.P81R,ADAM22:NM_021722:exon2:c.C242G:p.P81R,ADAM22:NM_021723:exon2:c.C242G:p.P81R	7q21.12	0.635	rs2279542	T	B	N	P	L	5.395	0	Peptidase M12B, propeptide	0.02	.	.	.	.	.	ID=COSM3750054,COSM3750055,COSM3750053;OCCURENCE=1(thyroid),7(large_intestine)	1	1167.77	36	0	36
snp	chr8:24199218.ADAM28.C->A	chr8	24199218	24199218	C	A	exonic	ADAM28	.	nonsynonymous SNV	ADAM28:NM_001304351:exon16:c.C1778A:p.T593K,ADAM28:NM_014265:exon16:c.C1778A:p.T593K	8p21.2	0.0976438	rs36041430	T	B	.	P	N	0.005	0	ADAM, cysteine-rich	0.135	.	.	.	.	.	ID=COSM3763270;OCCURENCE=1(haematopoietic_and_lymphoid_tissue),1(large_intestine)	0.5	992.77	57	27	30
snp	chr8:24211331.ADAM28.G->A	chr8	24211331	24211331	G	A	exonic	ADAM28	.	nonsynonymous SNV	ADAM28:NM_014265:exon22:c.G2293A:p.V765M	8p21.2	0.9875	rs7814768	T	B	.	P	N	0.003	0	.	0.057	.	.	.	.	.	.	0.5	601.77	51	31	20
indel	chr4:175899001.ADAM29.-->CAGAGTCAACCTCCTGTGATGCCTTCCCAGAGTCATCCTCAGTTGACGCCTTCC	chr4	175899001	175899001	-	CAGAGTCAACCTCCTGTGATGCCTTCCCAGAGTCATCCTCAGTTGACGCCTTCC	exonic	ADAM29	.	nonframeshift insertion	ADAM29:NM_001278127:exon2:c.2325_2326insCAGAGTCAACCTCCTGTGATGCCTTCCCAGAGTCATCCTCAGTTGACGCCTTCC:p.S775delinsSQSQPPVMPSQSHPQLTPS,ADAM29:NM_001130705:exon3:c.2325_2326insCAGAGTCAACCTCCTGTGATGCCTTCCCAGAGTCATCCTCAGTTGACGCCTTCC:p.S775delinsSQSQPPVMPSQSHPQLTPS,ADAM29:NM_001130703:exon4:c.2325_2326insCAGAGTCAACCTCCTGTGATGCCTTCCCAGAGTCATCCTCAGTTGACGCCTTCC:p.S775delinsSQSQPPVMPSQSHPQLTPS,ADAM29:NM_00113070…	4q34.1	0	.	.	.	.	.	.	.	.	.	.	.	.	.	.	.	ID=COSM5960378;OCCURENCE=1(thyroid)	0.5	949.73	13	7	6
snp	chr1:120436751.ADAM30.T->C	chr1	120436751	120436751	T	C	exonic	ADAM30	.	nonsynonymous SNV	ADAM30:NM_021794:exon1:c.A2209G:p.T737A	1p12	0.162141	rs35273427	T	B	U	P	N	0.001	0	.	0.042	.	.	.	.	.	ID=COSM5002055;OCCURENCE=1(pancreas)	0.5	874.77	56	27	29
snp	chr1:120437884.ADAM30.A->G	chr1	120437884	120437884	A	G	exonic	ADAM30	.	nonsynonymous SNV	ADAM30:NM_021794:exon1:c.T1076C:p.L359P	1p12	0.195887	rs2641348	T	B	N	P	N	0.07	0	Metallopeptidase, catalytic domain|Peptidase M12B, ADAM/reprolysin	0.032	.	.	.	.	.	ID=COSM4985245;OCCURENCE=1(soft_tissue)	0.5	644.77	41	22	19
snp	chr8:39080632.ADAM32.C->G	chr8	39080632	39080632	C	G	exonic	ADAM32	.	nonsynonymous SNV	ADAM32:NM_001313994:exon11:c.C1103G:p.T368S,ADAM32:NM_145004:exon14:c.C1400G:p.T467S	8p11.22	0.9904	rs7845771	T	B	N	P	N	0.001	0	Disintegrin domain	0.059	.	.	.	.	.	.	1	2060.77	55	0	55
snp	chr8:39141120.ADAM32.C->A	chr8	39141120	39141120	C	A	exonic	ADAM32	.	nonsynonymous SNV	ADAM32:NM_001313994:exon21:c.C2037A:p.D679E,ADAM32:NM_145004:exon24:c.C2334A:p.D778E	8p11.22	0.129393	rs28705715	T	B	.	P	N	9.826	0	.	0.134	.	.	.	.	.	.	0.5	893.77	53	29	24
snp	chr20:3654128.ADAM33.G->A	chr20	3654128	3654128	G	A	exonic	ADAM33	.	nonsynonymous SNV	ADAM33:NM_001282447:exon11:c.C1006T:p.P336S,ADAM33:NM_025220:exon11:c.C1006T:p.P336S,ADAM33:NM_153202:exon11:c.C1006T:p.P336S	20p13	0.0377396	rs41483049	T	B	.	P	L	22.2	1	Metallopeptidase, catalytic domain|Peptidase M12B, ADAM/reprolysin	0.063	.	.	.	.	.	.	0.5	521.77	34	16	18
snp	chr8:24304754.ADAM7.T->C	chr8	24304754	24304754	T	C	exonic	ADAM7	.	nonsynonymous SNV	ADAM7:NM_003817:exon3:c.T212C:p.V71A	8p21.2	0.000998403	rs149987639	D	B	N	N	M	20.5	2	Peptidase M12B, propeptide	0.053	.	.	.	.	.	.	0.5	861.77	55	26	29
snp	chr10:135077265.ADAM8.A->G	chr10	135077265	135077265	A	G	exonic	ADAM8	.	nonsynonymous SNV	ADAM8:NM_001109:exon22:c.T2324C:p.I775T	10q26.3	0.0771	rs3008319	D	B	.	P	.	11.76	1	.	.	.	.	.	.	.	ID=COSM236938;OCCURENCE=1(prostate)	0.5	608.77	42	20	22
snp	chr10:135084481.ADAM8.C->T	chr10	135084481	135084481	C	T	exonic	ADAM8	.	nonsynonymous SNV	ADAM8:NM_001164490:exon13:c.G1351A:p.A451T,ADAM8:NM_001109:exon14:c.G1468A:p.A490T,ADAM8:NM_001164489:exon14:c.G1468A:p.A490T	10q26.3	0.0055	rs144989788	T	P	.	N	N	23.7	1	Disintegrin domain;Disintegrin domain|Disintegrin, conserved site	.	.	.	.	.	.	ID=COSM1317474;OCCURENCE=1(haematopoietic_and_lymphoid_tissue)	0.5	835.77	49	18	31
snp	chr10:135087295.ADAM8.G->A	chr10	135087295	135087295	G	A	exonic	ADAM8	.	nonsynonymous SNV	ADAM8:NM_001164490:exon4:c.C250T:p.R84C	10q26.3	0.00599042	rs115473256	T	B	.	D	.	12.05	1	Peptidase M12B, propeptide	.	.	.	.	.	.	.	0.5	615.77	42	20	22
snp	chr10:135087521.ADAM8.G->A	chr10	135087521	135087521	G	A	exonic	ADAM8	.	nonsynonymous SNV	ADAM8:NM_001164490:exon3:c.C136T:p.L46F	10q26.3	0.8062	rs3008326	T	.	.	P	.	3.14	0	Peptidase M12B, propeptide	.	.	.	.	.	.	ID=COSM3751662;OCCURENCE=1(thyroid),1(large_intestine)	0.5	440.77	31	13	18
snp	chr10:135089035.ADAM8.A->G	chr10	135089035	135089035	A	G	exonic	ADAM8	.	nonsynonymous SNV	ADAM8:NM_001109:exon2:c.T103C:p.W35R,ADAM8:NM_001164489:exon2:c.T103C:p.W35R	10q26.3	0.9092	rs2275725	T	.	.	P	N	0.002	0	Peptidase M12B, propeptide	.	.	.	.	.	.	ID=COSM4144546;OCCURENCE=2(thyroid)	1	986.77	34	0	34
snp	chr21:28216595.ADAMTS1.C->G	chr21	28216595	28216595	C	G	exonic	ADAMTS1	.	nonsynonymous SNV	ADAMTS1:NM_006988:exon1:c.G679C:p.A227P	21q21.3	0.8101	rs428785	T	B	.	P	L	9.706	0	.	0.04	.	.	.	.	.	ID=COSM444321;OCCURENCE=1(thyroid)	1	1441.77	42	0	42
snp	chr19:8645786.ADAMTS10.A->C	chr19	8645786	8645786	A	C	exonic	ADAMTS10	.	nonsynonymous SNV	ADAMTS10:NM_001282352:exon13:c.T1764G:p.H588Q,ADAMTS10:NM_030957:exon26:c.T3303G:p.H1101Q	19p13.2	0.9999	rs7252299	T	B	N	P	N	6.241	0	PLAC	0.199	.	.	.	.	.	ID=COSM4132814;OCCURENCE=1(thyroid)	1	1532.77	43	0	43
snp	chr19:8669931.ADAMTS10.G->C	chr19	8669931	8669931	G	C	exonic	ADAMTS10	.	nonsynonymous SNV	ADAMTS10:NM_030957:exon4:c.C401G:p.T134S	19p13.2	0.89397	rs7255721	.	.	.	.	.	.	NA	.	0.158	Benign	Weill-Marchesani_syndrome	RCV000374892.1	MedGen:Orphanet	C0265313:ORPHA3449	ID=COSM3720716;OCCURENCE=2(thyroid),1(upper_aerodigestive_tract)	1	1729.77	49	0	49
snp	chr5:33535060.ADAMTS12.G->A	chr5	33535060	33535060	G	A	exonic	ADAMTS12	.	nonsynonymous SNV	ADAMTS12:NM_001324512:exon21:c.C4229T:p.T1410I,ADAMTS12:NM_030955:exon23:c.C4484T:p.T1495I	5p13.3	0.599641	rs25754	T	B	N	P	M	24.2	1	.	0.068	.	.	.	.	.	ID=COSM4003504;OCCURENCE=1(haematopoietic_and_lymphoid_tissue)	0.5	475.77	37	21	16
snp	chr5:33549435.ADAMTS12.G->C	chr5	33549435	33549435	G	C	exonic	ADAMTS12	.	nonsynonymous SNV	ADAMTS12:NM_001324512:exon19:c.C3924G:p.D1308E,ADAMTS12:NM_030955:exon21:c.C4179G:p.D1393E	5p13.3	0.00878594	rs61757473	T	B	D	N	M	26.9	2	.	0.159	.	.	.	.	.	.	0.5	583.77	41	22	19
snp	chr9:136310908.ADAMTS13.C->T	chr9	136310908	136310908	C	T	exonic	ADAMTS13	.	nonsynonymous SNV	ADAMTS13:NM_139025:exon21:c.C2699T:p.A900V,ADAMTS13:NM_139026:exon21:c.C2606T:p.A869V,ADAMTS13:NM_139027:exon21:c.C2699T:p.A900V	9q34.2	0.1129	rs685523	T	B	.	P	N	3.365	0	.	0.132	Benign|Likely benign	not_specified|Upshaw-Schulman_syndrome	RCV000248759.1|RCV000373306.1	MedGen|MedGen:OMIM:Orphanet:SNOMED_CT	CN169374|C1268935:274150:ORPHA93583:373420004	ID=COSM3763723;OCCURENCE=1(liver),1(large_intestine)	0.5	324.77	37	23	14
snp	chr10:72462095.ADAMTS14.G->A	chr10	72462095	72462095	G	A	exonic	ADAMTS14	.	nonsynonymous SNV	ADAMTS14:NM_080722:exon3:c.G550A:p.D184N,ADAMTS14:NM_139155:exon3:c.G550A:p.D184N	10q22.1	0.0261581	rs35682622	T	B	D	D	M	26	3	Peptidase M12B, propeptide	0.219	.	.	.	.	.	.	0.5	568.77	51	30	21
snp	chr10:72500763.ADAMTS14.T->C	chr10	72500763	72500763	T	C	exonic	ADAMTS14	.	nonsynonymous SNV	ADAMTS14:NM_080722:exon12:c.T1769C:p.L590P,ADAMTS14:NM_139155:exon12:c.T1778C:p.L593P	10q22.1	0.8388	rs10823607	T	B	N	P	N	9.485	0	.	0.051	.	.	.	.	.	.	1	1554.77	50	0	50
snp	chr5:5146335.ADAMTS16.C->G	chr5	5146335	5146335	C	G	exonic	ADAMTS16	.	nonsynonymous SNV	ADAMTS16:NM_139056:exon3:c.C268G:p.P90A	5p15.32	0.7842	rs2086310	T	B	N	P	N	0.001	0	Peptidase M12B, propeptide	0.012	.	.	.	.	.	ID=COSM5000715;OCCURENCE=1(pancreas)	1	1296.77	36	0	36
snp	chr5:5146377.ADAMTS16.T->C	chr5	5146377	5146377	T	C	exonic	ADAMTS16	.	nonsynonymous SNV	ADAMTS16:NM_139056:exon3:c.T310C:p.S104P	5p15.32	0.494409	rs1019747	T	B	N	P	N	13.05	0	Peptidase M12B, propeptide	0.085	.	.	.	.	.	ID=COSM4003547;OCCURENCE=1(breast),4(haematopoietic_and_lymphoid_tissue)	1	1518.77	40	0	40
snp	chr15:100514614.ADAMTS17.T->C	chr15	100514614	100514614	T	C	exonic	ADAMTS17	.	nonsynonymous SNV	ADAMTS17:NM_139057:exon22:c.A3281G:p.N1094S	15q26.3	0.7144	rs2573652	T	B	N	P	N	0.037	0	.	0.089	Benign	Weill-Marchesani-like_syndrome	RCV000326224.1	MedGen:OMIM:Orphanet	C2750787:613195:ORPHA363992	ID=COSM1375652;OCCURENCE=1(liver),1(thyroid)	1	1823.77	48	0	48
snp	chr15:100692845.ADAMTS17.A->G	chr15	100692845	100692845	A	G	exonic	ADAMTS17	.	nonsynonymous SNV	ADAMTS17:NM_139057:exon10:c.T1445C:p.M482T	15q26.3	0.1661	rs28567966	T	B	N	P	N	0.887	0	ADAM, cysteine-rich	0.029	Likely benign	Weill-Marchesani-like_syndrome	RCV000291403.1	MedGen:OMIM:Orphanet	C2750787:613195:ORPHA363992	ID=COSM4984851;OCCURENCE=3(soft_tissue)	0.5	869.77	58	28	30
snp	chr16:77353973.ADAMTS18.G->T	chr16	77353973	77353973	G	T	exonic	ADAMTS18	.	nonsynonymous SNV	ADAMTS18:NM_001326358:exon16:c.C1789A:p.L597I,ADAMTS18:NM_199355:exon16:c.C2305A:p.L769I	16q23.1	0.634984	rs9930984	T	B	N	P	N	1.426	0	ADAM-TS Spacer 1	0.11	.	.	.	.	.	ID=COSM3755091;OCCURENCE=1(large_intestine)	0.5	744.77	51	25	26
snp	chr5:128797325.ADAMTS19.G->A	chr5	128797325	128797325	G	A	exonic	ADAMTS19	.	nonsynonymous SNV	ADAMTS19:NM_133638:exon2:c.G622A:p.G208S	5q23.3	0.0181709	rs141998078	T	B	N	N	L	20.5	1	Peptidase M12B, propeptide	0.049	.	.	.	.	.	.	0.5	517.77	27	12	15
snp	chr5:128863471.ADAMTS19.A->G	chr5	128863471	128863471	A	G	exonic	ADAMTS19	.	nonsynonymous SNV	ADAMTS19:NM_133638:exon5:c.A1117G:p.S373G	5q23.3	0.999201	rs6595908	T	B	N	P	N	11.39	0	Metallopeptidase, catalytic domain|Peptidase M12B, ADAM/reprolysin	0.13	.	.	.	.	.	.	1	2243.77	58	0	58
snp	chr5:178634672.ADAMTS2.C->T	chr5	178634672	178634672	C	T	exonic	ADAMTS2	.	nonsynonymous SNV	ADAMTS2:NM_014244:exon4:c.G733A:p.V245I,ADAMTS2:NM_021599:exon4:c.G733A:p.V245I	5q35.3	0.431909	rs398829	T	B	N	P	L	8.079	0	.	0.039	Benign	Ehlers-Danlos_syndrome,_type_vii,_autosomal_recessive	RCV000384500.1	MedGen:OMIM:Orphanet:SNOMED_CT	C2700425:225410:ORPHA1901:55711009	ID=COSM3761155,COSM3761156;OCCURENCE=1(pancreas),1(large_intestine)	1	1589.77	42	0	42
snp	chr4:73414286.ADAMTS3.C->T	chr4	73414286	73414286	C	T	exonic	ADAMTS3	.	nonsynonymous SNV	ADAMTS3:NM_014243:exon3:c.G413A:p.R138K	4q13.3	0.6843	rs788908	T	B	N	P	N	14.89	0	Peptidase M12B, propeptide	0.101	.	.	.	.	.	ID=COSM4159165;OCCURENCE=1(haematopoietic_and_lymphoid_tissue),1(thyroid)	1	2065.77	54	0	54
snp	chr1:161161284.ADAMTS4.G->C	chr1	161161284	161161284	G	C	exonic	ADAMTS4	.	nonsynonymous SNV	ADAMTS4:NM_005099:exon9:c.C2158G:p.P720A	1q23.3	0.0996406	rs41270041	T	B	N	P	L	0.016	0	ADAM-TS Spacer 1	0.026	.	.	.	.	.	.	0.5	652.77	40	17	23
snp	chr1:161163037.ADAMTS4.T->C	chr1	161163037	161163037	T	C	exonic	ADAMTS4	.	nonsynonymous SNV	ADAMTS4:NM_001320336:exon7:c.A1877G:p.Q626R,ADAMTS4:NM_005099:exon7:c.A1877G:p.Q626R	1q23.3	0.706869	rs4233367	T	B	N	P	N	5.021	0	.	0.032	.	.	.	.	.	ID=COSM1472886,COSM424371;OCCURENCE=1(haematopoietic_and_lymphoid_tissue),1(thyroid)	0.5	444.77	44	26	18
snp	chr21:28302355.ADAMTS5.A->G	chr21	28302355	28302355	A	G	exonic	ADAMTS5	.	nonsynonymous SNV	ADAMTS5:NM_007038:exon7:c.T2075C:p.L692P	21q21.3	0.9147	rs226794	T	B	N	P	N	7.032	0	.	0.184	.	.	.	.	.	ID=COSM4417064;OCCURENCE=1(haematopoietic_and_lymphoid_tissue)	1	1612.77	49	0	49
snp	chr21:28338298.ADAMTS5.C->G	chr21	28338298	28338298	C	G	exonic	ADAMTS5	.	nonsynonymous SNV	ADAMTS5:NM_007038:exon1:c.G413C:p.G138A	21q21.3	0.187	rs457947	T	P	D	P	L	12.59	1	Peptidase M12B, propeptide	0.153	.	.	.	.	.	ID=COSM3758816;OCCURENCE=1(large_intestine)	0.5	462.77	37	20	17
indel	chr11:130298118.ADAMTS8.GCA->-	chr11	130298118	130298120	GCA	-	exonic	ADAMTS8	.	nonframeshift deletion	ADAMTS8:NM_007037:exon1:c.62_64del:p.21_22del	11q24.3	0.4875	rs10548872	.	.	.	.	.	.	.	.	.	.	.	.	.	.	ID=COSM4659683,COSM4659684,COSM4659682;OCCURENCE=1(NS),1(large_intestine)	0.5	463.73	28	15	13
indel	chr11:130298135.ADAMTS8.-->GCG	chr11	130298135	130298135	-	GCG	exonic	ADAMTS8	.	nonframeshift insertion	ADAMTS8:NM_007037:exon1:c.46_47insCGC:p.L16delinsPL	11q24.3	0	.	.	.	.	.	.	.	.	.	.	.	.	.	.	.	.	0.5	533.73	34	17	17
snp	chr11:130281488.ADAMTS8.G->A	chr11	130281488	130281488	G	A	exonic	ADAMTS8	.	nonsynonymous SNV	ADAMTS8:NM_007037:exon6:c.C1574T:p.A525V	11q24.3	0.7441	rs2131535	T	B	N	P	N	14.15	0	.	0.13	.	.	.	.	.	ID=COSM3752245,COSM3752244,COSM3752243;OCCURENCE=1(large_intestine)	1	1364.77	37	0	37
snp	chr9:18775810.ADAMTSL1.C->A	chr9	18775810	18775810	C	A	exonic	ADAMTSL1	.	nonsynonymous SNV	ADAMTSL1:NM_001040272:exon18:c.C2467A:p.L823I	9p22.1	0.4761	rs934472	T	B	U	P	N	1.213	0	.	0.072	.	.	.	.	.	ID=COSM3763850;OCCURENCE=1(urinary_tract),1(liver),1(large_intestine)	1	1717.77	47	0	47
snp	chr15:84488636.ADAMTSL3.A->G	chr15	84488636	84488636	A	G	exonic	ADAMTSL3	.	nonsynonymous SNV	ADAMTSL3:NM_001301110:exon6:c.A437G:p.H146R,ADAMTSL3:NM_207517:exon6:c.A437G:p.H146R	15q25.2	0.679313	rs4483821	T	B	N	P	N	0.001	0	.	0.101	.	.	.	.	.	ID=COSM5828297,COSM3754520;OCCURENCE=1(large_intestine)	1	1360.77	39	0	39
snp	chr15:84539619.ADAMTSL3.C->G	chr15	84539619	84539619	C	G	exonic	ADAMTSL3	.	nonsynonymous SNV	ADAMTSL3:NM_001301110:exon9:c.C868G:p.L290V,ADAMTSL3:NM_207517:exon9:c.C868G:p.L290V	15q25.2	0.8483	rs4144691	T	B	N	P	N	0.001	0	.	0.068	.	.	.	.	.	.	1	1925.77	50	0	50
snp	chr15:84582124.ADAMTSL3.G->T	chr15	84582124	84582124	G	T	exonic	ADAMTSL3	.	nonsynonymous SNV	ADAMTSL3:NM_001301110:exon16:c.G1981T:p.V661L,ADAMTSL3:NM_207517:exon16:c.G1981T:p.V661L	15q25.2	0.685703	rs4842838	T	B	N	P	N	12.87	0	.	0.188	.	.	.	.	.	ID=COSM3754523,COSM5828306;OCCURENCE=2(pancreas),1(large_intestine)	1	1643.77	44	0	44
snp	chr1:150526044.ADAMTSL4.G->C	chr1	150526044	150526044	G	C	exonic	ADAMTSL4	.	nonsynonymous SNV	ADAMTSL4:NM_001288607:exon6:c.G577C:p.A193P,ADAMTSL4:NM_001288608:exon6:c.G577C:p.A193P,ADAMTSL4:NM_019032:exon6:c.G577C:p.A193P,ADAMTSL4:NM_025008:exon6:c.G577C:p.A193P	1q21.3	0.5471	rs41317515	T	B	.	P	N	0.007	0	.	0.061	Benign|Benign	not_specified|Ectopia_lentis	RCV000252416.1|RCV000290467.1	MedGen|MedGen:Orphanet:SNOMED_CT	CN169374|C0013581:ORPHA1885:74969002	ID=COSM4142595,COSM4142597,COSM4142596;OCCURENCE=2(haematopoietic_and_lymphoid_tissue),1(thyroid)	1	1003.77	27	0	27
snp	chr1:150531078.ADAMTSL4.A->G	chr1	150531078	150531078	A	G	exonic	ADAMTSL4	.	nonsynonymous SNV	ADAMTSL4:NM_019032:exon15:c.A2512G:p.M838V,ADAMTSL4:NM_025008:exon15:c.A2512G:p.M838V,ADAMTSL4:NM_001288607:exon16:c.A2395G:p.M799V,ADAMTSL4:NM_001288608:exon16:c.A2581G:p.M861V	1q21.3	0.067492	rs74124919	D	D	.	P	L	25.1	3	.	0.316	Likely benign	Ectopia_lentis	RCV000319145.1	MedGen:Orphanet:SNOMED_CT	C0013581:ORPHA1885:74969002	ID=COSM5617962,COSM5617963,COSM5617961;OCCURENCE=1(breast)	0.5	601.77	49	27	22
snp	chr7:940181.ADAP1.C->T	chr7	940181	940181	C	T	exonic	ADAP1	.	nonsynonymous SNV	ADAP1:NM_001284311:exon5:c.G436A:p.G146S,ADAP1:NM_001284310:exon6:c.G505A:p.G169S,ADAP1:NM_001284308:exon7:c.G754A:p.G252S,ADAP1:NM_001284309:exon7:c.G505A:p.G169S,ADAP1:NM_006869:exon7:c.G721A:p.G241S	7p22.3	0.8759	rs10256887	T	B	N	P	N	9.071	0	PH domain-like;PH domain-like|Pleckstrin homology domain	0.087	.	.	.	.	.	ID=COSM4162506,COSM4162505;OCCURENCE=1(thyroid)	1	883.77	26	0	26
snp	chr1:154570903.ADAR.T->C	chr1	154570903	154570903	T	C	exonic	ADAR	.	nonsynonymous SNV	ADAR:NM_001025107:exon3:c.A875G:p.Y292C,ADAR:NM_001111:exon3:c.A1760G:p.Y587C,ADAR:NM_001193495:exon3:c.A875G:p.Y292C,ADAR:NM_015840:exon3:c.A1760G:p.Y587C,ADAR:NM_015841:exon3:c.A1760G:p.Y587C	1q21.3	0.0135783	rs17843865	T	B	N	N	N	0.238	0	Double-stranded RNA-specific adenosine deaminase (DRADA)|Winged helix-turn-helix DNA-binding domain	0.003	Benign|Likely benign	not_specified|not_provided	RCV000177116.1|RCV000224255.1	MedGen|MedGen	CN169374|CN221809	.	0.5	579.77	45	26	19
snp	chr1:154574820.ADAR.T->C	chr1	154574820	154574820	T	C	exonic	ADAR	.	nonsynonymous SNV	ADAR:NM_001111:exon2:c.A298G:p.R100G,ADAR:NM_015840:exon2:c.A298G:p.R100G,ADAR:NM_015841:exon2:c.A298G:p.R100G	1q21.3	0.9989	rs1466731	T	B	N	P	N	0.002	0	.	0.008	.	.	.	.	.	.	1	1616.77	47	0	47
snp	chr21:46572572.ADARB1.A->G	chr21	46572572	46572572	A	G	exonic	ADARB1	.	nonsynonymous SNV	ADARB1:NM_001346687:exon1:c.A49G:p.I17V	21q22.3	0.982029	rs420085	.	.	.	.	.	.	NA	.	.	.	.	.	.	.	.	1	1701.77	56	0	56
snp	chr21:46641968.ADARB1.G->A	chr21	46641968	46641968	G	A	exonic	ADARB1	.	nonsynonymous SNV	ADARB1:NM_001346687:exon11:c.G2185A:p.A729T	21q22.3	0.5228	rs1051367	.	.	.	.	.	.	NA	.	0.08	.	.	.	.	.	ID=COSM3758942,COSM3758943;OCCURENCE=1(thyroid),1(large_intestine)	0.5	595.77	54	31	23
snp	chr10:1230874.ADARB2.C->T	chr10	1230874	1230874	C	T	exonic	ADARB2	.	nonsynonymous SNV	ADARB2:NM_018702:exon9:c.G1970A:p.R657Q	10p15.3	0.0045	rs141298814	D	B	N	D	M	25.5	3	Adenosine deaminase/editase;Double-stranded RNA-binding domain	0.464	.	.	.	.	.	.	0.5	384.77	38	23	15
snp	chr16:75646423.ADAT1.A->G	chr16	75646423	75646423	A	G	exonic	ADAT1	.	nonsynonymous SNV	ADAT1:NM_001324452:exon5:c.T500C:p.I167T,ADAT1:NM_001324453:exon5:c.T500C:p.I167T,ADAT1:NM_001324445:exon6:c.T761C:p.I254T,ADAT1:NM_001324449:exon6:c.T761C:p.I254T,ADAT1:NM_001324451:exon6:c.T314C:p.I105T,ADAT1:NM_001324444:exon7:c.T314C:p.I105T,ADAT1:NM_001324446:exon7:c.T314C:p.I105T,ADAT1:NM_001324448:exon7:c.T761C:p.I254T,ADAT1:NM_001324450:exon7:c.T314C:p.I105T,ADAT1:NM_012091:exon7:c.T761C:…	16q23.1	0.0673	rs62619985	T	B	N	P	L	13.18	0	Adenosine deaminase/editase	0.147	.	.	.	.	.	.	0.5	915.77	48	17	31
snp	chr16:75646685.ADAT1.G->T	chr16	75646685	75646685	G	T	exonic	ADAT1	.	nonsynonymous SNV	ADAT1:NM_001324452:exon5:c.C238A:p.H80N,ADAT1:NM_001324453:exon5:c.C238A:p.H80N,ADAT1:NM_001324445:exon6:c.C499A:p.H167N,ADAT1:NM_001324449:exon6:c.C499A:p.H167N,ADAT1:NM_001324451:exon6:c.C52A:p.H18N,ADAT1:NM_001324444:exon7:c.C52A:p.H18N,ADAT1:NM_001324446:exon7:c.C52A:p.H18N,ADAT1:NM_001324448:exon7:c.C499A:p.H167N,ADAT1:NM_001324450:exon7:c.C52A:p.H18N,ADAT1:NM_012091:exon7:c.C499A:p.H167N	16q23.1	0.570487	rs3743598	T	B	N	P	N	0.044	0	Adenosine deaminase/editase	0.017	.	.	.	.	.	ID=COSM5001572;OCCURENCE=1(pancreas)	1	1735.77	51	0	51
snp	chr6:143749615.ADAT2.T->A	chr6	143749615	143749615	T	A	exonic	ADAT2	.	nonsynonymous SNV	ADAT2:NM_001286259:exon6:c.A420T:p.E140D,ADAT2:NM_182503:exon6:c.A561T:p.E187D	6q24.2	0.0429313	rs61737651	T	B	N	P	N	10.2	0	Cytidine and deoxycytidylate deaminases, zinc-binding|Cytidine deaminase-like	0.025	.	.	.	.	.	.	0.5	1057.77	68	34	34
snp	chr7:140373326.ADCK2.A->G	chr7	140373326	140373326	A	G	exonic	ADCK2	.	nonsynonymous SNV	ADCK2:NM_052853:exon1:c.A196G:p.S66G	7q34	0.316693	rs2968558	T	B	N	P	L	0.002	0	.	0.032	.	.	.	.	.	ID=COSM3762435;OCCURENCE=1(thyroid),1(large_intestine)	0.5	382.77	24	10	14
snp	chr7:140374049.ADCK2.T->C	chr7	140374049	140374049	T	C	exonic	ADCK2	.	nonsynonymous SNV	ADCK2:NM_052853:exon1:c.T919C:p.S307P	7q34	0.315495	rs1140034	T	B	N	P	N	10.39	0	Protein kinase domain|Protein kinase-like domain|UbiB domain;Protein kinase-like domain|UbiB domain;UbiB domain	0.041	.	.	.	.	.	ID=COSM4161855;OCCURENCE=1(thyroid)	0.5	1014.77	51	19	32
snp	chr7:140379043.ADCK2.G->A	chr7	140379043	140379043	G	A	exonic	ADCK2	.	nonsynonymous SNV	ADCK2:NM_052853:exon3:c.G1169A:p.R390H	7q34	0.0012	rs74761630	T	B	N	N	N	18.26	1	Protein kinase domain|Protein kinase-like domain;Protein kinase-like domain	0.074	.	.	.	.	.	.	0.5	800.77	46	19	27
indel	chr8:145617535.ADCK5.GGGGGTGCAAGGTGA->-	chr8	145617535	145617549	GGGGGTGCAAGGTGA	-	exonic	ADCK5	.	frameshift deletion	ADCK5:NM_174922:exon12:c.1257_1267del:p.L419fs	8q24.3	0.626997	rs148509143	.	.	.	.	.	.	.	.	.	.	.	.	.	.	ID=COSM242846;OCCURENCE=1(pancreas),2(skin),2(prostate),7(large_intestine),2(central_nervous_system),1(biliary_tract)	1	1433.73	33	0	33
snp	chr8:145603114.ADCK5.A->C	chr8	145603114	145603114	A	C	exonic	ADCK5	.	nonsynonymous SNV	ADCK5:NM_174922:exon2:c.A51C:p.R17S	8q24.3	0.632388	rs6599528	.	.	.	.	.	.	NA	.	0.077	.	.	.	.	.	ID=COSM150567;OCCURENCE=1(stomach),1(pancreas),1(large_intestine)	1	1506.77	41	0	41
snp	chr2:25141538.ADCY3.A->G	chr2	25141538	25141538	A	G	exonic	ADCY3	.	nonsynonymous SNV	ADCY3:NM_001320613:exon2:c.T319C:p.S107P,ADCY3:NM_004036:exon2:c.T319C:p.S107P	2p23.3	0.5966	rs11676272	T	B	N	P	N	1.207	0	Adenylate cyclase, N-terminal	0.21	.	.	.	.	.	ID=COSM4133745;OCCURENCE=1(haematopoietic_and_lymphoid_tissue),1(thyroid)	1	1658.77	46	0	46
snp	chr2:70933459.ADD2.C->T	chr2	70933459	70933459	C	T	exonic	ADD2	.	nonsynonymous SNV	ADD2:NM_001185055:exon2:c.G130A:p.D44N,ADD2:NM_001185054:exon3:c.G82A:p.D28N,ADD2:NM_001617:exon3:c.G82A:p.D28N,ADD2:NM_017482:exon3:c.G82A:p.D28N,ADD2:NM_017488:exon3:c.G82A:p.D28N	2p13.3	0.0235623	rs4986	T	P	D	D	L	26.8	3	.	0.093	.	.	.	.	.	.	0.5	639.77	44	22	22
snp	chr6:146956514.ADGB.C->A	chr6	146956514	146956514	C	A	exonic	ADGB	.	nonsynonymous SNV	ADGB:NM_024694:exon2:c.C78A:p.F26L	6q24.3	0.00778754	rs149944585	T	B	N	N	N	0.105	0	.	0.051	.	.	.	.	.	.	0.5	911.77	58	31	27
snp	chr6:146993445.ADGB.T->C	chr6	146993445	146993445	T	C	exonic	ADGB	.	nonsynonymous SNV	ADGB:NM_024694:exon8:c.T929C:p.I310T	6q24.3	0.284145	rs9497606	T	B	N	P	L	0.085	0	Peptidase C2, calpain, catalytic domain	0.13	.	.	.	.	.	ID=COSM3761513,COSM3761512;OCCURENCE=1(thyroid),1(large_intestine)	0.5	1033.77	60	29	31
snp	chr6:147038089.ADGB.G->T	chr6	147038089	147038089	G	T	exonic	ADGB	.	nonsynonymous SNV	ADGB:NM_024694:exon15:c.G1812T:p.E604D	6q24.3	0.0848642	rs61748896	T	B	N	P	N	0.003	0	Peptidase C2, calpain, catalytic domain	0.022	.	.	.	.	.	.	0.5	840.77	39	14	25
snp	chr8:37699106.ADGRA2.T->A	chr8	37699106	37699106	T	A	exonic	ADGRA2	.	nonsynonymous SNV	ADGRA2:NM_032777:exon19:c.T3250A:p.C1084S	8p11.23	0.0093	rs199842189	D	P	N	D	M	18.47	3	GPCR, family 2-like	0.285	.	.	.	.	.	ID=COSM4984983;OCCURENCE=1(soft_tissue)	0.5	553.77	31	11	20
snp	chr4:22390167.ADGRA3.C->T	chr4	22390167	22390167	C	T	exonic	ADGRA3	.	nonsynonymous SNV	ADGRA3:NM_145290:exon19:c.G3127A:p.V1043M	4p15.2	0.268371	rs9002	T	B	N	P	L	0.503	0	GPCR, family 2-like	0.024	.	.	.	.	.	ID=COSM149654;OCCURENCE=1(haematopoietic_and_lymphoid_tissue),1(stomach),1(prostate)	0.5	1006.77	45	14	31
snp	chr6:69666684.ADGRB3.A->G	chr6	69666684	69666684	A	G	exonic	ADGRB3	.	nonsynonymous SNV	ADGRB3:NM_001704:exon8:c.A1508G:p.N503S	6q12	0.905351	rs1932618	T	B	N	P	M	12.86	0	GPCR, family 2, extracellular hormone receptor domain	0.125	.	.	.	.	.	.	0.5	916.77	47	20	27
snp	chr19:6896483.ADGRE1.G->A	chr19	6896483	6896483	G	A	exonic	ADGRE1	.	nonsynonymous SNV	ADGRE1:NM_001256252:exon3:c.G169A:p.A57T,ADGRE1:NM_001256253:exon3:c.G169A:p.A57T,ADGRE1:NM_001256254:exon3:c.G169A:p.A57T,ADGRE1:NM_001256255:exon3:c.G169A:p.A57T,ADGRE1:NM_001974:exon3:c.G169A:p.A57T	19p13.3	0.338059	rs330877	T	B	.	P	N	0.001	0	EGF-like calcium-binding domain|EGF-like domain	0.244	.	.	.	.	.	ID=COSM3757398;OCCURENCE=2(haematopoietic_and_lymphoid_tissue),1(large_intestine)	0.5	725.77	41	17	24
snp	chr19:6901891.ADGRE1.G->A	chr19	6901891	6901891	G	A	exonic	ADGRE1	.	nonsynonymous SNV	ADGRE1:NM_001256252:exon5:c.G364A:p.D122N,ADGRE1:NM_001256253:exon6:c.G520A:p.D174N,ADGRE1:NM_001974:exon6:c.G520A:p.D174N	19p13.2	0.433307	rs897738	T	B	.	P	L	0.483	0	EGF-like calcium-binding domain;EGF-like calcium-binding domain|EGF-like calcium-binding, conserved site|EGF-like domain|Growth factor receptor cysteine-rich domain	0.275	.	.	.	.	.	ID=COSM3757400;OCCURENCE=2(haematopoietic_and_lymphoid_tissue),1(large_intestine)	0.5	432.77	32	17	15
snp	chr19:6903920.ADGRE1.A->G	chr19	6903920	6903920	A	G	exonic	ADGRE1	.	nonsynonymous SNV	ADGRE1:NM_001256254:exon4:c.A338G:p.N113S,ADGRE1:NM_001256252:exon6:c.A605G:p.N202S,ADGRE1:NM_001256253:exon7:c.A761G:p.N254S,ADGRE1:NM_001974:exon7:c.A761G:p.N254S	19p13.2	0.432708	rs443658	T	B	.	P	N	0.003	0	Complement Clr-like EGF domain|EGF-like calcium-binding domain|EGF-like domain;EGF-like calcium-binding domain|EGF-like domain;EGF-like calcium-binding domain|EGF-like domain|Growth factor receptor cysteine-rich domain	0.28	.	.	.	.	.	ID=COSM3757401;OCCURENCE=2(haematopoietic_and_lymphoid_tissue),1(pancreas),1(upper_aerodigestive_tract),1(large_intestine)	0.5	775.77	51	24	27
snp	chr19:6904137.ADGRE1.C->T	chr19	6904137	6904137	C	T	exonic	ADGRE1	.	nonsynonymous SNV	ADGRE1:NM_001256254:exon5:c.C470T:p.A157V,ADGRE1:NM_001256252:exon7:c.C737T:p.A246V,ADGRE1:NM_001256253:exon8:c.C893T:p.A298V,ADGRE1:NM_001974:exon8:c.C893T:p.A298V	19p13.2	0.432708	rs370094	T	B	.	P	N	0.001	0	Complement Clr-like EGF domain|EGF-like calcium-binding domain|EGF-like domain|Growth factor receptor cysteine-rich domain;EGF-like calcium-binding domain|EGF-like calcium-binding, conserved site|EGF-like domain|EGF-like, conserved site|Growth factor receptor cysteine-rich domain;EGF-like calcium-binding domain|EGF-like domain	0.219	.	.	.	.	.	ID=COSM5425473;OCCURENCE=2(haematopoietic_and_lymphoid_tissue)	0.5	573.77	44	23	21
snp	chr19:6913707.ADGRE1.C->T	chr19	6913707	6913707	C	T	exonic	ADGRE1	.	nonsynonymous SNV	ADGRE1:NM_001256254:exon8:c.C743T:p.T248M,ADGRE1:NM_001256255:exon8:c.C635T:p.T212M,ADGRE1:NM_001256252:exon10:c.C1010T:p.T337M,ADGRE1:NM_001256253:exon11:c.C1166T:p.T389M,ADGRE1:NM_001974:exon11:c.C1166T:p.T389M	19p13.2	0.2039	rs466876	T	B	.	P	M	15.33	1	Complement Clr-like EGF domain|EGF-like calcium-binding domain|EGF-like domain|Growth factor receptor cysteine-rich domain;EGF-like calcium-binding domain|Growth factor receptor cysteine-rich domain	0.232	.	.	.	.	.	.	0.5	851.77	64	34	30
snp	chr19:6913811.ADGRE1.A->G	chr19	6913811	6913811	A	G	exonic	ADGRE1	.	nonsynonymous SNV	ADGRE1:NM_001256254:exon8:c.A847G:p.I283V,ADGRE1:NM_001256255:exon8:c.A739G:p.I247V,ADGRE1:NM_001256252:exon10:c.A1114G:p.I372V,ADGRE1:NM_001256253:exon11:c.A1270G:p.I424V,ADGRE1:NM_001974:exon11:c.A1270G:p.I424V	19p13.2	0.7578	rs457857	T	B	.	P	N	0.002	0	Complement Clr-like EGF domain|EGF-like calcium-binding domain|EGF-like domain|Growth factor receptor cysteine-rich domain;EGF-like calcium-binding domain|EGF-like calcium-binding, conserved site|EGF-like domain	0.06	.	.	.	.	.	ID=COSM5426225;OCCURENCE=2(haematopoietic_and_lymphoid_tissue)	0.5	571.77	59	37	22
snp	chr19:6919624.ADGRE1.A->C	chr19	6919624	6919624	A	C	exonic	ADGRE1	.	nonsynonymous SNV	ADGRE1:NM_001256254:exon10:c.A1063C:p.K355Q,ADGRE1:NM_001256255:exon10:c.A955C:p.K319Q,ADGRE1:NM_001256252:exon12:c.A1330C:p.K444Q,ADGRE1:NM_001256253:exon13:c.A1486C:p.K496Q,ADGRE1:NM_001974:exon13:c.A1486C:p.K496Q	19p13.2	0.7746	rs373533	T	B	.	P	N	0.009	0	.	0.067	.	.	.	.	.	ID=COSM5425287;OCCURENCE=2(haematopoietic_and_lymphoid_tissue)	0.5	913.77	64	32	32
snp	chr19:6919753.ADGRE1.A->G	chr19	6919753	6919753	A	G	exonic	ADGRE1	.	nonsynonymous SNV	ADGRE1:NM_001256254:exon10:c.A1192G:p.I398V,ADGRE1:NM_001256255:exon10:c.A1084G:p.I362V,ADGRE1:NM_001256252:exon12:c.A1459G:p.I487V,ADGRE1:NM_001256253:exon13:c.A1615G:p.I539V,ADGRE1:NM_001974:exon13:c.A1615G:p.I539V	19p13.2	0.771	rs461645	T	B	.	P	L	6.407	0	.	0.043	.	.	.	.	.	ID=COSM5425288;OCCURENCE=2(haematopoietic_and_lymphoid_tissue)	0.5	543.77	56	34	22
snp	chr19:6921868.ADGRE1.G->A	chr19	6921868	6921868	G	A	exonic	ADGRE1	.	nonsynonymous SNV	ADGRE1:NM_001256254:exon11:c.G1342A:p.V448I,ADGRE1:NM_001256255:exon11:c.G1234A:p.V412I,ADGRE1:NM_001256252:exon13:c.G1609A:p.V537I,ADGRE1:NM_001256253:exon14:c.G1765A:p.V589I,ADGRE1:NM_001974:exon14:c.G1765A:p.V589I	19p13.2	0.226038	rs7256147	T	B	.	P	N	0.016	0	GPS motif	0.05	.	.	.	.	.	ID=COSM4001044;OCCURENCE=1(haematopoietic_and_lymphoid_tissue)	0.5	473.77	47	28	19
snp	chr19:6926378.ADGRE1.T->C	chr19	6926378	6926378	T	C	exonic	ADGRE1	.	nonsynonymous SNV	ADGRE1:NM_001256254:exon13:c.T1565C:p.M522T,ADGRE1:NM_001256255:exon13:c.T1457C:p.M486T,ADGRE1:NM_001256252:exon15:c.T1832C:p.M611T,ADGRE1:NM_001256253:exon15:c.T1793C:p.M598T,ADGRE1:NM_001974:exon16:c.T1988C:p.M663T	19p13.2	0.3793	rs2228539	D	B	.	P	N	0.001	1	GPCR, family 2-like	0.11	.	.	.	.	.	.	0.5	705.77	46	25	21
snp	chr19:14857067.ADGRE2.T->G	chr19	14857067	14857067	T	G	exonic	ADGRE2	.	nonsynonymous SNV	ADGRE2:NM_001271052:exon16:c.A1986C:p.E662D,ADGRE2:NM_013447:exon18:c.A2160C:p.E720D	19p13.12	0.0819	rs57865820	T	B	.	P	N	0.002	0	GPCR, family 2-like	0.015	.	.	.	.	.	.	1	1463.77	45	0	45
snp	chr19:14862430.ADGRE2.C->G	chr19	14862430	14862430	C	G	exonic	ADGRE2	.	nonsynonymous SNV	ADGRE2:NM_001271052:exon14:c.G1668C:p.L556F,ADGRE2:NM_013447:exon16:c.G1842C:p.L614F	19p13.12	0.816494	rs2524383	T	B	.	P	N	7.659	0	GPCR, family 2-like;GPS motif	0.426	.	.	.	.	.	.	1	1130.77	34	0	34
snp	chr19:14862458.ADGRE2.G->A	chr19	14862458	14862458	G	A	exonic	ADGRE2	.	nonsynonymous SNV	ADGRE2:NM_001271052:exon14:c.C1640T:p.T547I,ADGRE2:NM_013447:exon16:c.C1814T:p.T605I	19p13.12	0.0515176	rs4410209	T	B	.	P	N	5.394	0	GPCR, family 2-like;GPS motif	0.05	.	.	.	.	.	.	1	1464.77	43	0	43
snp	chr19:14877148.ADGRE2.G->T	chr19	14877148	14877148	G	T	exonic	ADGRE2	.	nonsynonymous SNV	ADGRE2:NM_001271052:exon6:c.C533A:p.T178N,ADGRE2:NM_013447:exon7:c.C533A:p.T178N	19p13.12	0.00958466	rs61732009	T	D	.	D	L	22.5	3	EGF-like calcium-binding domain|EGF-like calcium-binding, conserved site|EGF-like domain|Growth factor receptor cysteine-rich domain	0.395	.	.	.	.	.	ID=COSM4074877;OCCURENCE=1(stomach)	0.5	451.77	40	23	17
snp	chr19:14877799.ADGRE2.G->C	chr19	14877799	14877799	G	C	exonic	ADGRE2	.	nonsynonymous SNV	ADGRE2:NM_001271052:exon5:c.C478G:p.L160V,ADGRE2:NM_013447:exon6:c.C478G:p.L160V	19p13.12	0.3188	rs12976472	T	B	.	P	L	0.009	0	EGF-like calcium-binding domain|EGF-like domain|Growth factor receptor cysteine-rich domain	0.057	not provided	not_provided	RCV000190293.1	MedGen	CN221809	ID=COSM3742780;OCCURENCE=1(kidney),1(liver),1(oesophagus),1(thyroid),2(large_intestine)	1	475.77	12	0	12
snp	chr19:14752325.ADGRE3.C->T	chr19	14752325	14752325	C	T	exonic	ADGRE3	.	nonsynonymous SNV	ADGRE3:NM_001289159:exon7:c.G776A:p.R259Q,ADGRE3:NM_001289158:exon9:c.G998A:p.R333Q,ADGRE3:NM_032571:exon10:c.G1154A:p.R385Q	19p13.12	0.8698	rs45508602	T	B	.	P	N	17.22	1	GPCR, family 2-like;GPS motif	0.082	.	.	.	.	.	ID=COSM5654365;OCCURENCE=1(haematopoietic_and_lymphoid_tissue)	0.5	559.77	51	30	21
snp	chr19:14758168.ADGRE3.G->A	chr19	14758168	14758168	G	A	exonic	ADGRE3	.	nonsynonymous SNV	ADGRE3:NM_001289159:exon5:c.C329T:p.A110V,ADGRE3:NM_001289158:exon7:c.C551T:p.A184V,ADGRE3:NM_032571:exon8:c.C707T:p.A236V	19p13.12	0.3268	rs34226397	T	B	.	P	M	3.426	0	.	0.017	.	.	.	.	.	.	0.5	519.77	50	31	19
snp	chr19:14769339.ADGRE3.C->G	chr19	14769339	14769339	C	G	exonic	ADGRE3	.	nonsynonymous SNV	ADGRE3:NM_001289158:exon4:c.G223C:p.E75Q,ADGRE3:NM_032571:exon5:c.G379C:p.E127Q	19p13.12	0.855831	rs4606855	T	B	.	P	N	0.002	0	EGF-like calcium-binding domain|EGF-like calcium-binding, conserved site|EGF-like domain|Growth factor receptor cysteine-rich domain	0.01	.	.	.	.	.	.	1	1589.77	45	0	45
snp	chr6:46976812.ADGRF1.T->C	chr6	46976812	46976812	T	C	exonic	ADGRF1	.	nonsynonymous SNV	ADGRF1:NM_153840:exon11:c.A2359G:p.I787V	6p12.3	0.207468	rs1226475	T	B	N	P	N	0.001	0	GPCR, family 2-like	0.021	.	.	.	.	.	ID=COSM4161259;OCCURENCE=1(thyroid)	0.5	387.77	48	32	16
snp	chr6:46977458.ADGRF1.T->C	chr6	46977458	46977458	T	C	exonic	ADGRF1	.	nonsynonymous SNV	ADGRF1:NM_153840:exon11:c.A1713G:p.I571M	6p12.3	0.207668	rs937057	T	B	N	P	N	2.689	0	GPS motif	0.133	.	.	.	.	.	.	0.5	951.77	57	27	30
snp	chr6:46977783.ADGRF1.C->T	chr6	46977783	46977783	C	T	exonic	ADGRF1	.	nonsynonymous SNV	ADGRF1:NM_153840:exon11:c.G1388A:p.R463H	6p12.3	0.0543	rs45598235	T	B	N	N	N	0.465	0	.	0.01	.	.	.	.	.	.	0.5	644.77	38	19	19
snp	chr6:47646842.ADGRF2.A->G	chr6	47646842	47646842	A	G	exonic	ADGRF2	.	nonsynonymous SNV	ADGRF2:NM_153839:exon5:c.A239G:p.Q80R	6p12.3	0.5908	rs6907125	T	B	N	P	N	0.011	0	.	0.022	.	.	.	.	.	.	0.5	608.77	52	30	22
snp	chr6:47649265.ADGRF2.T->A	chr6	47649265	47649265	T	A	exonic	ADGRF2	.	nonsynonymous SNV	ADGRF2:NM_153839:exon7:c.T766A:p.L256M	6p12.3	0.397564	rs17541107	T	P	N	P	M	0.011	0	.	0.123	.	.	.	.	.	ID=COSM5001985,COSM5001984;OCCURENCE=1(bone),1(stomach),1(pancreas)	0.5	711.77	53	31	22
snp	chr6:47649574.ADGRF2.A->G	chr6	47649574	47649574	A	G	exonic	ADGRF2	.	nonsynonymous SNV	ADGRF2:NM_153839:exon7:c.A1075G:p.K359E	6p12.3	0.5848	rs10807372	T	B	N	P	L	7.996	0	GPS motif	0.037	.	.	.	.	.	ID=COSM5003950,COSM5003951;OCCURENCE=1(pancreas)	0.5	1553.77	48	10	38
snp	chr6:47649694.ADGRF2.A->G	chr6	47649694	47649694	A	G	exonic	ADGRF2	.	nonsynonymous SNV	ADGRF2:NM_153839:exon7:c.A1195G:p.I399V	6p12.3	0.5947	rs9381594	T	P	D	P	L	20.9	2	GPCR, family 2-like;GPS motif	0.191	.	.	.	.	.	ID=COSM4161262,COSM4161263;OCCURENCE=1(thyroid)	0.5	770.77	45	18	27
snp	chr2:26532443.ADGRF3.T->C	chr2	26532443	26532443	T	C	exonic	ADGRF3	.	nonsynonymous SNV	ADGRF3:NM_153835:exon11:c.A2551G:p.N851D,ADGRF3:NM_001145169:exon13:c.A2941G:p.N981D,ADGRF3:NM_001321971:exon13:c.A2944G:p.N982D,ADGRF3:NM_001321975:exon14:c.A1957G:p.N653D	2p23.3	0.047524	rs72851588	D	B	.	N	.	8.817	1	GPCR, family 2-like	0.037	.	.	.	.	.	.	0.5	766.77	49	22	27
snp	chr2:26534801.ADGRF3.G->A	chr2	26534801	26534801	G	A	exonic	ADGRF3	.	nonsynonymous SNV	ADGRF3:NM_153835:exon8:c.C1198T:p.H400Y,ADGRF3:NM_001145169:exon10:c.C1588T:p.H530Y,ADGRF3:NM_001321971:exon10:c.C1591T:p.H531Y,ADGRF3:NM_001145168:exon11:c.C1795T:p.H599Y,ADGRF3:NM_001321975:exon11:c.C604T:p.H202Y	2p23.3	0.6968	rs7568529	T	B	.	P	M	20.7	1	.	0.089	.	.	.	.	.	ID=COSM4133755,COSM4133754;OCCURENCE=1(thyroid)	1	1700.77	46	0	46
snp	chr2:26534813.ADGRF3.A->G	chr2	26534813	26534813	A	G	exonic	ADGRF3	.	nonsynonymous SNV	ADGRF3:NM_153835:exon8:c.T1186C:p.C396R,ADGRF3:NM_001145169:exon10:c.T1576C:p.C526R,ADGRF3:NM_001321971:exon10:c.T1579C:p.C527R,ADGRF3:NM_001145168:exon11:c.T1783C:p.C595R,ADGRF3:NM_001321975:exon11:c.T592C:p.C198R	2p23.3	0.038139	rs111756480	T	B	.	P	M	0.001	0	.	0.049	.	.	.	.	.	ID=COSM1482997,COSM442704;OCCURENCE=1(haematopoietic_and_lymphoid_tissue)	0.5	474.77	47	28	19
snp	chr2:26534872.ADGRF3.C->T	chr2	26534872	26534872	C	T	exonic	ADGRF3	.	nonsynonymous SNV	ADGRF3:NM_153835:exon8:c.G1127A:p.R376Q,ADGRF3:NM_001145169:exon10:c.G1517A:p.R506Q,ADGRF3:NM_001321971:exon10:c.G1520A:p.R507Q,ADGRF3:NM_001145168:exon11:c.G1724A:p.R575Q,ADGRF3:NM_001321975:exon11:c.G533A:p.R178Q	2p23.3	0.0680911	rs79413730	T	B	.	P	N	9.673	0	.	0.039	.	.	.	.	.	ID=COSM4001623,COSM4001624;OCCURENCE=2(haematopoietic_and_lymphoid_tissue)	0.5	689.77	59	35	24
snp	chr2:26536694.ADGRF3.C->T	chr2	26536694	26536694	C	T	exonic	ADGRF3	.	nonsynonymous SNV	ADGRF3:NM_153835:exon5:c.G613A:p.A205T,ADGRF3:NM_001145169:exon7:c.G1003A:p.A335T,ADGRF3:NM_001321971:exon7:c.G1006A:p.A336T,ADGRF3:NM_001145168:exon8:c.G1210A:p.A404T,ADGRF3:NM_001321975:exon8:c.G19A:p.A7T	2p23.3	0.6898	rs2052937	T	B	.	P	N	4.035	0	.	0.035	.	.	.	.	.	ID=COSM4133758,COSM4133759;OCCURENCE=2(thyroid)	0.5	694.77	40	17	23
snp	chr2:26537312.ADGRF3.C->T	chr2	26537312	26537312	C	T	exonic	ADGRF3	.	nonsynonymous SNV	ADGRF3:NM_153835:exon4:c.G505A:p.A169T,ADGRF3:NM_001145169:exon6:c.G895A:p.A299T,ADGRF3:NM_001321971:exon6:c.G898A:p.A300T,ADGRF3:NM_001145168:exon7:c.G1102A:p.A368T	2p23.3	0.0107	rs116332509	D	B	.	D	M	23.4	3	.	0.101	.	.	.	.	.	.	0.5	527.77	32	14	18
snp	chr2:26539806.ADGRF3.A->G	chr2	26539806	26539806	A	G	exonic	ADGRF3	.	nonsynonymous SNV	ADGRF3:NM_001145169:exon3:c.T269C:p.L90P,ADGRF3:NM_001321971:exon3:c.T299C:p.L100P,ADGRF3:NM_153835:exon3:c.T299C:p.L100P,ADGRF3:NM_001145168:exon4:c.T476C:p.L159P	2p23.3	0.0511	rs75819301	D	B	.	N	M	21.3	2	.	0.09	.	.	.	.	.	.	0.5	850.77	63	33	30
snp	chr6:47682604.ADGRF4.A->C	chr6	47682604	47682604	A	C	exonic	ADGRF4	.	nonsynonymous SNV	ADGRF4:NM_001347855:exon6:c.A1623C:p.K541N,ADGRF4:NM_153838:exon6:c.A1623C:p.K541N	6p12.3	0.8685	rs9369738	T	B	N	P	N	0.003	0	GPCR, family 2-like	0.039	.	.	.	.	.	ID=COSM4161271,COSM4161270;OCCURENCE=1(thyroid)	1	1650.77	48	0	48
snp	chr6:46834685.ADGRF5.G->A	chr6	46834685	46834685	G	A	exonic	ADGRF5	.	nonsynonymous SNV	ADGRF5:NM_001098518:exon13:c.C1811T:p.T604M,ADGRF5:NM_015234:exon13:c.C1811T:p.T604M	6p12.3	0.9101	rs586024	T	B	N	P	N	6.727	0	.	0.019	.	.	.	.	.	.	0.5	935.77	66	38	28
snp	chr16:57689385.ADGRG1.C->G	chr16	57689385	57689385	C	G	exonic	ADGRG1	.	nonsynonymous SNV	ADGRG1:NM_001145773:exon6:c.C858G:p.S286R,ADGRG1:NM_001290142:exon6:c.C333G:p.S111R,ADGRG1:NM_001290143:exon6:c.C318G:p.S106R,ADGRG1:NM_001290144:exon6:c.C318G:p.S106R,ADGRG1:NM_201525:exon6:c.C843G:p.S281R,ADGRG1:NM_001145770:exon7:c.C843G:p.S281R,ADGRG1:NM_001145771:exon7:c.C843G:p.S281R,ADGRG1:NM_001145772:exon7:c.C843G:p.S281R,ADGRG1:NM_001145774:exon7:c.C843G:p.S281R,ADGRG1:NM_005682:exon7:c…	16q21	0.720847	rs1801257	T	B	N	P	N	0.003	0	.	0.019	other	not_specified	RCV000146060.4	MedGen	CN169374	ID=COSM435429;OCCURENCE=1(thyroid)	1	1927.77	55	0	55
snp	chr16:57710156.ADGRG3.C->T	chr16	57710156	57710156	C	T	exonic	ADGRG3	.	nonsynonymous SNV	ADGRG3:NM_170776:exon3:c.C251T:p.T84M	16q21	0.0272	rs57838522	T	B	N	P	N	1.632	0	.	0.013	.	.	.	.	.	.	0.5	612.77	43	22	21
snp	chr16:57718325.ADGRG3.G->A	chr16	57718325	57718325	G	A	exonic	ADGRG3	.	nonsynonymous SNV	ADGRG3:NM_001308360:exon9:c.G826A:p.G276S,ADGRG3:NM_170776:exon10:c.G1186A:p.G396S	16q21	0.0253	rs76688596	D	D	N	P	L	24.9	3	GPCR, family 2-like	0.081	.	.	.	.	.	.	0.5	634.77	45	21	24
indel	chrX:135474445.ADGRG4.GAT->-	chrX	135474445	135474447	GAT	-	exonic	ADGRG4	.	nonframeshift deletion	ADGRG4:NM_153834:exon17:c.7966_7968del:p.2656_2656del	Xq26.3	0.737219	rs34255702	.	.	.	.	.	.	.	.	.	.	.	.	.	.	ID=COSM5713400;OCCURENCE=5(central_nervous_system)	1	808.73	19	0	19
snp	chrX:135426693.ADGRG4.A->G	chrX	135426693	135426693	A	G	exonic	ADGRG4	.	nonsynonymous SNV	ADGRG4:NM_153834:exon6:c.A828G:p.I276M	Xq26.3	0.5008	rs4829829	T	B	.	P	N	0.001	0	Concanavalin A-like lectin/glucanase domain	0.022	.	.	.	.	.	ID=COSM3759366;OCCURENCE=1(haematopoietic_and_lymphoid_tissue),1(large_intestine)	1	819.77	23	0	23
snp	chrX:135426968.ADGRG4.C->A	chrX	135426968	135426968	C	A	exonic	ADGRG4	.	nonsynonymous SNV	ADGRG4:NM_153834:exon6:c.C1103A:p.P368H	Xq26.3	0.5	rs5930931	T	P	.	P	N	9.482	0	Concanavalin A-like lectin/glucanase domain	0.143	.	.	.	.	.	ID=COSM3759367;OCCURENCE=1(large_intestine)	1	892.77	25	0	25
snp	chrX:135429503.ADGRG4.C->A	chrX	135429503	135429503	C	A	exonic	ADGRG4	.	nonsynonymous SNV	ADGRG4:NM_153834:exon6:c.C3638A:p.T1213N	Xq26.3	0.5057	rs4829830	T	B	.	P	N	0.025	0	.	0.027	.	.	.	.	.	ID=COSM4002260;OCCURENCE=1(haematopoietic_and_lymphoid_tissue),1(pancreas)	1	814.77	24	0	24
snp	chrX:135430483.ADGRG4.T->C	chrX	135430483	135430483	T	C	exonic	ADGRG4	.	nonsynonymous SNV	ADGRG4:NM_153834:exon6:c.T4618C:p.S1540P	Xq26.3	0.5049	rs912002	T	D	.	P	L	23	2	.	0.083	.	.	.	.	.	ID=COSM3759369;OCCURENCE=2(haematopoietic_and_lymphoid_tissue),1(pancreas),1(large_intestine)	1	1166.77	35	0	35
snp	chrX:135431236.ADGRG4.T->C	chrX	135431236	135431236	T	C	exonic	ADGRG4	.	nonsynonymous SNV	ADGRG4:NM_153834:exon6:c.T5371C:p.F1791L	Xq26.3	0.5195	rs5930932	T	B	.	P	N	0.001	0	.	0.005	.	.	.	.	.	ID=COSM1132400;OCCURENCE=3(haematopoietic_and_lymphoid_tissue),1(pancreas),1(prostate),1(large_intestine)	1	963.77	28	0	28
snp	chr6:142758631.ADGRG6.A->G	chr6	142758631	142758631	A	G	exonic	ADGRG6	.	nonsynonymous SNV	ADGRG6:NM_001032394:exon22:c.A3296G:p.Q1099R,ADGRG6:NM_001032395:exon22:c.A3296G:p.Q1099R,ADGRG6:NM_020455:exon23:c.A3380G:p.Q1127R,ADGRG6:NM_198569:exon23:c.A3380G:p.Q1127R	6q24.1	0.999601	rs1262686	T	B	N	P	N	13.18	0	GPCR, family 2-like	0.101	.	.	.	.	.	.	1	1906.77	52	0	52
snp	chr19:14269279.ADGRL1.T->G	chr19	14269279	14269279	T	G	exonic	ADGRL1	.	nonsynonymous SNV	ADGRL1:NM_014921:exon12:c.A2235C:p.E745D,ADGRL1:NM_001008701:exon13:c.A2250C:p.E750D	19p13.12	0.0691	rs41276898	T	B	N	P	N	0.003	0	GAIN domain, N-terminal	0.066	.	.	.	.	.	.	0.5	431.77	31	13	18
snp	chr1:79392756.ADGRL4.C->A	chr1	79392756	79392756	C	A	exonic	ADGRL4	.	nonsynonymous SNV	ADGRL4:NM_022159:exon8:c.G898T:p.V300L	1p31.1	0.6507	rs12754818	T	B	N	P	N	13.15	0	GAIN domain, N-terminal	0.172	.	.	.	.	.	ID=COSM3751404;OCCURENCE=2(large_intestine)	0.5	1071.77	71	39	32
snp	chr5:89939791.ADGRV1.A->G	chr5	89939791	89939791	A	G	exonic	ADGRV1	.	nonsynonymous SNV	ADGRV1:NM_032119:exon14:c.A2725G:p.I909V	5q14.3	4.133e-06	rs775909245	T	B	N	N	N	0.01	0	Na-Ca exchanger/integrin-beta4	0.01	.	.	.	.	.	.	0.5	737.77	50	26	24
snp	chr5:89943571.ADGRV1.G->T	chr5	89943571	89943571	G	T	exonic	ADGRV1	.	nonsynonymous SNV	ADGRV1:NM_032119:exon17:c.G3279T:p.L1093F	5q14.3	0.810304	rs2366777	T	B	N	P	N	8.197	0	Na-Ca exchanger/integrin-beta4	0.061	Benign,other	not_specified,not_specified	RCV000154363.1,RCV000039569.6	MedGen,MedGen	CN169374,CN169374	.	1	2087.77	53	0	53
snp	chr5:89979589.ADGRV1.G->A	chr5	89979589	89979589	G	A	exonic	ADGRV1	.	nonsynonymous SNV	ADGRV1:NM_032119:exon28:c.G5851A:p.V1951I	5q14.3	0.803714	rs4916684	T	B	N	P	N	0.006	0	Na-Ca exchanger/integrin-beta4	0.053	other	not_specified	RCV000039599.8	MedGen	CN169374	ID=COSM3736391;OCCURENCE=1(breast),1(urinary_tract),2(skin)	1	1769.77	47	0	47
snp	chr5:89979691.ADGRV1.A->G	chr5	89979691	89979691	A	G	exonic	ADGRV1	.	nonsynonymous SNV	ADGRV1:NM_032119:exon28:c.A5953G:p.N1985D	5q14.3	0.276757	rs41303352	T	B	N	P	L	23.6	1	Na-Ca exchanger/integrin-beta4	0.067	other,other	not_specified,not_specified	RCV000222295.2,RCV000039600.9	MedGen,MedGen	CN169374,CN169374	ID=COSM3761367;OCCURENCE=1(haematopoietic_and_lymphoid_tissue),1(large_intestine)	0.5	1270.77	57	19	38
snp	chr5:89979750.ADGRV1.G->T	chr5	89979750	89979750	G	T	exonic	ADGRV1	.	nonsynonymous SNV	ADGRV1:NM_032119:exon28:c.G6012T:p.L2004F	5q14.3	0.313698	rs16868972	D	D	D	P	M	23.5	4	Na-Ca exchanger/integrin-beta4	0.193	other	not_specified	RCV000039602.9	MedGen	CN169374	ID=COSM3761368;OCCURENCE=2(large_intestine)	0.5	1464.77	64	23	41
snp	chr5:89989802.ADGRV1.A->G	chr5	89989802	89989802	A	G	exonic	ADGRV1	.	nonsynonymous SNV	ADGRV1:NM_032119:exon33:c.A7229G:p.Y2410C	5q14.3	0.0235623	rs111033430	D	D	D	D	M	23.3	5	.	0.202	Benign	not_specified	RCV000039622.4	MedGen	CN169374	ID=COSM4160050;OCCURENCE=1(thyroid)	0.5	593.77	43	24	19
snp	chr5:89990149.ADGRV1.A->G	chr5	89990149	89990149	A	G	exonic	ADGRV1	.	nonsynonymous SNV	ADGRV1:NM_032119:exon33:c.A7576G:p.I2526V	5q14.3	0.0229633	rs75191159	T	B	N	N	L	6.438	0	Na-Ca exchanger/integrin-beta4	0.06	Benign	not_specified	RCV000039632.4	MedGen	CN169374	.	0.5	586.77	36	18	18
snp	chr5:89990324.ADGRV1.A->G	chr5	89990324	89990324	A	G	exonic	ADGRV1	.	nonsynonymous SNV	ADGRV1:NM_032119:exon33:c.A7751G:p.N2584S	5q14.3	0.808506	rs1878878	T	B	N	P	N	8.317	0	Na-Ca exchanger/integrin-beta4	0.162	other	not_specified	RCV000039635.5	MedGen	CN169374	ID=COSM3736393;OCCURENCE=1(haematopoietic_and_lymphoid_tissue),2(skin),1(lung)	1	1791.77	49	0	49
snp	chr5:90016871.ADGRV1.G->A	chr5	90016871	90016871	G	A	exonic	ADGRV1	.	nonsynonymous SNV	ADGRV1:NM_032119:exon45:c.G9743A:p.G3248D	5q14.3	0.221845	rs16869032	D	P	D	P	M	33	3	.	0.31	other	not_specified	RCV000039663.6	MedGen	CN169374	ID=COSM3761372;OCCURENCE=1(large_intestine)	0.5	758.77	49	25	24
snp	chr5:90021035.ADGRV1.T->C	chr5	90021035	90021035	T	C	exonic	ADGRV1	.	nonsynonymous SNV	ADGRV1:NM_032119:exon47:c.T10039C:p.F3347L	5q14.3	0.0221645	rs10067636	T	B	N	N	L	13.91	0	.	0.021	Benign	not_specified	RCV000039500.5	MedGen	CN169374	.	0.5	759.77	57	34	23
snp	chr5:90024735.ADGRV1.G->A	chr5	90024735	90024735	G	A	exonic	ADGRV1	.	nonsynonymous SNV	ADGRV1:NM_032119:exon49:c.G10411A:p.E3471K	5q14.3	0.829073	rs2366928	T	B	N	P	N	16.35	1	.	0.17	other	not_specified	RCV000039504.6	MedGen	CN169374	.	1	2150.77	54	0	54
snp	chr5:90107108.ADGRV1.A->G	chr5	90107108	90107108	A	G	exonic	ADGRV1	.	nonsynonymous SNV	ADGRV1:NM_032119:exon74:c.A16031G:p.E5344G	5q14.3	0.9697	rs2438374	T	B	N	P	N	11.33	0	Na-Ca exchanger/integrin-beta4	0.07	other	not_specified	RCV000039538.9	MedGen	CN169374	.	1	1812.77	47	0	47
snp	chr5:90119324.ADGRV1.G->A	chr5	90119324	90119324	G	A	exonic	ADGRV1	.	nonsynonymous SNV	ADGRV1:NM_032119:exon76:c.G16279A:p.V5427M	5q14.3	0.993	rs2438378	T	B	N	P	N	0.009	0	Na-Ca exchanger/integrin-beta4	0.093	other	not_specified	RCV000039541.6	MedGen	CN169374	.	1	2051.77	54	0	54
snp	chr4:100229017.ADH1B.G->A	chr4	100229017	100229017	G	A	exonic	ADH1B	.	nonsynonymous SNV	ADH1B:NM_000668:exon9:c.C1108T:p.R370C,ADH1B:NM_001286650:exon10:c.C988T:p.R330C	4q23	0.0642	rs2066702	D	D	D	P	H	30	4	Alcohol dehydrogenase, C-terminal|GroES-like|NAD(P)-binding domain;GroES-like	0.194	other	Alcohol_dependence	RCV000019815.2	MedGen:OMIM	C0001973:103780	.	1	2196.77	61	0	61
snp	chr4:100239319.ADH1B.T->C	chr4	100239319	100239319	T	C	exonic	ADH1B	.	nonsynonymous SNV	ADH1B:NM_000668:exon3:c.A143G:p.H48R,ADH1B:NM_001286650:exon4:c.A23G:p.H8R	4q23	0.9635	rs1229984	T	B	N	P	.	8.977	0	Alcohol dehydrogenase, N-terminal|GroES-like;GroES-like	0.09	other|other	Alcohol_dependence|Aerodigestive_tract_cancer,_squamous_cell,_alcohol-related,_protection_against	RCV000019813.2|RCV000019814.3	MedGen:OMIM|MedGen	C0001973:103780|CN071716	ID=COSM4415083;OCCURENCE=3(haematopoietic_and_lymphoid_tissue)	1	1476.77	48	0	48
snp	chr4:100266133.ADH1C.T->C	chr4	100266133	100266133	T	C	exonic	ADH1C	.	unknown	UNKNOWN	4q23	0.471645	rs2241894	.	.	.	.	.	.	NA	.	.	.	.	.	.	.	.	1	1347.77	44	0	44
snp	chr4:100268190.ADH1C.A->C	chr4	100268190	100268190	A	C	exonic	ADH1C	.	unknown	UNKNOWN	4q23	0.992812	rs283413	.	.	.	.	.	.	NA	.	.	other	Parkinson_disease,_mitochondrial	RCV000019812.3	MedGen:OMIM	C1838867:556500	.	1	1826.77	50	0	50
snp	chr4:100268909.ADH1C.C->T	chr4	100268909	100268909	C	T	exonic	ADH1C	.	unknown	UNKNOWN	4q23	1.23e-05	rs768131391	.	P	.	.	M	25.4	1	Alcohol dehydrogenase, N-terminal|GroES-like	.	.	.	.	.	.	.	0.5	883.77	57	28	29
snp	chr4:100045616.ADH4.C->T	chr4	100045616	100045616	C	T	exonic	ADH4	.	nonsynonymous SNV	ADH4:NM_000670:exon9:c.G1120A:p.V374I,ADH4:NM_001306171:exon10:c.G1177A:p.V393I,ADH4:NM_001306172:exon10:c.G1177A:p.V393I	4q23	0.847244	rs1126673	T	B	N	P	N	6.145	0	GroES-like	0.02	.	.	.	.	.	.	1	2053.77	55	0	55
snp	chr4:100048414.ADH4.T->C	chr4	100048414	100048414	T	C	exonic	ADH4	.	nonsynonymous SNV	ADH4:NM_000670:exon7:c.A925G:p.I309V,ADH4:NM_001306171:exon8:c.A982G:p.I328V,ADH4:NM_001306172:exon8:c.A982G:p.I328V	4q23	0.847045	rs1126671	T	B	N	P	N	0.001	0	Alcohol dehydrogenase, C-terminal|NAD(P)-binding domain;NAD(P)-binding domain	0.017	.	.	.	.	.	ID=COSM4158708;OCCURENCE=1(thyroid)	1	1884.77	54	0	54
snp	chr4:100140306.ADH6.A->T	chr4	100140306	100140306	A	T	exonic	ADH6	.	nonsynonymous SNV	ADH6:NM_000672:exon1:c.T4A:p.C2S,ADH6:NM_001102470:exon1:c.T4A:p.C2S	4q23	1	rs4699735	.	.	.	.	.	.	NA	.	0.039	.	.	.	.	.	.	1	1741.77	50	0	50
snp	chr8:67380528.ADHFE1.T->C	chr8	67380528	67380528	T	C	exonic	ADHFE1	.	nonsynonymous SNV	ADHFE1:NM_144650:exon14:c.T1345C:p.C449R	8q13.1	0.579473	rs1060242	T	B	N	P	N	9.577	0	Alcohol dehydrogenase, iron-type	0.138	.	.	.	.	.	ID=COSM4006948;OCCURENCE=1(breast),1(urinary_tract),2(thyroid)	1	1339.77	39	0	39
snp	chr2:3518643.ADI1.T->C	chr2	3518643	3518643	T	C	exonic	ADI1	.	nonsynonymous SNV	ADI1:NM_001306077:exon1:c.A38G:p.H13R	2p25.3	0.240016	rs7566663	T	.	.	P	.	1.221	0	RmlC-like cupin domain|RmlC-like jelly roll fold	0.025	.	.	.	.	.	.	0.5	701.77	51	24	27
snp	chr22:50921022.ADM2.G->A	chr22	50921022	50921022	G	A	exonic	ADM2	.	nonsynonymous SNV	ADM2:NM_001253845:exon3:c.G137A:p.S46N	22q13.33	0.0005	rs201015160	D	B	.	N	L	10.09	1	.	0.063	.	.	.	.	.	.	0.5	367.77	49	33	16
snp	chr20:49510176.ADNP.T->C	chr20	49510176	49510176	T	C	exonic	ADNP	.	nonsynonymous SNV	ADNP:NM_001282532:exon4:c.A1075G:p.I359V,ADNP:NM_181442:exon4:c.A1075G:p.I359V,ADNP:NM_001347511:exon5:c.A1075G:p.I359V,ADNP:NM_015339:exon5:c.A1075G:p.I359V,ADNP:NM_001282531:exon6:c.A1075G:p.I359V	20q13.13	0.00678914	rs78300927	T	B	N	D	N	0.001	1	.	0.048	.	.	.	.	.	.	0.5	695.77	49	23	26
snp	chr15:73052840.ADPGK.T->C	chr15	73052840	73052840	T	C	exonic	ADPGK	.	nonsynonymous SNV	ADPGK:NM_031284:exon4:c.A551G:p.K184R	15q24.1	0.20627	rs8024644	T	P	D	P	L	22	2	Ribokinase-like	0.106	.	.	.	.	.	.	1	2032.77	46	0	46
indel	chr8:26606267.ADRA1A.-->A	chr8	26606267	26606267	-	A	splicing	ADRA1A	NM_001322503:exon2:c.884-2->T;NM_033303:exon3:c.1270-2->T	.	.	8p21.2	0.0955	rs748996690	.	.	.	.	.	.	.	.	.	.	.	.	.	.	.	0.5	172.73	39	23	16
snp	chr8:26628028.ADRA1A.A->G	chr8	26628028	26628028	A	G	exonic	ADRA1A	.	nonsynonymous SNV	ADRA1A:NM_033302:exon2:c.T1039C:p.C347R,ADRA1A:NM_033303:exon2:c.T1039C:p.C347R,ADRA1A:NM_033304:exon2:c.T1039C:p.C347R,ADRA1A:NM_000680:exon3:c.T1039C:p.C347R	8p21.2	0.648163	rs1048101	T	B	N	P	N	12.63	0	.	0.12	.	.	.	.	.	.	1	2080.77	62	0	62
snp	chr8:26636906.ADRA1A.T->A	chr8	26636906	26636906	T	A	exonic	ADRA1A	.	nonsynonymous SNV	ADRA1A:NM_001322504:exon2:c.A925T:p.S309C	8p21.2	0.24361	rs60593443	D	.	.	P	.	4.953	1	GPCR, rhodopsin-like, 7TM	0.125	.	.	.	.	.	ID=COSM5428044;OCCURENCE=1(haematopoietic_and_lymphoid_tissue)	0.5	875.77	44	19	25
indel	chr2:96780986.ADRA2B;ADRA2B.-->TCCTCCTCT	chr2	96780986	96780986	-	TCCTCCTCT	exonic;splicing	ADRA2B;ADRA2B	NM_000682:exon1:c.902+1->AGAGGAGGA	nonframeshift insertion	ADRA2B:NM_000682:exon2:c.902_903insAGAGGAGGA:p.E301delinsEEEE	2q11.1	0.7033	rs28365031	.	.	.	.	.	.	.	.	.	.	.	.	.	.	ID=COSM1023814,COSM1023812;OCCURENCE=1(central_nervous_system),2(endometrium)	1	1678.73	36	0	36
snp	chr10:115803905.ADRB1.T->C	chr10	115803905	115803905	T	C	exonic	ADRB1	.	nonsynonymous SNV	ADRB1:NM_000684:exon1:c.T14C:p.V5A	10q25.3	0.00998403	rs545019520	T	B	N	N	N	0.002	0	.	0.054	.	.	.	.	.	.	0.5	329.77	36	20	16
snp	chr10:115804036.ADRB1.A->G	chr10	115804036	115804036	A	G	exonic	ADRB1	.	nonsynonymous SNV	ADRB1:NM_000684:exon1:c.A145G:p.S49G	10q25.3	0.177716	rs1801252	T	B	N	P	N	0.001	0	.	0.04	other	Resting_heart_rate	RCV000019323.27	MedGen:OMIM:SNOMED_CT	C1821417:607276:444981005	ID=COSM4987836;OCCURENCE=1(haematopoietic_and_lymphoid_tissue),1(soft_tissue)	1	982.77	30	0	30
snp	chr10:115805056.ADRB1.G->C	chr10	115805056	115805056	G	C	exonic	ADRB1	.	nonsynonymous SNV	ADRB1:NM_000684:exon1:c.G1165C:p.G389R	10q25.3	0.7377	rs1801253	T	.	N	P	.	0.144	0	.	0.07	drug response	Congestive_heart_failure_and_beta-blocker_response,_modifier_of	RCV000019322.2	MedGen	C2676080	ID=COSM3751541;OCCURENCE=1(lung),2(thyroid),1(large_intestine)	1	904.77	31	0	31
snp	chr5:148206473.ADRB2.G->C	chr5	148206473	148206473	G	C	exonic	ADRB2	.	nonsynonymous SNV	ADRB2:NM_000024:exon1:c.G79C:p.E27Q	5q32	0.795727	rs1042714	T	B	N	P	L	1.122	0	.	0.023	other|other|other	Asthma,_childhood,_susceptibility_to|Metabolic_syndrome,_susceptibility_to|Obesity	RCV000019318.2|RCV000019319.2|RCV000033191.2	.|.|MedGen:OMIM:Orphanet:SNOMED_CT	.|.|C0028754:601665:ORPHA71529:414916001	ID=COSM4159614;OCCURENCE=1(thyroid)	1	1496.77	38	0	38
snp	chr22:40742603.ADSL.G->A	chr22	40742603	40742603	G	A	exonic	ADSL	.	nonsynonymous SNV	ADSL:NM_000026:exon1:c.G41A:p.R14H,ADSL:NM_001123378:exon1:c.G41A:p.R14H	22q13.1	7.7e-05	rs371824098	D	B	D	D	M	23.5	4	.	0.519	.	.	.	.	.	.	0.5	523.77	38	20	18
snp	chr4:7802227.AFAP1.G->C	chr4	7802227	7802227	G	C	exonic	AFAP1	.	nonsynonymous SNV	AFAP1:NM_001134647:exon10:c.C1208G:p.S403C,AFAP1:NM_198595:exon10:c.C1208G:p.S403C	4p16.1	0.1587	rs28406288	D	D	N	P	L	23.2	3	PH domain-like|Pleckstrin homology domain	0.274	.	.	.	.	.	ID=COSM3760756,COSM3760755;OCCURENCE=1(large_intestine)	0.5	752.77	48	22	26
snp	chr10:116064528.AFAP1L2.G->A	chr10	116064528	116064528	G	A	exonic	AFAP1L2	.	nonsynonymous SNV	AFAP1L2:NM_001001936:exon11:c.C1234T:p.L412F,AFAP1L2:NM_001351069:exon11:c.C1234T:p.L412F,AFAP1L2:NM_001351074:exon11:c.C1234T:p.L412F,AFAP1L2:NM_001351075:exon11:c.C1234T:p.L412F,AFAP1L2:NM_001351076:exon11:c.C1234T:p.L412F,AFAP1L2:NM_032550:exon11:c.C1234T:p.L412F,AFAP1L2:NM_001287824:exon12:c.C1393T:p.L465F,AFAP1L2:NM_001351064:exon12:c.C1288T:p.L430F,AFAP1L2:NM_001351065:exon12:c.C1318T:p.L44…	10q25.3	0.1253	rs73365341	T	D	D	P	M	25.4	3	PH domain-like|Pleckstrin homology domain	0.578	.	.	.	.	.	ID=COSM6019099,COSM6019098;OCCURENCE=1(skin)	0.5	396.77	32	15	17
snp	chr2:100210642.AFF3.T->C	chr2	100210642	100210642	T	C	exonic	AFF3	.	nonsynonymous SNV	AFF3:NM_001025108:exon14:c.A1556G:p.N519S,AFF3:NM_002285:exon14:c.A1481G:p.N494S	2q11.2	0.1817	rs1047265	T	B	N	P	N	0.001	0	.	0.094	.	.	.	.	.	ID=COSM3757518;OCCURENCE=9(soft_tissue),1(large_intestine)	0.5	485.77	33	16	17
snp	chr2:100343557.AFF3.C->T	chr2	100343557	100343557	C	T	exonic	AFF3	.	nonsynonymous SNV	AFF3:NM_001025108:exon10:c.G1148A:p.S383N,AFF3:NM_002285:exon10:c.G1073A:p.S358N	2q11.2	1	rs4851223	.	.	.	.	.	.	NA	.	0.103	.	.	.	.	.	ID=COSM4591070;OCCURENCE=23(upper_aerodigestive_tract)	1	2405.77	64	0	64
snp	chr2:64779509.AFTPH.G->A	chr2	64779509	64779509	G	A	exonic	AFTPH	.	nonsynonymous SNV	AFTPH:NM_001002243:exon2:c.G901A:p.E301K,AFTPH:NM_017657:exon2:c.G901A:p.E301K,AFTPH:NM_203437:exon2:c.G901A:p.E301K	2p14	0.181709	rs3770740	T	B	N	P	M	14.65	0	.	0.021	.	.	.	.	.	ID=COSM5058997,COSM5058996;OCCURENCE=1(stomach)	1	2366.77	63	0	63
snp	chr2:64780257.AFTPH.A->G	chr2	64780257	64780257	A	G	exonic	AFTPH	.	nonsynonymous SNV	AFTPH:NM_001002243:exon2:c.A1649G:p.N550S,AFTPH:NM_017657:exon2:c.A1649G:p.N550S,AFTPH:NM_203437:exon2:c.A1649G:p.N550S	2p14	0.00678914	rs3770739	T	B	N	N	N	0.003	0	.	0.07	.	.	.	.	.	.	0.5	987.77	69	35	34
snp	chr4:178359960.AGA.G->C	chr4	178359960	178359960	G	C	exonic	AGA	.	nonsynonymous SNV	AGA:NM_000027:exon4:c.C446G:p.T149S,AGA:NM_001171988:exon4:c.C446G:p.T149S	4q34.3	0.9828	rs2228119	T	B	N	P	N	0.002	0	Nucleophile aminohydrolases, N-terminal	0.013	Benign|Benign	not_specified|Aspartylglycosaminuria	RCV000077944.5|RCV000394488.1	MedGen|MedGen:OMIM	CN169374|C0268225:208400	.	1	1543.77	44	0	44
snp	chr2:236957822.AGAP1.G->A	chr2	236957822	236957822	G	A	exonic	AGAP1	.	nonsynonymous SNV	AGAP1:NM_014914:exon15:c.G1852A:p.V618I,AGAP1:NM_001037131:exon16:c.G2011A:p.V671I	2q37.2	0.690495	rs2034648	T	B	N	P	L	7.985	0	.	0.041	.	.	.	.	.	ID=COSM4133564;OCCURENCE=1(thyroid)	1	1248.77	34	0	34
snp	chr12:58124304.AGAP2.C->T	chr12	58124304	58124304	C	T	exonic	AGAP2	.	nonsynonymous SNV	AGAP2:NM_001122772:exon12:c.G2402A:p.R801Q,AGAP2:NM_014770:exon12:c.G1394A:p.R465Q	12q14.1	0.0003	rs144509068	T	B	N	D	N	27	2	P-loop containing nucleoside triphosphate hydrolase;Pleckstrin homology domain	0.155	.	.	.	.	.	.	0.5	699.77	44	22	22
snp	chr12:58130889.AGAP2.G->T	chr12	58130889	58130889	G	T	exonic	AGAP2	.	nonsynonymous SNV	AGAP2:NM_001122772:exon1:c.C1141A:p.L381M	12q14.1	0.0057	rs115316444	D	P	N	D	N	22.6	3	.	0.082	.	.	.	.	.	.	0.5	400.77	37	25	12
indel	chr7:150783920.AGAP3.TCT->-	chr7	150783920	150783922	TCT	-	exonic	AGAP3	.	nonframeshift deletion	AGAP3:NM_001042535:exon1:c.92_94del:p.31_32del,AGAP3:NM_001308304:exon1:c.92_94del:p.31_32del,AGAP3:NM_001350102:exon1:c.92_94del:p.31_32del,AGAP3:NM_031946:exon1:c.92_94del:p.31_32del	7q36.1	0.6383	rs776100575	.	.	.	.	.	.	.	.	.	.	.	.	.	.	.	1	277.77	6	0	6
indel	chr7:150783922.AGAP3.-->GGGG	chr7	150783922	150783922	-	GGGG	exonic	AGAP3	.	frameshift insertion	AGAP3:NM_001042535:exon1:c.94_95insGGGG:p.C32fs,AGAP3:NM_001308304:exon1:c.94_95insGGGG:p.C32fs,AGAP3:NM_001350102:exon1:c.94_95insGGGG:p.C32fs,AGAP3:NM_031946:exon1:c.94_95insGGGG:p.C32fs	7q36.1	0.9917	rs766984834	.	.	.	.	.	.	.	.	.	.	.	.	.	.	ID=COSM5957687,COSM5957688;OCCURENCE=7(thyroid)	1	232.8	6	0	6
snp	chr15:86807664.AGBL1.C->T	chr15	86807664	86807664	C	T	exonic	AGBL1	.	nonsynonymous SNV	AGBL1:NM_152336:exon11:c.C1262T:p.T421M	15q25.3	0.0002	rs370356818	T	B	N	N	N	0.078	0	.	0.011	.	.	.	.	.	.	0.5	800.77	51	27	24
snp	chr15:87217613.AGBL1.A->G	chr15	87217613	87217613	A	G	exonic	AGBL1	.	nonsynonymous SNV	AGBL1:NM_152336:exon23:c.A3167G:p.Q1056R	15q25.3	0.9001	rs8028043	T	B	.	P	N	0.002	0	.	0.008	.	.	.	.	.	.	0.5	862.77	49	20	29
indel	chr11:47731972.AGBL2.T->-	chr11	47731972	47731972	T	-	exonic	AGBL2	.	frameshift deletion	AGBL2:NM_024783:exon4:c.189delA:p.K63fs	11p11.2	0.0035	rs535614031	.	.	.	.	.	.	.	.	.	.	.	.	.	.	.	0.5	479.73	43	23	20
snp	chr11:47701528.AGBL2.C->A	chr11	47701528	47701528	C	A	exonic	AGBL2	.	nonsynonymous SNV	AGBL2:NM_024783:exon13:c.G2013T:p.M671I	11p11.2	0.580671	rs12286721	T	B	N	P	N	14.22	0	.	0.036	.	.	.	.	.	ID=COSM3752392;OCCURENCE=1(pancreas),1(large_intestine)	0.5	549.77	48	29	19
snp	chr7:134701856.AGBL3.G->C	chr7	134701856	134701856	G	C	exonic	AGBL3	.	nonsynonymous SNV	AGBL3:NM_178563:exon5:c.G364C:p.E122Q	7q33	0.9814	rs4236655	T	B	N	P	L	23.8	1	.	0.086	.	.	.	.	.	.	0.5	841.77	46	19	27
snp	chr1:49128904.AGBL4.C->T	chr1	49128904	49128904	C	T	exonic	AGBL4	.	nonsynonymous SNV	AGBL4:NM_001323573:exon7:c.G680A:p.R227Q,AGBL4:NM_001323574:exon7:c.G680A:p.R227Q,AGBL4:NM_001323575:exon7:c.G644A:p.R215Q,AGBL4:NM_032785:exon7:c.G644A:p.R215Q	1p33	0.023762	rs75333004	T	B	N	D	N	21.2	2	Peptidase M14, carboxypeptidase A	0.025	.	.	.	.	.	ID=COSM5005399,COSM5005398;OCCURENCE=1(haematopoietic_and_lymphoid_tissue)	0.5	705.77	45	23	22
snp	chr2:27282129.AGBL5.G->A	chr2	27282129	27282129	G	A	exonic	AGBL5	.	nonsynonymous SNV	AGBL5:NM_001035507:exon11:c.G1946A:p.G649D,AGBL5:NM_021831:exon11:c.G1946A:p.G649D	2p23.3	0.0116	rs35804461	D	D	D	D	M	25.1	5	.	0.189	.	.	.	.	.	.	0.5	650.77	43	22	21
snp	chr7:100151719.AGFG2.G->A	chr7	100151719	100151719	G	A	exonic	AGFG2	.	nonsynonymous SNV	AGFG2:NM_006076:exon5:c.G589A:p.V197I	7q22.1	0.0464	rs61742738	T	B	N	P	L	10.29	0	.	0.079	.	.	.	.	.	.	0.5	353.77	41	28	13
snp	chr7:100160264.AGFG2.T->C	chr7	100160264	100160264	T	C	exonic	AGFG2	.	nonsynonymous SNV	AGFG2:NM_006076:exon8:c.T1046C:p.M349T	7q22.1	0.23	rs17855473	T	B	N	P	N	0.002	0	.	0.201	.	.	.	.	.	ID=COSM451973;OCCURENCE=1(liver)	0.5	683.77	52	25	27
snp	chr1:100327197.AGL.A->C	chr1	100327197	100327197	A	C	exonic	AGL	.	nonsynonymous SNV	AGL:NM_000028:exon3:c.A221C:p.E74A,AGL:NM_000642:exon3:c.A221C:p.E74A,AGL:NM_000643:exon3:c.A221C:p.E74A,AGL:NM_000644:exon3:c.A221C:p.E74A,AGL:NM_000646:exon3:c.A173C:p.E58A	1p21.2	0	.	T	B	D	D	M	13.75	2	Eukaryotic glycogen debranching enzyme, N-terminal domain	0.16	.	.	.	.	.	.	0.5	241.77	45	35	10
snp	chr1:100335977.AGL.A->G	chr1	100335977	100335977	A	G	exonic	AGL	.	nonsynonymous SNV	AGL:NM_000028:exon6:c.A686G:p.Q229R,AGL:NM_000642:exon6:c.A686G:p.Q229R,AGL:NM_000643:exon6:c.A686G:p.Q229R,AGL:NM_000644:exon6:c.A686G:p.Q229R,AGL:NM_000646:exon6:c.A638G:p.Q213R	1p21.2	0.0483227	rs17121403	T	B	N	N	N	9.795	0	Glycogen debranching enzyme, glucanotransferase domain|Glycoside hydrolase superfamily|Glycoside hydrolase, catalytic domain	0.124	Benign|Likely benign	not_specified|Glycogen_storage_disease_type_III	RCV000244905.1|RCV000332902.1	MedGen|MedGen:OMIM:Orphanet:SNOMED_CT	CN169374|C0017922:232400:ORPHA308684:66937008	.	0.5	869.77	62	31	31
snp	chr1:15909744.AGMAT.C->T	chr1	15909744	15909744	C	T	exonic	AGMAT	.	nonsynonymous SNV	AGMAT:NM_024758:exon2:c.G419A:p.R140Q	1p36.21	0.3415	rs11580170	T	B	N	P	N	12.17	0	Ureohydrolase domain	0.076	.	.	.	.	.	ID=COSM3750486;OCCURENCE=1(large_intestine)	0.5	740.77	46	24	22
snp	chr1:15909850.AGMAT.C->G	chr1	15909850	15909850	C	G	exonic	AGMAT	.	nonsynonymous SNV	AGMAT:NM_024758:exon2:c.G313C:p.G105R	1p36.21	0.6539	rs6429757	T	B	N	P	N	0.004	0	Ureohydrolase domain	0.25	.	.	.	.	.	ID=COSM3750487;OCCURENCE=1(large_intestine)	1	1900.77	56	0	56
snp	chr1:230845794.AGT.A->G	chr1	230845794	230845794	A	G	exonic	AGT	.	nonsynonymous SNV	AGT:NM_000029:exon2:c.T803C:p.M268T	1q42.2	0.705072	rs699	T	B	N	P	N	0.001	0	Serpin domain	0.157	other|other|other|Benign|Benign	Hypertension,_essential,_susceptibility_to|Preeclampsia,_susceptibility_to|Susceptibility_to_progression_to_renal_failure_in_IgA_nephropathy|not_specified|Renal_dysplasia	RCV000019691.4|RCV000019692.4|RCV000019693.4|RCV000242838.1|RCV000405686.1	.|.|MedGen|MedGen|MedGen:OMIM:SNOMED_CT	.|.|C1862886|CN169374|C0266313:267430:204949001	ID=COSM425562;OCCURENCE=1(skin)	1	1535.77	44	0	44
snp	chr5:35037115.AGXT2.C->T	chr5	35037115	35037115	C	T	exonic	AGXT2	.	nonsynonymous SNV	AGXT2:NM_001306173:exon4:c.G418A:p.V140I,AGXT2:NM_031900:exon4:c.G418A:p.V140I	5p13.2	0.39357	rs37369	T	B	N	P	N	0.02	0	Pyridoxal phosphate-dependent transferase|Pyridoxal phosphate-dependent transferase, major region, subdomain 1	0.007	.	.	.	.	.	ID=COSM4415165;OCCURENCE=3(haematopoietic_and_lymphoid_tissue)	0.5	821.77	46	21	25
snp	chr5:35037139.AGXT2.C->G	chr5	35037139	35037139	C	G	exonic	AGXT2	.	nonsynonymous SNV	AGXT2:NM_001306173:exon4:c.G394C:p.G132R,AGXT2:NM_031900:exon4:c.G394C:p.G132R	5p13.2	0.0277556	rs16870794	T	B	N	N	L	11.29	0	Pyridoxal phosphate-dependent transferase|Pyridoxal phosphate-dependent transferase, major region, subdomain 1	0.077	.	.	.	.	.	.	0.5	611.77	41	21	20
snp	chr5:35039486.AGXT2.C->T	chr5	35039486	35039486	C	T	exonic	AGXT2	.	nonsynonymous SNV	AGXT2:NM_001306173:exon3:c.G305A:p.S102N,AGXT2:NM_031900:exon3:c.G305A:p.S102N	5p13.2	0.9278	rs37370	T	B	N	P	N	16.53	1	Pyridoxal phosphate-dependent transferase	0.132	.	.	.	.	.	.	1	2330.77	60	0	60
snp	chr1:247048834.AHCTF1.T->C	chr1	247048834	247048834	T	C	exonic	AHCTF1	.	nonsynonymous SNV	AHCTF1:NM_001323342:exon21:c.A2621G:p.N874S,AHCTF1:NM_001323343:exon21:c.A2621G:p.N874S,AHCTF1:NM_015446:exon21:c.A2648G:p.N883S	1q44	0.681709	rs2642990	T	B	N	P	N	0.002	0	ELYS-like domain	0.029	.	.	.	.	.	ID=COSM3751079;OCCURENCE=1(thyroid),1(large_intestine)	1	2534.77	64	0	64
snp	chr1:27875824.AHDC1.C->T	chr1	27875824	27875824	C	T	exonic	AHDC1	.	nonsynonymous SNV	AHDC1:NM_001029882:exon6:c.G2803A:p.A935T	1p36.11	0.998003	rs4908364	T	B	N	P	N	17.09	1	.	0.029	.	.	.	.	.	.	1	1751.77	48	0	48
snp	chr11:62288978.AHNAK.T->C	chr11	62288978	62288978	T	C	exonic	AHNAK	.	nonsynonymous SNV	AHNAK:NM_001346445:exon5:c.A12911G:p.D4304G,AHNAK:NM_001346446:exon5:c.A12911G:p.D4304G,AHNAK:NM_001620:exon5:c.A12911G:p.D4304G	11q12.3	0.0123802	rs11828907	T	D	D	D	M	22.6	4	.	0.21	.	.	.	.	.	.	0.5	758.77	52	26	26
snp	chr11:62292882.AHNAK.G->T	chr11	62292882	62292882	G	T	exonic	AHNAK	.	nonsynonymous SNV	AHNAK:NM_001346445:exon5:c.C9007A:p.Q3003K,AHNAK:NM_001346446:exon5:c.C9007A:p.Q3003K,AHNAK:NM_001620:exon5:c.C9007A:p.Q3003K	11q12.3	1	rs566144	T	B	.	P	N	0.084	0	.	0.092	.	.	.	.	.	ID=COSM4591032,COSM4591033;OCCURENCE=23(upper_aerodigestive_tract)	1	1858.77	49	0	49
snp	chr14:105404593.AHNAK2.G->A	chr14	105404593	105404593	G	A	exonic	AHNAK2	.	nonsynonymous SNV	AHNAK2:NM_001350929:exon7:c.C16895T:p.T5632M,AHNAK2:NM_138420:exon7:c.C17195T:p.T5732M	14q32.33	0.0253594	rs748358	D	D	U	N	L	25.9	3	.	0.08	.	.	.	.	.	.	0.5	1075.77	55	24	31
snp	chr14:105405599.AHNAK2.G->C	chr14	105405599	105405599	G	C	exonic	AHNAK2	.	nonsynonymous SNV	AHNAK2:NM_001350929:exon7:c.C15889G:p.P5297A,AHNAK2:NM_138420:exon7:c.C16189G:p.P5397A	14q32.33	0.5843	rs3742935	T	P	U	P	L	24.5	1	.	0.092	.	.	.	.	.	ID=COSM1128317,COSM147857;OCCURENCE=1(stomach),1(skin),5(prostate)	0.5	919.77	57	24	33
snp	chr14:105406238.AHNAK2.A->C	chr14	105406238	105406238	A	C	exonic	AHNAK2	.	nonsynonymous SNV	AHNAK2:NM_001350929:exon7:c.T15250G:p.Y5084D,AHNAK2:NM_138420:exon7:c.T15550G:p.Y5184D	14q32.33	0.6109	rs2819419	T	B	N	P	N	0.011	0	PDZ domain	0.019	.	.	.	.	.	ID=COSM147858,COSM3927713;OCCURENCE=1(stomach),1(oesophagus),1(skin),6(prostate),1(thyroid),1(central_nervous_system)	1	1878.77	49	0	49
snp	chr14:105406372.AHNAK2.C->T	chr14	105406372	105406372	C	T	exonic	AHNAK2	.	nonsynonymous SNV	AHNAK2:NM_001350929:exon7:c.G15116A:p.G5039E,AHNAK2:NM_138420:exon7:c.G15416A:p.G5139E	14q32.33	0.4265	rs61421370	T	B	U	P	N	6.436	0	PDZ domain	0.063	.	.	.	.	.	ID=COSM5905007,COSM5905008;OCCURENCE=1(skin)	0.5	682.77	52	28	24
snp	chr14:105407798.AHNAK2.T->C	chr14	105407798	105407798	T	C	exonic	AHNAK2	.	nonsynonymous SNV	AHNAK2:NM_001350929:exon7:c.A13690G:p.T4564A,AHNAK2:NM_138420:exon7:c.A13990G:p.T4664A	14q32.33	0.5832	rs4465542	T	B	.	P	N	0.002	0	.	0.076	.	.	.	.	.	ID=COSM5445630;OCCURENCE=1(oesophagus)	0.5	732.77	45	19	26
snp	chr14:105420215.AHNAK2.T->C	chr14	105420215	105420215	T	C	exonic	AHNAK2	.	nonsynonymous SNV	AHNAK2:NM_001350929:exon7:c.A1273G:p.T425A,AHNAK2:NM_138420:exon7:c.A1573G:p.T525A	14q32.33	0.201877	rs2278607	T	B	.	P	N	0.001	0	.	0.02	.	.	.	.	.	.	0.5	689.77	42	21	21
snp	chr7:17379110.AHR.G->A	chr7	17379110	17379110	G	A	exonic	AHR	.	nonsynonymous SNV	AHR:NM_001621:exon10:c.G1661A:p.R554K	7p21.1	0.270767	rs2066853	T	B	N	P	N	0.478	0	.	0.04	.	.	.	.	.	ID=COSM4984853;OCCURENCE=5(soft_tissue)	0.5	711.77	48	25	23
snp	chr7:17379157.AHR.G->A	chr7	17379157	17379157	G	A	exonic	AHR	.	nonsynonymous SNV	AHR:NM_001621:exon10:c.G1708A:p.V570I	7p21.1	0.0232	rs4986826	T	B	N	N	L	12.27	0	.	0.062	.	.	.	.	.	ID=COSM4162068;OCCURENCE=1(soft_tissue),1(thyroid)	0.5	927.77	56	26	30
snp	chr5:434722.AHRR.G->C	chr5	434722	434722	G	C	exonic	AHRR	.	nonsynonymous SNV	AHRR:NM_001242412:exon11:c.G1879C:p.D627H,AHRR:NM_020731:exon12:c.G1933C:p.D645H	5p15.33	0.2938	rs34453673	T	B	N	P	N	4.501	0	.	0.026	.	.	.	.	.	ID=COSM1437716;OCCURENCE=1(liver),1(prostate),1(large_intestine)	0.5	644.77	43	22	21
snp	chr3:186337713.AHSG.T->C	chr3	186337713	186337713	T	C	exonic	AHSG	.	nonsynonymous SNV	AHSG:NM_001622:exon6:c.T743C:p.M248T	3q27.3	0.735423	rs4917	T	B	N	P	.	0.001	0	Cystatin domain|Fetuin-A-type cystatin domain	0.015	other	Leanness,_susceptibility_to	RCV000017418.2	.	.	ID=COSM4002545;OCCURENCE=2(haematopoietic_and_lymphoid_tissue)	1	1453.77	42	0	42
snp	chr3:186338382.AHSG.G->C	chr3	186338382	186338382	G	C	exonic	AHSG	.	nonsynonymous SNV	AHSG:NM_001622:exon7:c.G767C:p.S256T	3q27.3	0.713658	rs4918	T	B	N	P	.	0.002	0	.	0.005	other	Leanness,_susceptibility_to	RCV000017419.2	.	.	ID=COSM4002546;OCCURENCE=3(haematopoietic_and_lymphoid_tissue),1(thyroid)	1	1956.77	51	0	51
snp	chr1:159032484.AIM2.A->C	chr1	159032484	159032484	A	C	exonic	AIM2	.	stoploss	AIM2:NM_001348247:exon5:c.T715G:p.X239E,AIM2:NM_004833:exon6:c.T1030G:p.X344E	1q23.1	0.013778	rs74689714	.	.	.	N	.	0.005	0	.	.	.	.	.	.	.	.	0.5	1285.77	58	21	37
snp	chr4:107249319.AIMP1.A->G	chr4	107249319	107249319	A	G	exonic	AIMP1	.	nonsynonymous SNV	AIMP1:NM_001142415:exon4:c.A310G:p.T104A,AIMP1:NM_001142416:exon4:c.A382G:p.T128A,AIMP1:NM_004757:exon4:c.A310G:p.T104A	4q24	0.0121805	rs113844295	T	B	N	N	N	0.002	0	.	0.022	.	.	.	.	.	.	0.5	1097.77	65	27	38
snp	chr11:67258391.AIP.A->G	chr11	67258391	67258391	A	G	exonic	AIP	.	nonsynonymous SNV	AIP:NM_001302959:exon6:c.A743G:p.Q248R,AIP:NM_003977:exon6:c.A920G:p.Q307R	11q13.2	0.9999	rs4930199	.	.	.	.	.	.	NA	.	0.206	Benign|Benign	not_specified|Familial_Isolated_Pituitary_Adenomas	RCV000243723.1|RCV000302136.1	MedGen|MedGen	CN169374|CN239192	ID=COSM4146207;OCCURENCE=1(thyroid)	1	1613.77	47	0	47
snp	chr17:6328998.AIPL1.C->A	chr17	6328998	6328998	C	A	exonic	AIPL1	.	nonsynonymous SNV	AIPL1:NM_001033054:exon5:c.G748T:p.A250S,AIPL1:NM_001033055:exon5:c.G757T:p.A253S,AIPL1:NM_001285399:exon6:c.G901T:p.A301S,AIPL1:NM_001285400:exon6:c.G871T:p.A291S,AIPL1:NM_001285401:exon6:c.G865T:p.A289S,AIPL1:NM_001285402:exon6:c.G820T:p.A274S,AIPL1:NM_014336:exon6:c.G937T:p.A313S	17p13.2	0.00738818	rs115681466	D	B	N	D	N	24	3	Tetratricopeptide repeat-containing domain|Tetratricopeptide-like helical domain;Tetratricopeptide-like helical domain	0.061	not provided	not_provided	RCV000086968.1	MedGen	CN221809	.	0.5	573.77	37	18	19
snp	chr21:45709906.AIRE.C->G	chr21	45709906	45709906	C	G	exonic	AIRE	.	nonsynonymous SNV	AIRE:NM_000383:exon7:c.C834G:p.S278R	21q22.3	0.228235	rs1800520	T	B	N	P	N	0.057	0	SAND domain	0.2	other	not_specified	RCV000116303.4	MedGen	CN169374	.	0.5	550.77	49	29	20
indel	chr1:78024345.AK5.-->TAT	chr1	78024345	78024345	-	TAT	exonic	AK5	.	nonframeshift insertion	AK5:NM_012093:exon14:c.1601_1602insTAT:p.S534delinsSI,AK5:NM_174858:exon14:c.1679_1680insTAT:p.S560delinsSI	1p31.1	0.723	rs6485	.	.	.	.	.	.	.	.	.	.	.	.	.	.	ID=COSM4603455;OCCURENCE=19(upper_aerodigestive_tract),6(central_nervous_system)	0.5	1266.73	52	20	32
snp	chr14:96871104.AK7.G->A	chr14	96871104	96871104	G	A	exonic	AK7	.	nonsynonymous SNV	AK7:NM_001350888:exon3:c.G305A:p.R102Q,AK7:NM_001350890:exon3:c.G305A:p.R102Q,AK7:NM_001350891:exon3:c.G305A:p.R102Q,AK7:NM_001350892:exon3:c.G305A:p.R102Q,AK7:NM_152327:exon3:c.G305A:p.R102Q	14q32.2	0.246	rs2275554	T	B	N	P	L	17.26	1	NAD(P)-binding domain	0.026	.	.	.	.	.	ID=COSM3754213;OCCURENCE=1(large_intestine)	1	2249.77	57	0	57
snp	chr14:96922752.AK7.C->G	chr14	96922752	96922752	C	G	exonic	AK7	.	nonsynonymous SNV	AK7:NM_001350891:exon10:c.C1089G:p.N363K,AK7:NM_001350888:exon11:c.C1167G:p.N389K,AK7:NM_001350890:exon11:c.C1167G:p.N389K,AK7:NM_001350892:exon11:c.C1167G:p.N389K,AK7:NM_152327:exon11:c.C1167G:p.N389K	14q32.2	0.884585	rs2369679	T	B	N	P	N	0.037	0	P-loop containing nucleoside triphosphate hydrolase	0.067	.	.	.	.	.	ID=COSM5618440;OCCURENCE=1(breast)	1	1659.77	42	0	42
snp	chr9:135753629.AK8.A->G	chr9	135753629	135753629	A	G	exonic	AK8	.	nonsynonymous SNV	AK8:NM_152572:exon1:c.T14C:p.I5T	9q34.13	0.1316	rs2231400	T	B	N	P	N	0.002	0	.	0.146	.	.	.	.	.	ID=COSM3763711,COSM3763710;OCCURENCE=1(liver),1(large_intestine)	0.5	500.77	36	19	17
snp	chr6:109886001.AK9.C->T	chr6	109886001	109886001	C	T	exonic	AK9	.	nonsynonymous SNV	AK9:NM_001145128:exon22:c.G2392A:p.G798R	6q21	0.0139776	rs114500582	T	B	.	D	L	11.49	1	.	0.044	.	.	.	.	.	.	0.5	1114.77	58	25	33
snp	chr6:109894773.AK9.T->A	chr6	109894773	109894773	T	A	exonic	AK9	.	nonsynonymous SNV	AK9:NM_001145128:exon21:c.A2216T:p.D739V	6q21	0.2525	rs12175588	T	B	.	P	L	8.777	0	P-loop containing nucleoside triphosphate hydrolase	0.072	.	.	.	.	.	ID=COSM4406969,COSM4406968;OCCURENCE=1(liver)	0.5	696.77	52	31	21
snp	chr18:5145609.AKAIN1.G->T	chr18	5145609	5145609	G	T	exonic	AKAIN1	.	nonsynonymous SNV	AKAIN1:NM_001145194:exon2:c.C162A:p.H54Q,AKAIN1:NM_001330553:exon2:c.C183A:p.H61Q	18p11.31	0.191693	rs1395063	T	B	.	P	.	0.039	0	.	0.014	.	.	.	.	.	ID=COSM3821577;OCCURENCE=1(breast),9(upper_aerodigestive_tract)	0.5	592.77	36	17	19
indel	chr17:55183793.AKAP1.GCTTGGATAGAAATGAGGAGA->-	chr17	55183793	55183813	GCTTGGATAGAAATGAGGAGA	-	exonic	AKAP1	.	nonframeshift deletion	AKAP1:NM_003488:exon2:c.968_988del:p.323_330del,AKAP1:NM_001242902:exon3:c.968_988del:p.323_330del,AKAP1:NM_001242903:exon3:c.968_988del:p.323_330del	17q22	0.0048	rs760786475	.	.	.	.	.	.	.	.	.	.	.	.	.	.	.	0.5	98.73	34	27	7
snp	chr17:55183003.AKAP1.G->A	chr17	55183003	55183003	G	A	exonic	AKAP1	.	nonsynonymous SNV	AKAP1:NM_003488:exon2:c.G178A:p.V60M,AKAP1:NM_001242902:exon3:c.G178A:p.V60M,AKAP1:NM_001242903:exon3:c.G178A:p.V60M	17q22	0.0273562	rs2230770	T	B	N	P	N	0.129	0	.	0.033	.	.	.	.	.	.	0.5	620.77	41	21	20
snp	chr17:55183726.AKAP1.G->A	chr17	55183726	55183726	G	A	exonic	AKAP1	.	nonsynonymous SNV	AKAP1:NM_003488:exon2:c.G901A:p.E301K,AKAP1:NM_001242902:exon3:c.G901A:p.E301K,AKAP1:NM_001242903:exon3:c.G901A:p.E301K	17q22	0.0731	rs61731968	T	B	N	P	L	3.924	0	.	0.025	.	.	.	.	.	.	0.5	644.77	48	27	21
snp	chr17:19812541.AKAP10.T->C	chr17	19812541	19812541	T	C	exonic	AKAP10	.	nonsynonymous SNV	AKAP10:NM_001330152:exon13:c.A1762G:p.I588V,AKAP10:NM_007202:exon14:c.A1936G:p.I646V	17p11.2	0.4504	rs203462	T	B	N	P	N	8.255	0	.	0.12	other	Cardiac_conduction_defect,_susceptibility_to	RCV000005735.2	.	.	.	1	1687.77	49	0	49
snp	chr17:19861458.AKAP10.C->T	chr17	19861458	19861458	C	T	exonic	AKAP10	.	nonsynonymous SNV	AKAP10:NM_001330152:exon4:c.G746A:p.R249H,AKAP10:NM_007202:exon4:c.G746A:p.R249H	17p11.2	0.4449	rs2108978	T	B	N	P	N	8.872	0	RGS domain	0.03	.	.	.	.	.	.	1	1861.77	48	0	48
snp	chr13:42875364.AKAP11.G->C	chr13	42875364	42875364	G	C	exonic	AKAP11	.	nonsynonymous SNV	AKAP11:NM_016248:exon8:c.G2482C:p.E828Q	13q14.11	0.000399361	rs200320855	D	B	N	N	L	21.6	2	.	0.09	.	.	.	.	.	.	0.5	875.77	54	28	26
indel	chr6:151670330.AKAP12.AGG->-	chr6	151670330	151670332	AGG	-	exonic	AKAP12	.	nonframeshift deletion	AKAP12:NM_144497:exon2:c.510_512del:p.170_171del,AKAP12:NM_005100:exon4:c.804_806del:p.268_269del	6q25.1	0.052	rs111963593	.	.	.	.	.	.	.	.	.	.	.	.	.	.	.	1	2134.73	49	0	49
indel	chr6:151674116.AKAP12.-->GAG	chr6	151674116	151674116	-	GAG	exonic	AKAP12	.	nonframeshift insertion	AKAP12:NM_144497:exon2:c.4296_4297insGAG:p.I1432delinsIE,AKAP12:NM_005100:exon4:c.4590_4591insGAG:p.I1530delinsIE	6q25.1	0.7794	rs113116275	.	.	.	.	.	.	.	.	.	.	.	.	.	.	ID=COSM3724396;OCCURENCE=20(upper_aerodigestive_tract),5(central_nervous_system)	1	2094.73	46	0	46
snp	chr6:151669875.AKAP12.A->G	chr6	151669875	151669875	A	G	exonic	AKAP12	.	nonsynonymous SNV	AKAP12:NM_144497:exon2:c.A55G:p.K19E,AKAP12:NM_005100:exon4:c.A349G:p.K117E	6q25.1	0.7568	rs10872670	T	B	N	P	N	0.004	0	.	0.042	.	.	.	.	.	ID=COSM4160297;OCCURENCE=2(thyroid)	0.5	382.77	30	16	14
snp	chr6:151670172.AKAP12.A->C	chr6	151670172	151670172	A	C	exonic	AKAP12	.	nonsynonymous SNV	AKAP12:NM_144497:exon2:c.A352C:p.K118Q,AKAP12:NM_005100:exon4:c.A646C:p.K216Q	6q25.1	0.6766	rs3734799	T	B	N	P	N	0.139	0	.	0.069	.	.	.	.	.	ID=COSM4415688;OCCURENCE=1(haematopoietic_and_lymphoid_tissue)	1	1813.77	45	0	45
snp	chr6:151673871.AKAP12.G->A	chr6	151673871	151673871	G	A	exonic	AKAP12	.	nonsynonymous SNV	AKAP12:NM_144497:exon2:c.G4051A:p.A1351T,AKAP12:NM_005100:exon4:c.G4345A:p.A1449T	6q25.1	0.0197684	rs115098997	T	B	N	N	M	23	1	.	0.06	.	.	.	.	.	.	0.5	392.77	34	21	13
snp	chr6:151674593.AKAP12.G->T	chr6	151674593	151674593	G	T	exonic	AKAP12	.	nonsynonymous SNV	AKAP12:NM_144497:exon2:c.G4773T:p.E1591D,AKAP12:NM_005100:exon4:c.G5067T:p.E1689D	6q25.1	0.150359	rs3734795	T	B	N	P	L	17.78	1	.	0.014	.	.	.	.	.	.	1	1948.77	49	0	49
snp	chr15:86122654.AKAP13.T->C	chr15	86122654	86122654	T	C	exonic	AKAP13	.	nonsynonymous SNV	AKAP13:NM_006738:exon7:c.T1355C:p.M452T,AKAP13:NM_007200:exon7:c.T1355C:p.M452T	15q25.3	0.6271	rs2061821	T	B	.	P	L	4.538	0	.	0.078	.	.	.	.	.	ID=COSM4984854,COSM4984855;OCCURENCE=16(soft_tissue)	0.5	735.77	48	22	26
snp	chr15:86122779.AKAP13.T->C	chr15	86122779	86122779	T	C	exonic	AKAP13	.	nonsynonymous SNV	AKAP13:NM_006738:exon7:c.T1480C:p.W494R,AKAP13:NM_007200:exon7:c.T1480C:p.W494R	15q25.3	0.6491	rs2061822	T	B	.	P	N	1.546	0	.	0.044	.	.	.	.	.	ID=COSM3999653,COSM3999652;OCCURENCE=1(haematopoietic_and_lymphoid_tissue),1(pancreas)	0.5	344.77	41	27	14
snp	chr15:86123019.AKAP13.C->T	chr15	86123019	86123019	C	T	exonic	AKAP13	.	nonsynonymous SNV	AKAP13:NM_006738:exon7:c.C1720T:p.R574C,AKAP13:NM_007200:exon7:c.C1720T:p.R574C	15q25.3	0.6267	rs2061824	T	B	.	P	N	9.844	0	.	0.056	.	.	.	.	.	ID=COSM3999654,COSM3999655;OCCURENCE=1(haematopoietic_and_lymphoid_tissue)	0.5	565.77	47	28	19
snp	chr15:86123085.AKAP13.A->G	chr15	86123085	86123085	A	G	exonic	AKAP13	.	nonsynonymous SNV	AKAP13:NM_006738:exon7:c.A1786G:p.K596E,AKAP13:NM_007200:exon7:c.A1786G:p.K596E	15q25.3	0.0246	rs56156165	T	B	.	N	L	7.341	0	.	0.016	.	.	.	.	.	.	0.5	554.77	44	23	21
snp	chr15:86123833.AKAP13.T->C	chr15	86123833	86123833	T	C	exonic	AKAP13	.	nonsynonymous SNV	AKAP13:NM_006738:exon7:c.T2534C:p.V845A,AKAP13:NM_007200:exon7:c.T2534C:p.V845A	15q25.3	0.6258	rs4075256	T	B	.	P	N	0.009	0	.	0.028	.	.	.	.	.	ID=COSM4128508,COSM4128509;OCCURENCE=1(pancreas),1(thyroid)	0.5	662.77	39	19	20
snp	chr15:86123988.AKAP13.G->A	chr15	86123988	86123988	G	A	exonic	AKAP13	.	nonsynonymous SNV	AKAP13:NM_006738:exon7:c.G2689A:p.V897M,AKAP13:NM_007200:exon7:c.G2689A:p.V897M	15q25.3	0.6264	rs4075254	T	B	.	P	N	7.572	0	.	0.104	.	.	.	.	.	.	0.5	816.77	55	30	25
snp	chr15:86124483.AKAP13.C->G	chr15	86124483	86124483	C	G	exonic	AKAP13	.	nonsynonymous SNV	AKAP13:NM_006738:exon7:c.C3184G:p.P1062A,AKAP13:NM_007200:exon7:c.C3184G:p.P1062A	15q25.3	0.6259	rs4843074	T	B	.	P	L	8.302	0	.	0.032	.	.	.	.	.	ID=COSM3999663,COSM3999662;OCCURENCE=1(haematopoietic_and_lymphoid_tissue)	0.5	1013.77	57	23	34
snp	chr15:86124555.AKAP13.G->A	chr15	86124555	86124555	G	A	exonic	AKAP13	.	nonsynonymous SNV	AKAP13:NM_006738:exon7:c.G3256A:p.D1086N,AKAP13:NM_007200:exon7:c.G3256A:p.D1086N	15q25.3	0.6264	rs4843075	T	B	.	P	N	0.072	0	.	0.025	.	.	.	.	.	.	0.5	938.77	50	23	27
snp	chr15:86124946.AKAP13.T->C	chr15	86124946	86124946	T	C	exonic	AKAP13	.	nonsynonymous SNV	AKAP13:NM_006738:exon7:c.T3647C:p.M1216T,AKAP13:NM_007200:exon7:c.T3647C:p.M1216T	15q25.3	0.627	rs7162168	T	B	.	P	N	0.001	0	.	0.029	.	.	.	.	.	.	0.5	626.77	41	18	23
snp	chr15:86198846.AKAP13.A->G	chr15	86198846	86198846	A	G	exonic	AKAP13	.	nonsynonymous SNV	AKAP13:NM_001270546:exon4:c.A493G:p.S165G,AKAP13:NM_006738:exon11:c.A4573G:p.S1525G,AKAP13:NM_007200:exon11:c.A4573G:p.S1525G	15q25.3	0.0227	rs35079107	T	B	.	N	L	13.27	0	.	0.103	.	.	.	.	.	.	0.5	946.77	40	13	27
snp	chr9:112898708.AKAP2;PALM2-AKAP2.G->A	chr9	112898708	112898708	G	A	exonic	AKAP2;PALM2-AKAP2	.	nonsynonymous SNV	AKAP2:NM_001004065:exon2:c.G458A:p.C153Y,AKAP2:NM_001136562:exon2:c.G191A:p.C64Y,AKAP2:NM_001198656:exon2:c.G458A:p.C153Y,PALM2-AKAP2:NM_007203:exon8:c.G884A:p.C295Y,PALM2-AKAP2:NM_147150:exon8:c.G884A:p.C295Y	9q31.3	0.0221	rs7039287	D	P	D	D	M	28.2	4	.	0.308	.	.	.	.	.	.	0.5	543.77	36	17	19
snp	chr9:112898843.AKAP2;PALM2-AKAP2.G->A	chr9	112898843	112898843	G	A	exonic	AKAP2;PALM2-AKAP2	.	nonsynonymous SNV	AKAP2:NM_001004065:exon2:c.G593A:p.R198Q,AKAP2:NM_001136562:exon2:c.G326A:p.R109Q,AKAP2:NM_001198656:exon2:c.G593A:p.R198Q,PALM2-AKAP2:NM_007203:exon8:c.G1019A:p.R340Q,PALM2-AKAP2:NM_147150:exon8:c.G1019A:p.R340Q	9q31.3	0.0221	rs7039409	T	B	N	N	M	14.13	0	.	0.121	.	.	.	.	.	ID=COSM5628854,COSM5628855;OCCURENCE=1(oesophagus)	0.5	514.77	34	17	17
snp	chr9:112899361.AKAP2;PALM2-AKAP2.A->C	chr9	112899361	112899361	A	C	exonic	AKAP2;PALM2-AKAP2	.	nonsynonymous SNV	AKAP2:NM_001004065:exon2:c.A1111C:p.K371Q,AKAP2:NM_001136562:exon2:c.A844C:p.K282Q,AKAP2:NM_001198656:exon2:c.A1111C:p.K371Q,PALM2-AKAP2:NM_007203:exon8:c.A1537C:p.K513Q,PALM2-AKAP2:NM_147150:exon8:c.A1537C:p.K513Q	9q31.3	0.933107	rs4978872	T	B	N	P	N	0.403	0	.	0.089	.	.	.	.	.	.	1	1672.77	46	0	46
snp	chr9:112899430.AKAP2;PALM2-AKAP2.C->T	chr9	112899430	112899430	C	T	exonic	AKAP2;PALM2-AKAP2	.	nonsynonymous SNV	AKAP2:NM_001004065:exon2:c.C1180T:p.R394C,AKAP2:NM_001136562:exon2:c.C913T:p.R305C,AKAP2:NM_001198656:exon2:c.C1180T:p.R394C,PALM2-AKAP2:NM_007203:exon8:c.C1606T:p.R536C,PALM2-AKAP2:NM_147150:exon8:c.C1606T:p.R536C	9q31.3	0.0092	rs114861534	T	B	N	N	N	6.838	0	.	0.128	.	.	.	.	.	.	0.5	512.77	32	15	17
snp	chr9:112900199.AKAP2;PALM2-AKAP2.T->C	chr9	112900199	112900199	T	C	exonic	AKAP2;PALM2-AKAP2	.	nonsynonymous SNV	AKAP2:NM_001004065:exon2:c.T1949C:p.L650S,AKAP2:NM_001136562:exon2:c.T1682C:p.L561S,AKAP2:NM_001198656:exon2:c.T1949C:p.L650S,PALM2-AKAP2:NM_007203:exon8:c.T2375C:p.L792S,PALM2-AKAP2:NM_147150:exon8:c.T2375C:p.L792S	9q31.3	0.5005	rs914358	T	B	N	P	N	0.016	0	.	0.077	.	.	.	.	.	ID=COSM3763514,COSM3763515;OCCURENCE=1(haematopoietic_and_lymphoid_tissue),1(large_intestine)	1	1798.77	55	0	55
snp	chr12:4736495.AKAP3.C->T	chr12	4736495	4736495	C	T	exonic	AKAP3	.	nonsynonymous SNV	AKAP3:NM_001278309:exon5:c.G1573A:p.E525K,AKAP3:NM_006422:exon5:c.G1573A:p.E525K	12p13.32	0.9955	rs1990312	T	B	N	P	N	13.99	0	A-kinase anchor 110kDa, C-terminal	0.15	.	.	.	.	.	.	0.5	560.77	34	16	18
snp	chr12:4736677.AKAP3.G->C	chr12	4736677	4736677	G	C	exonic	AKAP3	.	nonsynonymous SNV	AKAP3:NM_001278309:exon5:c.C1391G:p.T464S,AKAP3:NM_006422:exon5:c.C1391G:p.T464S	12p13.32	0.9669	rs11063266	T	B	N	P	N	0.001	0	A-kinase anchor 110kDa, C-terminal	0.029	.	.	.	.	.	.	0.5	828.77	52	25	27
snp	chr12:4737715.AKAP3.C->T	chr12	4737715	4737715	C	T	exonic	AKAP3	.	nonsynonymous SNV	AKAP3:NM_001278309:exon5:c.G353A:p.G118E,AKAP3:NM_006422:exon5:c.G353A:p.G118E	12p13.32	0.782	rs2072355	T	B	N	P	L	0.002	0	.	0.026	.	.	.	.	.	.	0.5	783.77	49	24	25
snp	chr14:64935675.AKAP5.G->A	chr14	64935675	64935675	G	A	exonic	AKAP5	.	nonsynonymous SNV	AKAP5:NM_004857:exon2:c.G563A:p.R188Q	14q23.3	0.0338	rs61740636	T	B	N	N	N	0.007	0	.	0.009	.	.	.	.	.	.	0.5	842.77	59	33	26
snp	chr14:64935720.AKAP5.C->T	chr14	64935720	64935720	C	T	exonic	AKAP5	.	nonsynonymous SNV	AKAP5:NM_004857:exon2:c.C608T:p.T203I	14q23.3	0.9999	rs1256149	T	B	N	P	N	0.013	0	.	0.031	.	.	.	.	.	.	1	2121.77	55	0	55
snp	chr14:33291494.AKAP6.C->T	chr14	33291494	33291494	C	T	exonic	AKAP6	.	nonsynonymous SNV	AKAP6:NM_004274:exon13:c.C4475T:p.A1492V	14q12	0.265375	rs11845640	T	B	N	P	L	10.91	0	.	0.091	.	.	.	.	.	ID=COSM3736102;OCCURENCE=3(haematopoietic_and_lymphoid_tissue),1(skin)	0.5	594.77	55	35	20
snp	chr14:33291565.AKAP6.A->G	chr14	33291565	33291565	A	G	exonic	AKAP6	.	nonsynonymous SNV	AKAP6:NM_004274:exon13:c.A4546G:p.T1516A	14q12	0.0179	rs17099587	T	B	N	D	L	2.362	1	.	0.122	.	.	.	.	.	.	0.5	861.77	55	29	26
snp	chr14:33293122.AKAP6.A->G	chr14	33293122	33293122	A	G	exonic	AKAP6	.	nonsynonymous SNV	AKAP6:NM_004274:exon13:c.A6103G:p.N2035D	14q12	0.710264	rs1051695	T	B	N	P	N	0.445	0	.	0.041	.	.	.	.	.	ID=COSM4999097;OCCURENCE=1(pancreas)	1	1577.77	47	0	47
snp	chr6:131490263.AKAP7.G->T	chr6	131490263	131490263	G	T	exonic	AKAP7	.	nonsynonymous SNV	AKAP7:NM_016377:exon5:c.G439T:p.A147S	6q23.2	0.0213658	rs61756669	T	P	N	N	M	24.3	1	Protein kinase A anchor protein, nuclear localisation signal domain|RNA ligase/cyclic nucleotide phosphodiesterase	0.213	.	.	.	.	.	.	0.5	846.77	48	24	24
snp	chr6:131520655.AKAP7.G->A	chr6	131520655	131520655	G	A	exonic	AKAP7	.	nonsynonymous SNV	AKAP7:NM_016377:exon6:c.G644A:p.S215N	6q23.2	0.2959	rs1190788	T	B	N	P	M	22.4	1	Protein kinase A anchor protein, nuclear localisation signal domain|RNA ligase/cyclic nucleotide phosphodiesterase	0.125	.	.	.	.	.	ID=COSM4160187;OCCURENCE=1(thyroid)	0.5	821.77	44	19	25
snp	chr19:15508362.AKAP8L.G->C	chr19	15508362	15508362	G	C	exonic	AKAP8L	.	nonsynonymous SNV	AKAP8L:NM_001291478:exon11:c.C1191G:p.H397Q,AKAP8L:NM_014371:exon11:c.C1374G:p.H458Q	19p13.12	1	rs2058322	.	.	.	.	.	.	NA	.	0.063	.	.	.	.	.	ID=COSM4590696,COSM4590695;OCCURENCE=23(upper_aerodigestive_tract)	1	1565.77	45	0	45
indel	chr7:91652178.AKAP9.-->AAC	chr7	91652178	91652178	-	AAC	exonic	AKAP9	.	nonframeshift insertion	AKAP9:NM_005751:exon14:c.4003_4004insAAC:p.K1335delinsKQ,AKAP9:NM_147185:exon14:c.4003_4004insAAC:p.K1335delinsKQ	7q21.2	0.4791	rs10644111	.	.	.	.	.	.	.	.	.	Benign|Benign|Benign|Likely benign|Likely benign	not_specified|Cardiac_arrhythmia|Cardiovascular_phenotype|Romano-Ward_syndrome|Long_QT_syndrome	RCV000170635.5|RCV000185485.1|RCV000248835.2|RCV000280223.1|RCV000374712.1	MedGen|MedGen:OMIM|MedGen|MedGen:SNOMED_CT|MedGen:SNOMED_CT	CN169374|CN029864:115000|CN230736|CN119492:20852007|C0023976:9651007	ID=COSM112145,COSM112144;OCCURENCE=1(ovary),14(upper_aerodigestive_tract),1(large_intestine),4(central_nervous_system)	0.5	1317.73	73	38	35
snp	chr7:91630620.AKAP9.G->T	chr7	91630620	91630620	G	T	exonic	AKAP9	.	nonsynonymous SNV	AKAP9:NM_005751:exon8:c.G1389T:p.M463I,AKAP9:NM_147185:exon8:c.G1389T:p.M463I	7q21.2	0.4405	rs6964587	T	B	N	P	L	0.443	0	.	0.036	Benign|Benign|Benign|Likely benign	not_specified|Colorectal_cancer|Cardiovascular_phenotype|Long_QT_syndrome	RCV000123592.6|RCV000171778.2|RCV000244317.1|RCV000350947.1	MedGen|MedGen|MedGen|MedGen:SNOMED_CT	CN169374|CN221574|CN230736|C0023976:9651007	ID=COSM4415964,COSM4415965;OCCURENCE=1(haematopoietic_and_lymphoid_tissue),2(large_intestine)	0.5	835.77	46	19	27
snp	chr7:91712698.AKAP9.A->G	chr7	91712698	91712698	A	G	exonic	AKAP9	.	nonsynonymous SNV	AKAP9:NM_005751:exon33:c.A8375G:p.N2792S,AKAP9:NM_147185:exon33:c.A8351G:p.N2784S	7q21.2	0.3593	rs6960867	T	B	N	P	L	1.912	0	.	0.07	Benign|Benign|Likely benign|Likely benign	not_specified|Cardiovascular_phenotype|Romano-Ward_syndrome|Long_QT_syndrome	RCV000123585.6|RCV000252649.1|RCV000261848.1|RCV000386806.1	MedGen|MedGen|MedGen:SNOMED_CT|MedGen:SNOMED_CT	CN169374|CN230736|CN119492:20852007|C0023976:9651007	ID=COSM4415002,COSM4415001;OCCURENCE=1(haematopoietic_and_lymphoid_tissue),2(large_intestine)	0.5	329.77	36	23	13
snp	chr7:91714911.AKAP9.C->T	chr7	91714911	91714911	C	T	exonic	AKAP9	.	nonsynonymous SNV	AKAP9:NM_005751:exon36:c.C8935T:p.P2979S,AKAP9:NM_147185:exon36:c.C8911T:p.P2971S	7q21.2	0.998802	rs1063242	T	B	N	P	N	1.518	0	.	0.037	Benign|Likely benign|Benign|Likely benign|Likely benign	not_specified|not_provided|Cardiovascular_phenotype|Romano-Ward_syndrome|Long_QT_syndrome	RCV000123587.6|RCV000171725.1|RCV000248223.1|RCV000282743.1|RCV000380065.1	MedGen|MedGen|MedGen|MedGen:SNOMED_CT|MedGen:SNOMED_CT	CN169374|CN221809|CN230736|CN119492:20852007|C0023976:9651007	.	1	2101.77	56	0	56
snp	chr9:117103973.AKNA.A->G	chr9	117103973	117103973	A	G	exonic	AKNA	.	nonsynonymous SNV	AKNA:NM_001317952:exon20:c.T3550C:p.S1184P,AKNA:NM_001317950:exon21:c.T3907C:p.S1303P,AKNA:NM_030767:exon21:c.T3907C:p.S1303P	9q32	0.610224	rs2250242	T	B	N	P	N	0.055	0	.	0.022	.	.	.	.	.	ID=COSM4007028;OCCURENCE=1(urinary_tract)	1	1639.77	43	0	43
snp	chr9:117110112.AKNA.T->C	chr9	117110112	117110112	T	C	exonic	AKNA	.	nonsynonymous SNV	AKNA:NM_001317952:exon15:c.A2933G:p.Q978R,AKNA:NM_001317950:exon16:c.A3290G:p.Q1097R,AKNA:NM_030767:exon16:c.A3290G:p.Q1097R	9q32	0.209864	rs1265891	T	B	N	P	N	0.01	0	.	0.033	.	.	.	.	.	.	1	1406.77	44	0	44
snp	chr9:117129921.AKNA.G->C	chr9	117129921	117129921	G	C	exonic	AKNA	.	nonsynonymous SNV	AKNA:NM_001317952:exon5:c.C1273G:p.L425V,AKNA:NM_001317950:exon6:c.C1630G:p.L544V,AKNA:NM_030767:exon6:c.C1630G:p.L544V	9q32	0.0359425	rs62640865	T	B	N	N	L	2.832	0	.	0.034	.	.	.	.	.	.	0.5	607.77	43	20	23
snp	chr1:109391662.AKNAD1.G->C	chr1	109391662	109391662	G	C	exonic	AKNAD1	.	nonsynonymous SNV	AKNAD1:NM_152763:exon4:c.C1054G:p.L352V	1p13.3	0.1032	rs11580913	D	P	N	N	M	0.16	1	.	0.156	.	.	.	.	.	ID=COSM3750207,COSM4785147,COSM3750208;OCCURENCE=1(large_intestine)	0.5	679.77	52	30	22
snp	chr1:109394524.AKNAD1.G->A	chr1	109394524	109394524	G	A	exonic	AKNAD1	.	nonsynonymous SNV	AKNAD1:NM_152763:exon2:c.C763T:p.H255Y	1p13.3	0.0222	rs9440631	T	B	N	D	L	9.088	1	.	0.061	.	.	.	.	.	.	0.5	574.77	42	24	18
snp	chr1:109395105.AKNAD1.C->T	chr1	109395105	109395105	C	T	exonic	AKNAD1	.	nonsynonymous SNV	AKNAD1:NM_152763:exon2:c.G182A:p.S61N	1p13.3	0.867013	rs1277207	T	B	N	P	N	0.005	0	.	0.007	.	.	.	.	.	.	1	2240.77	57	0	57
snp	chr10:5136651.AKR1C3.C->G	chr10	5136651	5136651	C	G	exonic	AKR1C3	.	nonsynonymous SNV	AKR1C3:NM_001253909:exon1:c.C15G:p.H5Q,AKR1C3:NM_003739:exon1:c.C15G:p.H5Q	10p15.1	0.579673	rs12529	T	B	N	P	N	1.635	0	NADP-dependent oxidoreductase domain	0.021	.	.	.	.	.	ID=COSM4144750;OCCURENCE=9(soft_tissue),1(thyroid)	0.5	923.77	47	15	32
snp	chr10:5255025.AKR1C4.A->G	chr10	5255025	5255025	A	G	exonic	AKR1C4	.	nonsynonymous SNV	AKR1C4:NM_001818:exon7:c.A749G:p.Q250R	10p15.1	0.9999	rs4880718	T	B	N	P	N	0.002	0	NADP-dependent oxidoreductase domain	0.022	.	.	.	.	.	ID=COSM4590504;OCCURENCE=4(skin),23(upper_aerodigestive_tract)	1	1449.77	47	0	47
snp	chr19:49964977.ALDH16A1.C->G	chr19	49964977	49964977	C	G	exonic	ALDH16A1	.	nonsynonymous SNV	ALDH16A1:NM_001145396:exon6:c.C679G:p.L227V,ALDH16A1:NM_153329:exon6:c.C679G:p.L227V	19q13.33	0.6512	rs1320303	T	B	N	P	N	0.001	0	Aldehyde dehydrogenase N-terminal domain|Aldehyde dehydrogenase domain|Aldehyde/histidinol dehydrogenase	0.048	.	.	.	.	.	ID=COSM1751066;OCCURENCE=1(haematopoietic_and_lymphoid_tissue),1(urinary_tract)	1	1369.77	42	0	42
snp	chr9:38396065.ALDH1B1.G->T	chr9	38396065	38396065	G	T	exonic	ALDH1B1	.	nonsynonymous SNV	ALDH1B1:NM_000692:exon2:c.G320T:p.R107L	9p13.2	0.512	rs2073478	D	.	N	P	.	23.4	2	Aldehyde dehydrogenase N-terminal domain|Aldehyde dehydrogenase domain|Aldehyde/histidinol dehydrogenase	0.504	Benign	not_specified	RCV000123607.1	MedGen	CN169374	ID=COSM1462466;OCCURENCE=1(thyroid),1(large_intestine)	0.5	424.77	36	21	15
snp	chr9:38396502.ALDH1B1.G->A	chr9	38396502	38396502	G	A	exonic	ALDH1B1	.	nonsynonymous SNV	ALDH1B1:NM_000692:exon2:c.G757A:p.V253M	9p13.2	0.9569	rs4878199	T	B	N	P	N	0.006	0	Aldehyde dehydrogenase N-terminal domain|Aldehyde dehydrogenase domain|Aldehyde/histidinol dehydrogenase	0.121	Benign	not_specified	RCV000123610.1	MedGen	CN169374	.	1	1631.77	44	0	44
snp	chr3:125826003.ALDH1L1.T->C	chr3	125826003	125826003	T	C	exonic	ALDH1L1	.	nonsynonymous SNV	ALDH1L1:NM_001270365:exon19:c.A2131G:p.I711V,ALDH1L1:NM_001270364:exon21:c.A2464G:p.I822V,ALDH1L1:NM_012190:exon21:c.A2434G:p.I812V	3q21.3	0.0893	rs4646750	T	B	N	P	N	11.37	0	Aldehyde dehydrogenase domain|Aldehyde dehydrogenase, C-terminal|Aldehyde dehydrogenase, cysteine active site|Aldehyde/histidinol dehydrogenase;Aldehyde dehydrogenase domain|Aldehyde dehydrogenase, C-terminal|Aldehyde/histidinol dehydrogenase	0.026	.	.	.	.	.	.	1	1670.77	48	0	48
snp	chr3:125854409.ALDH1L1.T->C	chr3	125854409	125854409	T	C	exonic	ALDH1L1	.	nonsynonymous SNV	ALDH1L1:NM_001270365:exon10:c.A1138G:p.S380G,ALDH1L1:NM_001270364:exon12:c.A1471G:p.S491G,ALDH1L1:NM_012190:exon12:c.A1441G:p.S481G	3q21.3	0.154353	rs2276724	T	B	N	P	L	17.89	1	Acyl carrier protein-like;Aldehyde dehydrogenase N-terminal domain|Aldehyde dehydrogenase domain|Aldehyde/histidinol dehydrogenase	0.125	.	.	.	.	.	ID=COSM4005247;OCCURENCE=1(urinary_tract)	0.5	446.77	38	22	16
snp	chr3:125865766.ALDH1L1.C->A	chr3	125865766	125865766	C	A	exonic	ALDH1L1	.	nonsynonymous SNV	ALDH1L1:NM_001270365:exon7:c.G685T:p.V229F,ALDH1L1:NM_001270364:exon9:c.G1018T:p.V340F,ALDH1L1:NM_012190:exon9:c.G988T:p.V330F	3q21.3	0.23722	rs2886059	D	P	N	P	L	16.08	2	Acyl carrier protein-like;Formyl transferase, C-terminal|Formyl transferase, C-terminal-like	0.033	.	.	.	.	.	ID=COSM5426682;OCCURENCE=1(haematopoietic_and_lymphoid_tissue)	0.5	920.77	51	23	28
snp	chr17:19645938.ALDH3A1.A->C	chr17	19645938	19645938	A	C	exonic	ALDH3A1	.	nonsynonymous SNV	ALDH3A1:NM_001135168:exon3:c.T400G:p.S134A,ALDH3A1:NM_001330150:exon3:c.T181G:p.S61A,ALDH3A1:NM_000691:exon4:c.T400G:p.S134A,ALDH3A1:NM_001135167:exon4:c.T400G:p.S134A	17p11.2	0.744609	rs887241	T	B	N	P	N	0.05	0	Aldehyde dehydrogenase N-terminal domain|Aldehyde dehydrogenase domain|Aldehyde/histidinol dehydrogenase	0.176	.	.	.	.	.	ID=COSM4984856;OCCURENCE=16(soft_tissue)	0.5	539.77	44	23	21
indel	chr11:67786064.ALDH3B1.-->C	chr11	67786064	67786064	-	C	exonic	ALDH3B1	.	unknown	UNKNOWN	11q13.2	1	rs11433668	.	.	.	.	.	.	.	.	.	.	.	.	.	.	.	1	1307.73	36	0	36
indel	chr11:67795378.ALDH3B1.-->C	chr11	67795378	67795378	-	C	exonic	ALDH3B1	.	unknown	UNKNOWN	11q13.2	1	rs11436139	.	.	.	.	.	.	.	.	.	.	.	.	.	.	.	1	1421.73	41	0	41
snp	chr11:67795299.ALDH3B1.G->A	chr11	67795299	67795299	G	A	exonic	ALDH3B1	.	unknown	UNKNOWN	11q13.2	0.247604	rs308341	.	.	.	.	.	.	NA	.	.	.	.	.	.	.	.	0.5	735.77	45	21	24
snp	chr11:67795353.ALDH3B1.G->A	chr11	67795353	67795353	G	A	exonic	ALDH3B1	.	unknown	UNKNOWN	11q13.2	0.2077	rs3751082	.	.	.	.	.	.	NA	.	.	.	.	.	.	.	.	0.5	982.77	51	20	31
snp	chr11:67430762.ALDH3B2.T->C	chr11	67430762	67430762	T	C	exonic	ALDH3B2	.	nonsynonymous SNV	ALDH3B2:NM_000695:exon10:c.A1082G:p.H361R,ALDH3B2:NM_001031615:exon10:c.A1082G:p.H361R	11q13.2	0.9079	rs1551886	T	B	N	P	N	0.001	0	.	0.227	.	.	.	.	.	.	1	1669.77	50	0	50
snp	chr11:67433869.ALDH3B2.C->T	chr11	67433869	67433869	C	T	exonic	ALDH3B2	.	nonsynonymous SNV	ALDH3B2:NM_000695:exon5:c.G155A:p.S52N,ALDH3B2:NM_001031615:exon5:c.G155A:p.S52N	11q13.2	0.907	rs1551888	T	B	N	P	N	6.512	0	Aldehyde dehydrogenase N-terminal domain|Aldehyde dehydrogenase domain|Aldehyde/histidinol dehydrogenase	0.116	.	.	.	.	.	ID=COSM3720774;OCCURENCE=1(thyroid),1(upper_aerodigestive_tract)	0.5	724.77	44	20	24
snp	chr11:67441906.ALDH3B2.A->C	chr11	67441906	67441906	A	C	splicing	ALDH3B2	NM_000695:exon1:UTR5	.	.	11q13.2	0.939297	rs7947754	.	.	.	.	.	.	NA	.	.	.	.	.	.	.	.	1	852.77	24	0	24
snp	chr6:24503590.ALDH5A1.C->T	chr6	24503590	24503590	C	T	exonic	ALDH5A1	.	nonsynonymous SNV	ALDH5A1:NM_001080:exon3:c.C538T:p.H180Y,ALDH5A1:NM_170740:exon3:c.C538T:p.H180Y	6p22.3	0.3712	rs2760118	T	B	N	P	N	7.486	0	Aldehyde dehydrogenase N-terminal domain|Aldehyde dehydrogenase domain|Aldehyde/histidinol dehydrogenase	0.125	other|Benign	not_specified|Succinate-semialdehyde_dehydrogenase_deficiency	RCV000116307.3|RCV000375656.1	MedGen|MedGen:OMIM:Orphanet:SNOMED_CT	CN169374|C0268631:271980:ORPHA22:49748000	ID=COSM4003827;OCCURENCE=1(haematopoietic_and_lymphoid_tissue),11(soft_tissue),1(pancreas)	0.5	642.77	37	17	20
indel	chrX:110987997.ALG13.CCT->-	chrX	110987997	110987999	CCT	-	exonic	ALG13	.	nonframeshift deletion	ALG13:NM_001099922:exon24:c.2797_2799del:p.933_933del,ALG13:NM_001257231:exon24:c.2563_2565del:p.855_855del	Xq23	0.1077	rs56717389	.	.	.	.	.	.	.	.	.	Uncertain significance	Epileptic_encephalopathy,_early_infantile,_36	RCV000233489.1	MedGen:OMIM:Orphanet	C3550904:300884:ORPHA324422	ID=COSM5826530;OCCURENCE=1(NS),2(large_intestine)	1	282.74	9	0	9
snp	chr1:63881552.ALG6.C->T	chr1	63881552	63881552	C	T	exonic	ALG6	.	nonsynonymous SNV	ALG6:NM_013339:exon11:c.C911T:p.S304F	1p31.3	0.830471	rs4630153	T	B	N	P	.	14.01	0	.	0.187	other|Benign	not_specified|Congenital_disorder_of_glycosylation	RCV000081560.8|RCV000323730.1	MedGen|MedGen:Orphanet:SNOMED_CT	CN169374|C0282577:ORPHA137:238049009	ID=COSM5653791,COSM5653790;OCCURENCE=1(haematopoietic_and_lymphoid_tissue)	1	2409.77	60	0	60
indel	chr11:111742146.ALG9.G->-	chr11	111742146	111742146	G	-	splicing	ALG9	NM_024740:exon1:c.60+1C>-;NM_024740:exon2:c.61-1C>-;NM_001077690:exon1:c.60+1C>-;NM_001077690:exon2:c.61-1C>-	.	.	11q23.1	1	rs10708475	.	.	.	.	.	.	.	.	.	.	.	.	.	.	ID=COSM5446601,COSM5446602;OCCURENCE=1(thyroid),3(large_intestine),2(central_nervous_system)	1	1812.73	46	0	46
snp	chr2:29416366.ALK.G->C	chr2	29416366	29416366	G	C	exonic	ALK	.	nonsynonymous SNV	ALK:NM_004304:exon29:c.C4587G:p.D1529E	2p23.2	0.572883	rs1881421	T	B	N	P	N	0.003	0	.	0.063	Benign|Benign	not_specified|Neuroblastoma_Susceptibility	RCV000119980.2|RCV000316289.1	MedGen|MedGen	CN169374|CN239480	ID=COSM5653840,COSM3758201;OCCURENCE=1(haematopoietic_and_lymphoid_tissue),1(large_intestine)	0.5	590.77	36	17	19
snp	chr2:29416481.ALK.T->C	chr2	29416481	29416481	T	C	exonic	ALK	.	nonsynonymous SNV	ALK:NM_004304:exon29:c.A4472G:p.K1491R	2p23.2	0.415136	rs1881420	T	B	U	P	L	13.96	0	.	0.088	Benign|Benign	not_specified|Neuroblastoma_Susceptibility	RCV000119978.2|RCV000286120.1	MedGen|MedGen	CN169374|CN239480	ID=COSM1130802,COSM5618206;OCCURENCE=1(breast),8(soft_tissue),3(prostate)	0.5	1095.77	57	23	34
snp	chr2:29416572.ALK.T->C	chr2	29416572	29416572	T	C	exonic	ALK	.	nonsynonymous SNV	ALK:NM_004304:exon29:c.A4381G:p.I1461V	2p23.2	0.9976	rs1670283	T	B	N	P	N	0.001	0	.	0.021	Benign|Benign	not_specified|Neuroblastoma_Susceptibility	RCV000119976.3|RCV000390907.1	MedGen|MedGen	CN169374|CN239480	.	1	1281.77	35	0	35
snp	chr8:53477798.ALKAL1.C->G	chr8	53477798	53477798	C	G	exonic	ALKAL1	.	nonsynonymous SNV	ALKAL1:NM_207413:exon1:c.G19C:p.G7R	8q11.23	0.00299521	rs113517128	D	B	N	N	L	19.37	2	.	0.031	.	.	.	.	.	.	0.5	454.77	39	21	18
snp	chr11:107375667.ALKBH8.C->T	chr11	107375667	107375667	C	T	exonic	ALKBH8	.	nonsynonymous SNV	ALKBH8:NM_001301010:exon12:c.G1721A:p.R574K,ALKBH8:NM_138775:exon12:c.G1712A:p.R571K	11q22.3	0.00678914	rs61748874	T	B	N	N	N	0.096	0	.	0.082	.	.	.	.	.	.	0.5	667.77	45	23	22
snp	chr11:107422535.ALKBH8.T->G	chr11	107422535	107422535	T	G	exonic	ALKBH8	.	nonsynonymous SNV	ALKBH8:NM_001301010:exon6:c.A708C:p.Q236H,ALKBH8:NM_138775:exon6:c.A699C:p.Q233H	11q22.3	0.0157	rs73553694	T	B	N	D	.	8.482	1	Alpha-ketoglutarate-dependent dioxygenase AlkB-like|Oxoglutarate/iron-dependent dioxygenase	0.058	.	.	.	.	.	.	0.5	390.77	54	37	17
indel	chr2:3749152.ALLC.GAA->-	chr2	3749152	3749154	GAA	-	exonic	ALLC	.	nonframeshift deletion	ALLC:NM_018436:exon11:c.901_903del:p.301_301del	2p25.3	0.5069	rs201406139	.	.	.	.	.	.	.	.	.	.	.	.	.	.	ID=COSM128720;OCCURENCE=1(ovary),1(haematopoietic_and_lymphoid_tissue),14(upper_aerodigestive_tract),5(central_nervous_system),1(endometrium)	0.5	623.73	31	14	17
snp	chr2:3729254.ALLC.C->T	chr2	3729254	3729254	C	T	exonic	ALLC	.	nonsynonymous SNV	ALLC:NM_018436:exon6:c.C329T:p.T110I	2p25.3	0.2235	rs13426642	T	B	N	P	N	1.131	0	Allantoicase domain|Galactose-binding domain-like	0.058	.	.	.	.	.	.	0.5	645.77	41	19	22
indel	chr2:73613032.ALMS1.GGA->-	chr2	73613032	73613034	GGA	-	exonic	ALMS1	.	nonframeshift deletion	ALMS1:NM_015120:exon1:c.36_38del:p.12_13del	2p13.1	0.0637	rs70965731	.	.	.	.	.	.	.	.	.	other|Benign|Likely benign	not_specified|Alstrom_syndrome|not_provided	RCV000173443.3|RCV000205134.2|RCV000224308.1	MedGen|MedGen:OMIM:Orphanet:SNOMED_CT|MedGen	CN169374|C0268425:203800:ORPHA64:63702009|CN221809	.	0.5	497.73	22	8	14
indel	chr2:73675227.ALMS1.-->CTC	chr2	73675227	73675227	-	CTC	exonic	ALMS1	.	nonframeshift insertion	ALMS1:NM_015120:exon8:c.1570_1571insCTC:p.S524delinsSP	2p13.1	0.645	rs34628045	.	.	.	.	.	.	.	.	.	Benign	Alstrom_syndrome	RCV000205185.1	MedGen:OMIM:Orphanet:SNOMED_CT	C0268425:203800:ORPHA64:63702009	ID=COSM4603453;OCCURENCE=17(upper_aerodigestive_tract),3(central_nervous_system)	0.5	1092.73	47	19	28
snp	chr2:73651967.ALMS1.C->T	chr2	73651967	73651967	C	T	exonic	ALMS1	.	nonsynonymous SNV	ALMS1:NM_015120:exon5:c.C1174T:p.R392C	2p13.1	0.3945	rs3813227	.	B	N	P	N	0.092	0	.	0.029	.	.	.	.	.	.	0.5	814.77	61	35	26
snp	chr2:73675669.ALMS1.T->G	chr2	73675669	73675669	T	G	exonic	ALMS1	.	nonsynonymous SNV	ALMS1:NM_015120:exon8:c.T2012G:p.V671G	2p13.1	0.8806	rs2037814	.	B	N	P	N	0.662	0	.	0.036	.	.	.	.	.	ID=COSM5426232;OCCURENCE=2(haematopoietic_and_lymphoid_tissue)	0.5	706.77	42	18	24
snp	chr2:73677898.ALMS1.G->C	chr2	73677898	73677898	G	C	exonic	ALMS1	.	nonsynonymous SNV	ALMS1:NM_015120:exon8:c.G4241C:p.G1414A	2p13.1	0.3946	rs6546837	.	B	N	P	N	0.002	0	.	0.01	.	.	.	.	.	ID=COSM5001865;OCCURENCE=1(pancreas)	0.5	568.77	56	35	21
snp	chr2:73679280.ALMS1.A->G	chr2	73679280	73679280	A	G	exonic	ALMS1	.	nonsynonymous SNV	ALMS1:NM_015120:exon8:c.A5623G:p.I1875V	2p13.1	0.3912	rs6546838	.	B	N	P	N	0.001	0	.	0.003	.	.	.	.	.	.	0.5	814.77	57	30	27
snp	chr2:73679990.ALMS1.T->A	chr2	73679990	73679990	T	A	exonic	ALMS1	.	nonsynonymous SNV	ALMS1:NM_015120:exon8:c.T6333A:p.S2111R	2p13.1	0.3954	rs6724782	.	B	N	P	N	0.005	0	.	0.028	.	.	.	.	.	ID=COSM4133927;OCCURENCE=1(thyroid)	0.5	664.77	53	29	24
snp	chr2:73680508.ALMS1.G->C	chr2	73680508	73680508	G	C	exonic	ALMS1	.	nonsynonymous SNV	ALMS1:NM_015120:exon8:c.G6851C:p.R2284P	2p13.1	0.3954	rs6546839	.	B	N	P	N	17.18	1	.	0.152	.	.	.	.	.	.	0.5	667.77	50	28	22
snp	chr2:73716810.ALMS1.G->A	chr2	73716810	73716810	G	A	exonic	ALMS1	.	nonsynonymous SNV	ALMS1:NM_015120:exon10:c.G7721A:p.S2574N	2p13.1	0.1344	rs3820700	.	P	N	P	L	26.6	1	.	0.126	.	.	.	.	.	ID=COSM4985664;OCCURENCE=5(soft_tissue)	0.5	639.77	51	28	23
snp	chr2:73717103.ALMS1.G->C	chr2	73717103	73717103	G	C	exonic	ALMS1	.	nonsynonymous SNV	ALMS1:NM_015120:exon10:c.G8014C:p.D2672H	2p13.1	0.1376	rs2017116	.	B	N	P	N	3.135	0	.	0.027	.	.	.	.	.	.	0.5	822.77	57	30	27
snp	chr2:73717567.ALMS1.G->T	chr2	73717567	73717567	G	T	exonic	ALMS1	.	nonsynonymous SNV	ALMS1:NM_015120:exon10:c.G8478T:p.R2826S	2p13.1	0.39	rs2056486	.	B	N	P	N	0.291	0	.	0.039	.	.	.	.	.	ID=COSM4133929;OCCURENCE=1(thyroid)	0.5	835.77	51	22	29
snp	chr2:73717656.ALMS1.A->G	chr2	73717656	73717656	A	G	exonic	ALMS1	.	nonsynonymous SNV	ALMS1:NM_015120:exon10:c.A8567G:p.N2856S	2p13.1	0.3914	rs10193972	.	B	.	P	N	0.009	0	.	0.027	.	.	.	.	.	.	0.5	1018.77	52	19	33
snp	chr17:6902760.ALOX12.A->G	chr17	6902760	6902760	A	G	exonic	ALOX12	.	nonsynonymous SNV	ALOX12:NM_000697:exon6:c.A782G:p.Q261R	17p13.1	0.6081	rs1126667	T	B	N	P	L	0.005	0	Lipoxygenase, C-terminal	0.192	.	.	.	.	.	ID=COSM3766155;OCCURENCE=1(haematopoietic_and_lymphoid_tissue),1(liver)	1	1674.77	47	0	47
snp	chr17:7951756.ALOX15B.G->A	chr17	7951756	7951756	G	A	exonic	ALOX15B	.	nonsynonymous SNV	ALOX15B:NM_001039131:exon12:c.G1682A:p.R561Q,ALOX15B:NM_001039130:exon13:c.G1817A:p.R606Q,ALOX15B:NM_001141:exon14:c.G1904A:p.R635Q	17p13.1	0.0307508	rs61730298	T	B	N	N	N	7.247	0	Lipoxygenase, C-terminal	0.122	.	.	.	.	.	.	0.5	629.77	42	22	20
snp	chr17:7951819.ALOX15B.A->G	chr17	7951819	7951819	A	G	exonic	ALOX15B	.	nonsynonymous SNV	ALOX15B:NM_001039131:exon12:c.A1745G:p.Q582R,ALOX15B:NM_001039130:exon13:c.A1880G:p.Q627R,ALOX15B:NM_001141:exon14:c.A1967G:p.Q656R	17p13.1	0.650359	rs4792147	T	B	N	P	N	1.28	0	Lipoxygenase, C-terminal	0.153	.	.	.	.	.	.	1	1445.77	42	0	42
snp	chr10:45939568.ALOX5.A->G	chr10	45939568	45939568	A	G	exonic	ALOX5	.	nonsynonymous SNV	ALOX5:NM_000698:exon13:c.A1679G:p.D560G,ALOX5:NM_001256153:exon13:c.A1583G:p.D528G,ALOX5:NM_001320861:exon13:c.A1592G:p.D531G,ALOX5:NM_001320862:exon13:c.A1244G:p.D415G	10q11.21	0	.	D	D	D	D	M	31	5	Lipoxygenase, C-terminal	0.889	.	.	.	.	.	.	0.5	627.77	44	20	24
snp	chr13:31309719.ALOX5AP.C->T	chr13	31309719	31309719	C	T	exonic	ALOX5AP	.	nonsynonymous SNV	ALOX5AP:NM_001204406:exon2:c.C148T:p.L50F	13q12.3	0.0337	rs17245407	.	.	.	P	.	8.141	0	.	.	.	.	.	.	.	.	0.5	509.77	42	25	17
snp	chr17:8021425.ALOXE3.G->C	chr17	8021425	8021425	G	C	exonic	ALOXE3	.	nonsynonymous SNV	ALOXE3:NM_001165960:exon2:c.C280G:p.P94A	17p13.1	0.00199681	rs113345247	D	B	N	N	.	9.755	1	PLAT/LH2 domain	0.261	.	.	.	.	.	.	0.5	630.77	39	17	22
snp	chr4:113352397.ALPK1.G->A	chr4	113352397	113352397	G	A	exonic	ALPK1	.	nonsynonymous SNV	ALPK1:NM_001253884:exon10:c.G1460A:p.G487D,ALPK1:NM_001102406:exon11:c.G1694A:p.G565D,ALPK1:NM_025144:exon11:c.G1694A:p.G565D	4q25	0.6539	rs2074388	D	P	N	P	M	5.038	1	.	0.142	.	.	.	.	.	.	1	1906.77	53	0	53
snp	chr4:113352628.ALPK1.A->G	chr4	113352628	113352628	A	G	exonic	ALPK1	.	nonsynonymous SNV	ALPK1:NM_001253884:exon10:c.A1691G:p.H564R,ALPK1:NM_001102406:exon11:c.A1925G:p.H642R,ALPK1:NM_025144:exon11:c.A1925G:p.H642R	4q25	0.6802	rs13148353	T	B	N	P	N	0.591	0	.	0.018	.	.	.	.	.	.	1	1507.77	50	0	50
snp	chr4:113352899.ALPK1.G->A	chr4	113352899	113352899	G	A	exonic	ALPK1	.	nonsynonymous SNV	ALPK1:NM_001253884:exon10:c.G1962A:p.M654I,ALPK1:NM_001102406:exon11:c.G2196A:p.M732I,ALPK1:NM_025144:exon11:c.G2196A:p.M732I	4q25	0.6538	rs2074379	T	B	N	P	N	0.51	0	.	0.076	.	.	.	.	.	.	1	1577.77	45	0	45
snp	chr4:113353285.ALPK1.T->C	chr4	113353285	113353285	T	C	exonic	ALPK1	.	nonsynonymous SNV	ALPK1:NM_001253884:exon10:c.T2348C:p.M783T,ALPK1:NM_001102406:exon11:c.T2582C:p.M861T,ALPK1:NM_025144:exon11:c.T2582C:p.M861T	4q25	0.6807	rs11726117	T	B	N	P	N	0.015	0	.	0.017	.	.	.	.	.	ID=COSM4158751;OCCURENCE=1(thyroid)	1	1242.77	42	0	42
indel	chr18:56204388.ALPK2.CAGTTGATGTGTCCT->-	chr18	56204388	56204402	CAGTTGATGTGTCCT	-	exonic	ALPK2	.	nonframeshift deletion	ALPK2:NM_052947:exon5:c.3017_3031del:p.1006_1011del	18q21.32	0.4587	rs67925233	.	.	.	.	.	.	.	.	.	.	.	.	.	.	ID=COSM1163660,COSM1163661;OCCURENCE=1(haematopoietic_and_lymphoid_tissue),1(pancreas),1(liver),1(large_intestine),2(central_nervous_system),3(biliary_tract)	0.5	923.73	53	28	25
snp	chr18:56149099.ALPK2.T->C	chr18	56149099	56149099	T	C	exonic	ALPK2	.	nonsynonymous SNV	ALPK2:NM_052947:exon13:c.A6469G:p.I2157V	18q21.31	0.921526	rs7240666	T	B	N	P	N	0.001	0	.	0.113	.	.	.	.	.	.	1	2468.77	72	0	72
snp	chr18:56202768.ALPK2.C->A	chr18	56202768	56202768	C	A	exonic	ALPK2	.	nonsynonymous SNV	ALPK2:NM_052947:exon5:c.G4651T:p.A1551S	18q21.32	0.4255	rs3809983	T	B	N	P	L	18.18	1	.	0.064	.	.	.	.	.	ID=COSM3756167;OCCURENCE=2(haematopoietic_and_lymphoid_tissue),1(large_intestine)	0.5	589.77	47	25	22
snp	chr18:56203074.ALPK2.G->A	chr18	56203074	56203074	G	A	exonic	ALPK2	.	nonsynonymous SNV	ALPK2:NM_052947:exon5:c.C4345T:p.P1449S	18q21.32	0.425	rs3809982	T	D	N	P	L	23.4	2	.	0.063	.	.	.	.	.	ID=COSM3756168;OCCURENCE=1(large_intestine)	0.5	660.77	52	26	26
snp	chr18:56203898.ALPK2.T->G	chr18	56203898	56203898	T	G	exonic	ALPK2	.	nonsynonymous SNV	ALPK2:NM_052947:exon5:c.A3521C:p.H1174P	18q21.32	0.7476	rs3809977	T	P	N	P	L	11.56	0	.	0.057	.	.	.	.	.	.	0.5	960.77	43	18	25
snp	chr18:56204250.ALPK2.A->C	chr18	56204250	56204250	A	C	exonic	ALPK2	.	nonsynonymous SNV	ALPK2:NM_052947:exon5:c.T3169G:p.L1057V	18q21.32	0.7481	rs3809976	T	B	N	P	L	3.1	0	.	0.139	.	.	.	.	.	ID=COSM4999545;OCCURENCE=1(pancreas)	0.5	488.77	46	27	19
snp	chr18:56204671.ALPK2.A->T	chr18	56204671	56204671	A	T	exonic	ALPK2	.	nonsynonymous SNV	ALPK2:NM_052947:exon5:c.T2748A:p.N916K	18q21.32	0.5056	rs4940404	D	B	N	P	M	16.58	2	.	0.082	.	.	.	.	.	ID=COSM3756172;OCCURENCE=1(large_intestine)	0.5	903.77	46	16	30
snp	chr18:56204747.ALPK2.G->A	chr18	56204747	56204747	G	A	exonic	ALPK2	.	nonsynonymous SNV	ALPK2:NM_052947:exon5:c.C2672T:p.T891I	18q21.32	0.8787	rs3826593	T	B	N	P	N	5.845	0	.	0.012	.	.	.	.	.	ID=COSM4131036;OCCURENCE=1(thyroid)	0.5	404.77	26	11	15
snp	chr18:56204932.ALPK2.T->G	chr18	56204932	56204932	T	G	exonic	ALPK2	.	nonsynonymous SNV	ALPK2:NM_052947:exon5:c.A2487C:p.K829N	18q21.32	0.5053	rs3809973	D	P	N	P	M	23.8	2	.	0.111	.	.	.	.	.	ID=COSM3756173;OCCURENCE=1(large_intestine)	0.5	454.77	40	23	17
snp	chr18:56204945.ALPK2.C->G	chr18	56204945	56204945	C	G	exonic	ALPK2	.	nonsynonymous SNV	ALPK2:NM_052947:exon5:c.G2474C:p.R825T	18q21.32	0.5054	rs3809972	T	B	N	P	N	4.764	0	.	0.018	.	.	.	.	.	ID=COSM3756174;OCCURENCE=1(large_intestine)	0.5	499.77	40	21	19
snp	chr18:56204991.ALPK2.C->T	chr18	56204991	56204991	C	T	exonic	ALPK2	.	nonsynonymous SNV	ALPK2:NM_052947:exon5:c.G2428A:p.G810S	18q21.32	0.5054	rs3809970	T	P	N	P	L	11.31	0	.	0.045	.	.	.	.	.	ID=COSM3756176;OCCURENCE=1(large_intestine)	0.5	439.77	38	21	17
snp	chr18:56205262.ALPK2.A->C	chr18	56205262	56205262	A	C	exonic	ALPK2	.	nonsynonymous SNV	ALPK2:NM_052947:exon5:c.T2157G:p.H719Q	18q21.32	0.5059	rs12103986	T	B	N	P	N	1.86	0	.	0.027	.	.	.	.	.	ID=COSM3756177;OCCURENCE=3(haematopoietic_and_lymphoid_tissue),1(large_intestine)	0.5	388.77	44	28	16
snp	chr18:56279025.ALPK2.T->G	chr18	56279025	56279025	T	G	exonic	ALPK2	.	nonsynonymous SNV	ALPK2:NM_052947:exon2:c.A5C:p.K2T	18q21.32	0.940695	rs6566987	T	B	.	P	N	4.165	0	.	0.05	.	.	.	.	.	.	0.5	968.77	71	36	35
snp	chr15:85401259.ALPK3.C->T	chr15	85401259	85401259	C	T	exonic	ALPK3	.	nonsynonymous SNV	ALPK3:NM_020778:exon6:c.C3896T:p.P1299L	15q25.3	0.804712	rs306197	T	B	N	P	N	5.651	0	.	0.067	.	.	.	.	.	ID=COSM1478428,COSM434463;OCCURENCE=1(urinary_tract)	1	1205.77	32	0	32
snp	chr2:202614440.ALS2.C->T	chr2	202614440	202614440	C	T	exonic	ALS2	.	nonsynonymous SNV	ALS2:NM_020919:exon8:c.G1810A:p.A604T	2q33.1	0.0003	rs370490647	T	B	N	D	L	16.91	2	Regulator of chromosome condensation 1/beta-lactamase-inhibitor protein II	0.144	.	.	.	.	.	.	0.5	723.77	54	29	25
snp	chr2:202625615.ALS2.C->T	chr2	202625615	202625615	C	T	exonic	ALS2	.	nonsynonymous SNV	ALS2:NM_001135745:exon4:c.G1102A:p.V368M,ALS2:NM_020919:exon4:c.G1102A:p.V368M	2q33.1	0.913	rs3219156	T	B	N	P	N	0.027	0	.	0.021	Benign|Benign|Benign	not_specified|ALS2-Related_Spectrum_Disorders|Amyotrophic_Lateral_Sclerosis,_Recessive	RCV000243956.1|RCV000269440.1|RCV000326864.1	MedGen|MedGen|MedGen	CN169374|CN239188|CN239196	.	0.5	890.77	49	21	28
snp	chr3:46729757.ALS2CL.C->G	chr3	46729757	46729757	C	G	exonic	ALS2CL	.	nonsynonymous SNV	ALS2CL:NM_001190707:exon3:c.G133C:p.E45Q,ALS2CL:NM_147129:exon3:c.G133C:p.E45Q	3p21.31	0.448482	rs7642448	T	P	N	P	M	20.4	1	Dbl homology (DH) domain	0.116	.	.	.	.	.	ID=COSM4158068;OCCURENCE=1(breast),1(pancreas),1(thyroid)	0.5	713.77	38	17	21
snp	chr2:202215492.ALS2CR12.C->G	chr2	202215492	202215492	C	G	exonic	ALS2CR12	.	nonsynonymous SNV	ALS2CR12:NM_001127391:exon3:c.G127C:p.V43L,ALS2CR12:NM_001289993:exon3:c.G127C:p.V43L,ALS2CR12:NM_139163:exon3:c.G127C:p.V43L	2q33.1	0.709065	rs13014235	T	B	N	P	N	0.01	0	.	0.02	.	.	.	.	.	ID=COSM5765844;OCCURENCE=1(large_intestine)	0.5	659.77	46	24	22
snp	chr5:33989518.AMACR.C->T	chr5	33989518	33989518	C	T	exonic	AMACR	.	nonsynonymous SNV	AMACR:NM_001167595:exon5:c.G829A:p.E277K,AMACR:NM_014324:exon5:c.G829A:p.E277K	5p13.2	0.7591	rs2278008	T	B	N	P	N	19.02	1	CoA-transferase family III domain	0.085	Likely benign|Benign|Benign	not_specified|Alpha-methylacyl-CoA_racemase_deficiency|Oculocutaneous_albinism	RCV000116324.2|RCV000302812.1|RCV000368392.1	MedGen|MedGen:OMIM|MedGen:Orphanet:SNOMED_CT	CN169374|C1858325:614307|C0078918:ORPHA55:63844009	ID=COSM3761202;OCCURENCE=1(large_intestine)	1	1746.77	43	0	43
snp	chr5:33998768.AMACR.C->A	chr5	33998768	33998768	C	A	exonic	AMACR	.	nonsynonymous SNV	AMACR:NM_203382:exon3:c.G556T:p.V186F,AMACR:NM_001167595:exon4:c.G717T:p.Q239H,AMACR:NM_014324:exon4:c.G717T:p.Q239H	5p13.2	0.127	rs34677	D	B	D	P	L	23.3	3	CoA-transferase family III domain	0.178	Likely benign|Likely benign	not_specified|Alpha-methylacyl-CoA_racemase_deficiency	RCV000116323.2|RCV000306332.1	MedGen|MedGen:OMIM	CN169374|C1858325:614307	ID=COSM4381926,COSM149809;OCCURENCE=1(stomach),3(soft_tissue),1(pancreas),1(prostate),1(large_intestine)	0.5	764.77	62	36	26
snp	chr5:33998883.AMACR.A->G	chr5	33998883	33998883	A	G	exonic	AMACR	.	nonsynonymous SNV	AMACR:NM_001167595:exon4:c.T602C:p.L201S,AMACR:NM_014324:exon4:c.T602C:p.L201S	5p13.2	0.7487	rs2287939	T	B	N	P	N	0.09	0	CoA-transferase family III domain	0.077	Likely benign|Benign	not_specified|Alpha-methylacyl-CoA_racemase_deficiency	RCV000116322.2|RCV000276161.1	MedGen|MedGen:OMIM	CN169374|C1858325:614307	ID=COSM5941251,COSM5941250;OCCURENCE=1(skin)	1	1672.77	48	0	48
snp	chr4:71471985.AMBN.C->A	chr4	71471985	71471985	C	A	exonic	AMBN	.	nonsynonymous SNV	AMBN:NM_016519:exon13:c.C882A:p.H294Q	4q13.3	0.0198	rs113506649	T	B	N	N	L	0.005	0	.	0.079	.	.	.	.	.	.	0.5	583.77	41	21	20
snp	chr12:96337183.AMDHD1.A->G	chr12	96337183	96337183	A	G	exonic	AMDHD1	.	nonsynonymous SNV	AMDHD1:NM_152435:exon1:c.A7G:p.S3G	12q23.1	0.71845	rs7955450	T	B	N	P	N	0.002	0	.	0.019	.	.	.	.	.	ID=COSM3749234;OCCURENCE=1(thyroid),6(upper_aerodigestive_tract),4(large_intestine)	1	1297.77	36	0	36
snp	chrX:63412690.AMER1.A->C	chrX	63412690	63412690	A	C	exonic	AMER1	.	nonsynonymous SNV	AMER1:NM_152424:exon2:c.T477G:p.F159L	Xq11.2	0.1633	rs34677493	T	B	N	P	N	0.002	0	.	0.024	not provided	not_specified	RCV000120008.1	MedGen	CN169374	ID=COSM5019141,COSM5019140;OCCURENCE=1(soft_tissue)	1	444.77	13	0	13
snp	chr2:131520663.AMER3.T->C	chr2	131520663	131520663	T	C	exonic	AMER3	.	nonsynonymous SNV	AMER3:NM_001105193:exon2:c.T1018C:p.S340P,AMER3:NM_001105194:exon2:c.T1018C:p.S340P,AMER3:NM_001105195:exon2:c.T1018C:p.S340P,AMER3:NM_152698:exon2:c.T1018C:p.S340P	2q21.1	0.993411	rs1905235	T	B	N	P	N	0.001	0	.	0.023	.	.	.	.	.	ID=COSM3757623;OCCURENCE=1(large_intestine)	1	1317.77	36	0	36
snp	chr19:2249477.AMH.G->T	chr19	2249477	2249477	G	T	exonic	AMH	.	nonsynonymous SNV	AMH:NM_000479:exon1:c.G146T:p.S49I	19p13.3	0.767	rs10407022	D	B	U	P	L	14.82	1	.	0.239	.	.	.	.	.	ID=COSM4131575;OCCURENCE=1(thyroid)	1	1622.77	47	0	47
snp	chr19:2251817.AMH.T->C	chr19	2251817	2251817	T	C	exonic	AMH	.	nonsynonymous SNV	AMH:NM_000479:exon5:c.T1544C:p.V515A	19p13.3	0.990016	rs10417628	T	B	N	P	N	9.433	0	Cystine-knot cytokine|Transforming growth factor-beta, C-terminal	0.043	.	.	.	.	.	ID=COSM3756562;OCCURENCE=1(thyroid),5(large_intestine)	1	1065.77	30	0	30
indel	chrX:112022297.AMOT.-->AGG	chrX	112022297	112022297	-	AGG	exonic	AMOT	.	nonframeshift insertion	AMOT:NM_001113490:exon10:c.3084_3085insCCT:p.A1029delinsPA,AMOT:NM_133265:exon11:c.1857_1858insCCT:p.A620delinsPA	Xq23	0.0615	rs147791784	.	.	.	.	.	.	.	.	.	.	.	.	.	.	ID=COSM3727540,COSM3727541;OCCURENCE=1(skin),1(large_intestine)	1	716.73	16	0	16
snp	chr3:134077470.AMOTL2.C->G	chr3	134077470	134077470	C	G	exonic	AMOTL2	.	nonsynonymous SNV	AMOTL2:NM_001278683:exon9:c.G2367C:p.E789D,AMOTL2:NM_001278685:exon9:c.G2187C:p.E729D,AMOTL2:NM_016201:exon9:c.G2196C:p.E732D	3q22.2	0.808706	rs1353776	T	B	N	P	N	0.001	0	.	0.245	.	.	.	.	.	ID=COSM4407384;OCCURENCE=1(liver)	1	2092.77	61	0	61
snp	chr1:110163879.AMPD2.G->A	chr1	110163879	110163879	G	A	exonic	AMPD2	.	nonsynonymous SNV	AMPD2:NM_004037:exon1:c.G244A:p.A82T,AMPD2:NM_001257360:exon2:c.G244A:p.A82T	1p13.3	0.236222	rs28362581	D	B	N	P	.	21.2	2	.	0.044	.	.	.	.	.	.	0.5	929.77	48	19	29
snp	chr11:10472064.AMPD3.C->T	chr11	10472064	10472064	C	T	splicing	AMPD3	NM_001172431:exon1:UTR5	.	.	11p15.4	0.441494	rs7938316	.	.	.	.	.	.	NA	.	.	.	.	.	.	.	.	0.5	388.77	24	10	14
snp	chr7:38431385.AMPH.C->G	chr7	38431385	38431385	C	G	exonic	AMPH	.	nonsynonymous SNV	AMPH:NM_139316:exon18:c.G1716C:p.E572D,AMPH:NM_001635:exon19:c.G1842C:p.E614D	7p14.1	0.0022	rs138082297	T	B	N	N	N	2.305	0	.	0.037	.	.	.	.	.	.	0.5	792.77	60	30	30
snp	chr3:49455040.AMT.C->T	chr3	49455040	49455040	C	T	exonic	AMT	.	nonsynonymous SNV	AMT:NM_001164710:exon8:c.G1013A:p.R338Q,AMT:NM_001164711:exon8:c.G977A:p.R326Q,AMT:NM_000481:exon9:c.G1145A:p.R382Q	3p21.31	0.0039	rs141246107	T	B	N	D	N	23.9	2	Glycine cleavage T-protein, C-terminal barrel domain|Glycine cleavage T-protein/YgfZ, C-terminal domain	0.208	Likely benign|Uncertain significance	not_provided|not_specified	RCV000224719.1|RCV000238619.1	MedGen|MedGen	CN221809|CN169374	.	0.5	594.77	42	24	18
snp	chr7:2752053.AMZ1.C->T	chr7	2752053	2752053	C	T	exonic	AMZ1	.	stopgain	AMZ1:NM_001284355:exon6:c.C868T:p.Q290X	7p22.3	0.00638978	rs75954840	.	.	.	D	.	8.83	1	.	.	.	.	.	.	.	.	0.5	501.77	29	12	17
snp	chr7:2752487.AMZ1.G->A	chr7	2752487	2752487	G	A	exonic	AMZ1	.	nonsynonymous SNV	AMZ1:NM_133463:exon7:c.G1472A:p.R491H	7p22.3	0.372	rs7776970	T	B	N	P	N	11.56	0	.	0.08	.	.	.	.	.	.	1	1290.77	37	0	37
snp	chr11:101771248.ANGPTL5.G->A	chr11	101771248	101771248	G	A	exonic	ANGPTL5	.	nonsynonymous SNV	ANGPTL5:NM_178127:exon7:c.C574T:p.R192W	11q22.1	0.996805	rs3858418	T	B	N	P	N	22.2	1	Fibrinogen, alpha/beta/gamma chain, C-terminal globular domain|Fibrinogen, alpha/beta/gamma chain, C-terminal globular, subdomain 1	0.268	.	.	.	.	.	.	1	2760.77	72	0	72
snp	chr8:41543675.ANK1.G->A	chr8	41543675	41543675	G	A	exonic	ANK1	.	nonsynonymous SNV	ANK1:NM_000037:exon36:c.C4385T:p.A1462V,ANK1:NM_020475:exon36:c.C4385T:p.A1462V,ANK1:NM_020476:exon36:c.C4385T:p.A1462V,ANK1:NM_020477:exon36:c.C4385T:p.A1462V,ANK1:NM_001142446:exon37:c.C4508T:p.A1503V	8p11.21	0.0246	rs34664882	D	B	D	D	M	15.92	4	Death domain|Death-like domain	0.38	Benign|Likely benign	not_specified|Spherocytosis,_Dominant	RCV000242980.1|RCV000406426.1	MedGen|MedGen	CN169374|CN239455	.	0.5	510.77	49	30	19
snp	chr4:114276880.ANK2.T->C	chr4	114276880	114276880	T	C	exonic	ANK2	.	nonsynonymous SNV	ANK2:NM_001148:exon38:c.T7106C:p.V2369A	4q26	0.1399	rs28377576	T	B	N	P	N	0.001	0	.	0.055	Likely benign|Benign|Benign|Likely benign	Cardiac_arrhythmia|not_specified|Cardiovascular_phenotype|Long_QT_syndrome	RCV000029338.1|RCV000171790.2|RCV000252060.1|RCV000342708.1	MedGen:OMIM|MedGen|MedGen|MedGen:SNOMED_CT	CN029864:115000|CN169374|CN230736|C0023976:9651007	ID=COSM4158756;OCCURENCE=1(thyroid)	0.5	639.77	40	17	23
snp	chr4:114278277.ANK2.C->T	chr4	114278277	114278277	C	T	exonic	ANK2	.	nonsynonymous SNV	ANK2:NM_001148:exon38:c.C8503T:p.P2835S	4q26	0.187899	rs3733617	T	B	N	P	L	6.374	0	.	0.037	Benign|Benign|Likely benign	not_specified|Cardiovascular_phenotype|Long_QT_syndrome	RCV000171791.2|RCV000251905.1|RCV000383296.1	MedGen|MedGen|MedGen:SNOMED_CT	CN169374|CN230736|C0023976:9651007	ID=COSM4002910;OCCURENCE=1(haematopoietic_and_lymphoid_tissue)	0.5	733.77	47	23	24
snp	chr10:61832798.ANK3.C->T	chr10	61832798	61832798	C	T	exonic	ANK3	.	nonsynonymous SNV	ANK3:NM_020987:exon37:c.G7841A:p.R2614H	10q21.2	0.0009	rs144638470	T	B	N	D	N	17.64	2	.	0.041	.	.	.	.	.	.	0.5	679.77	43	19	24
snp	chr10:61834628.ANK3.G->A	chr10	61834628	61834628	G	A	exonic	ANK3	.	nonsynonymous SNV	ANK3:NM_020987:exon37:c.C6011T:p.A2004V	10q21.2	0.007	rs76855192	T	B	N	D	L	9.15	1	.	0.074	.	.	.	.	.	.	0.5	685.77	51	26	25
snp	chr2:190595258.ANKAR.G->T	chr2	190595258	190595258	G	T	exonic	ANKAR	.	nonsynonymous SNV	ANKAR:NM_144708:exon16:c.G3231T:p.L1077F	2q32.2	0.995	rs1225090	T	B	N	P	N	0.002	0	Armadillo-like helical|Armadillo-type fold	0.008	.	.	.	.	.	.	1	1668.77	44	0	44
snp	chr2:190611304.ANKAR.A->T	chr2	190611304	190611304	A	T	exonic	ANKAR	.	nonsynonymous SNV	ANKAR:NM_144708:exon23:c.A4256T:p.Q1419L	2q32.2	0.0201	rs112668352	D	.	N	D	L	22	3	.	0.011	.	.	.	.	.	.	0.5	925.77	69	37	32
snp	chr5:74921686.ANKDD1B.G->A	chr5	74921686	74921686	G	A	exonic	ANKDD1B	.	nonsynonymous SNV	ANKDD1B:NM_001276713:exon5:c.G506A:p.S169N	5q13.3	0.324681	rs9332464	.	.	.	.	L	7.724	0	Ankyrin repeat-containing domain	0.113	.	.	.	.	.	.	1	1443.77	40	0	40
snp	chr5:74931643.ANKDD1B.A->G	chr5	74931643	74931643	A	G	exonic	ANKDD1B	.	nonsynonymous SNV	ANKDD1B:NM_001276713:exon7:c.A734G:p.H245R	5q13.3	0.033147	rs16872675	.	.	.	.	N	0.028	0	Ankyrin repeat-containing domain	0.025	.	.	.	.	.	.	0.5	794.77	47	18	29
snp	chr5:74949043.ANKDD1B.T->C	chr5	74949043	74949043	T	C	exonic	ANKDD1B	.	nonsynonymous SNV	ANKDD1B:NM_001276713:exon8:c.T875C:p.V292A	5q13.3	0.0493211	rs10942740	.	.	.	.	N	0.084	0	Ankyrin repeat-containing domain	.	.	.	.	.	.	.	0.5	1063.77	52	21	31
snp	chr5:74959220.ANKDD1B.A->G	chr5	74959220	74959220	A	G	exonic	ANKDD1B	.	nonsynonymous SNV	ANKDD1B:NM_001276713:exon11:c.A1097G:p.Q366R	5q13.3	0.0752796	rs6869286	.	.	.	.	L	24.4	1	Ankyrin repeat-containing domain	0.094	.	.	.	.	.	.	0.5	588.77	34	14	20
snp	chr17:54534634.ANKFN1.G->A	chr17	54534634	54534634	G	A	exonic	ANKFN1	.	nonsynonymous SNV	ANKFN1:NM_153228:exon12:c.G1333A:p.V445I	17q22	0.751597	rs10852985	D	B	N	P	M	24.8	2	.	0.066	.	.	.	.	.	.	0.5	1098.77	58	24	34
snp	chr7:92028039.ANKIB1.C->A	chr7	92028039	92028039	C	A	exonic	ANKIB1	.	nonsynonymous SNV	ANKIB1:NM_019004:exon20:c.C3046A:p.L1016M	7q21.2	0.5205	rs38794	D	B	N	P	N	8.858	1	.	0.044	.	.	.	.	.	ID=COSM3762898;OCCURENCE=1(urinary_tract),1(pancreas),2(large_intestine)	0.5	780.77	54	28	26
snp	chr11:113268059.ANKK1.G->A	chr11	113268059	113268059	G	A	exonic	ANKK1	.	nonsynonymous SNV	ANKK1:NM_178510:exon6:c.G952A:p.G318R	11q23.2	0.3878	rs11604671	T	B	N	P	N	1.388	0	.	0.061	.	.	.	.	.	ID=COSM3720792;OCCURENCE=1(upper_aerodigestive_tract)	0.5	750.77	48	25	23
snp	chr11:113270015.ANKK1.G->C	chr11	113270015	113270015	G	C	exonic	ANKK1	.	nonsynonymous SNV	ANKK1:NM_178510:exon8:c.G1324C:p.G442R	11q23.2	0.642	rs4938016	T	B	N	P	N	0.021	0	Ankyrin repeat-containing domain	0.023	.	.	.	.	.	ID=COSM428436;OCCURENCE=1(thyroid)	0.5	482.77	38	21	17
snp	chr11:113270160.ANKK1.A->G	chr11	113270160	113270160	A	G	exonic	ANKK1	.	nonsynonymous SNV	ANKK1:NM_178510:exon8:c.A1469G:p.H490R	11q23.2	0.3919	rs2734849	T	B	N	P	N	0.001	0	Ankyrin repeat-containing domain	0.088	.	.	.	.	.	ID=COSM1741834;OCCURENCE=1(haematopoietic_and_lymphoid_tissue),1(urinary_tract)	0.5	773.77	54	25	29
snp	chr11:113270828.ANKK1.G->A	chr11	113270828	113270828	G	A	exonic	ANKK1	.	nonsynonymous SNV	ANKK1:NM_178510:exon8:c.G2137A:p.E713K	11q23.2	0.325679	rs1800497	T	B	N	P	L	0.812	0	Ankyrin repeat-containing domain	0.059	Pathogenic|drug response|drug response|drug response|drug response|drug response|drug response	Dopamine_receptor_d2,_reduced_brain_density_of|ethanol_response_-_Toxicity/ADR|clozapine_response_-_Toxicity/ADR|bupropion_response_-_Efficacy|olanzapine_response_-_Toxicity/ADR|antipsychotics_response_-_Toxicity/ADR|risperidone_response_-_Toxicity/ADR	RCV000002186.3|RCV000211175.1|RCV000211177.1|RCV000211274.1|RCV000211297.1|RCV000211357.1|RCV000211387.1	MedGen|MedGen|MedGen|MedGen|MedGen|MedGen|MedGen	C1837439|CN236590|CN236510|CN236490|CN236611|CN236479|CN236619	ID=COSM5617971;OCCURENCE=1(breast)	0.5	967.77	43	15	28
indel	chr19:17397457.ANKLE1.GT->-	chr19	17397457	17397458	GT	-	exonic	ANKLE1	.	frameshift deletion	ANKLE1:NM_001278444:exon8:c.1889_1890del:p.G630fs	19p13.11	0.0253	rs764791116	.	.	.	.	.	.	.	.	.	.	.	.	.	.	.	0.5	165.73	24	14	10
indel	chr19:17397498.ANKLE1.TGTT->-	chr19	17397498	17397501	TGTT	-	exonic	ANKLE1	.	frameshift deletion	ANKLE1:NM_001278444:exon8:c.1930_1933del:p.C644fs	19p13.11	0.1321	rs758109052	.	.	.	.	.	.	.	.	.	.	.	.	.	.	.	0.5	110.73	25	17	8
snp	chr19:17392894.ANKLE1.G->A	chr19	17392894	17392894	G	A	exonic	ANKLE1	.	nonsynonymous SNV	ANKLE1:NM_001278443:exon2:c.G220A:p.A74T,ANKLE1:NM_001278444:exon2:c.G253A:p.A85T,ANKLE1:NM_001278445:exon2:c.G157A:p.A53T,ANKLE1:NM_152363:exon2:c.G253A:p.A85T	19p13.11	0.4665	rs8100241	.	B	D	P	M	24.7	2	Ankyrin repeat-containing domain	0.356	.	.	.	.	.	ID=COSM3749478,COSM438893,COSM438894;OCCURENCE=2(thyroid),9(large_intestine)	0.5	298.77	30	18	12
snp	chr19:17393015.ANKLE1.C->T	chr19	17393015	17393015	C	T	exonic	ANKLE1	.	nonsynonymous SNV	ANKLE1:NM_001278443:exon2:c.C341T:p.A114V,ANKLE1:NM_001278444:exon2:c.C374T:p.A125V,ANKLE1:NM_001278445:exon2:c.C278T:p.A93V,ANKLE1:NM_152363:exon2:c.C374T:p.A125V	19p13.11	0.8695	rs1864116	.	B	N	P	L	16.34	1	Ankyrin repeat-containing domain	0.014	.	.	.	.	.	ID=COSM3756453,COSM3756451,COSM3756452;OCCURENCE=1(thyroid),5(large_intestine)	0.5	431.77	36	19	17
snp	chr19:17393530.ANKLE1.T->A	chr19	17393530	17393530	T	A	exonic	ANKLE1	.	nonsynonymous SNV	ANKLE1:NM_001278443:exon3:c.T410A:p.L137Q,ANKLE1:NM_001278444:exon3:c.T443A:p.L148Q,ANKLE1:NM_001278445:exon3:c.T347A:p.L116Q,ANKLE1:NM_152363:exon3:c.T443A:p.L148Q	19p13.11	0.5679	rs8108174	.	B	D	P	M	26	2	.	0.542	.	.	.	.	.	ID=COSM3749482,COSM3749483,COSM3749484;OCCURENCE=2(thyroid),12(large_intestine)	0.5	415.77	40	25	15
snp	chr19:17394124.ANKLE1.T->G	chr19	17394124	17394124	T	G	exonic	ANKLE1	.	nonsynonymous SNV	ANKLE1:NM_001278443:exon5:c.T680G:p.L227W,ANKLE1:NM_001278444:exon5:c.T713G:p.L238W,ANKLE1:NM_001278445:exon5:c.T617G:p.L206W,ANKLE1:NM_152363:exon5:c.T713G:p.L238W	19p13.11	0.5125	rs2363956	.	B	U	P	L	22.9	1	.	0.254	.	.	.	.	.	ID=COSM3756455,COSM3756456,COSM3756454;OCCURENCE=1(pancreas),1(thyroid),1(large_intestine)	0.5	680.77	37	15	22
snp	chr19:17394504.ANKLE1.A->C	chr19	17394504	17394504	A	C	exonic	ANKLE1	.	nonsynonymous SNV	ANKLE1:NM_001278443:exon5:c.A1060C:p.T354P,ANKLE1:NM_001278444:exon5:c.A1093C:p.T365P,ANKLE1:NM_001278445:exon5:c.A997C:p.T333P,ANKLE1:NM_152363:exon5:c.A1093C:p.T365P	19p13.11	0.8005	rs891017	.	B	N	P	N	0.293	0	LEM domain|LEM/LEM-like domain	0.122	.	.	.	.	.	ID=COSM4000551,COSM4000549,COSM4000550;OCCURENCE=1(haematopoietic_and_lymphoid_tissue)	0.5	454.77	33	16	17
snp	chr19:17395003.ANKLE1.A->G	chr19	17395003	17395003	A	G	exonic	ANKLE1	.	nonsynonymous SNV	ANKLE1:NM_001278443:exon6:c.A1355G:p.Q452R,ANKLE1:NM_001278444:exon6:c.A1388G:p.Q463R,ANKLE1:NM_001278445:exon6:c.A1292G:p.Q431R,ANKLE1:NM_152363:exon6:c.A1466G:p.Q489R	19p13.11	0.8009	rs11086065	.	B	N	P	N	0.001	0	GIY-YIG nuclease superfamily	0.149	.	.	.	.	.	ID=COSM4000553,COSM4000552;OCCURENCE=1(breast),1(haematopoietic_and_lymphoid_tissue),1(thyroid)	0.5	614.77	46	22	24
snp	chr12:133331459.ANKLE2.G->C	chr12	133331459	133331459	G	C	exonic	ANKLE2	.	nonsynonymous SNV	ANKLE2:NM_015114:exon2:c.C442G:p.Q148E	12q24.33	0.1119	rs7968520	T	B	N	P	L	0.856	0	.	0.097	.	.	.	.	.	.	0.5	886.77	53	25	28
snp	chr18:9255982.ANKRD12.A->G	chr18	9255982	9255982	A	G	exonic	ANKRD12	.	nonsynonymous SNV	ANKRD12:NM_001083625:exon8:c.A2648G:p.K883R,ANKRD12:NM_001204056:exon8:c.A2648G:p.K883R,ANKRD12:NM_015208:exon9:c.A2717G:p.K906R	18p11.22	0.6416	rs4798791	T	B	D	P	M	22.9	2	.	0.132	.	.	.	.	.	ID=COSM4000482;OCCURENCE=1(haematopoietic_and_lymphoid_tissue)	0.5	1226.77	70	29	41
snp	chr12:110474070.ANKRD13A.T->C	chr12	110474070	110474070	T	C	exonic	ANKRD13A	.	nonsynonymous SNV	ANKRD13A:NM_033121:exon14:c.T1514C:p.L505P	12q24.11	0.0828674	rs2287174	T	B	N	D	M	15.09	2	.	0.045	.	.	.	.	.	.	0.5	785.77	46	21	25
snp	chr10:5920121.ANKRD16.T->C	chr10	5920121	5920121	T	C	exonic	ANKRD16	.	nonsynonymous SNV	ANKRD16:NM_001009941:exon7:c.A1058G:p.Q353R,ANKRD16:NM_019046:exon7:c.A1058G:p.Q353R	10p15.1	0.8589	rs1052420	T	B	N	P	L	13.31	0	.	0.051	.	.	.	.	.	.	0.5	680.77	57	29	28
snp	chr10:5920244.ANKRD16.T->C	chr10	5920244	5920244	T	C	exonic	ANKRD16	.	nonsynonymous SNV	ANKRD16:NM_001009943:exon6:c.A856G:p.I286V,ANKRD16:NM_001009941:exon7:c.A935G:p.H312R,ANKRD16:NM_019046:exon7:c.A935G:p.H312R	10p15.1	0.0684	rs61729846	D	D	D	P	.	26.1	4	Ankyrin repeat-containing domain	0.692	.	.	.	.	.	.	0.5	397.77	49	30	19
snp	chr10:99337572.ANKRD2.G->A	chr10	99337572	99337572	G	A	exonic	ANKRD2	.	nonsynonymous SNV	ANKRD2:NM_001129981:exon2:c.G184A:p.A62T,ANKRD2:NM_001291218:exon2:c.G442A:p.A148T,ANKRD2:NM_001291219:exon2:c.G103A:p.A35T,ANKRD2:NM_001346793:exon2:c.G103A:p.A35T,ANKRD2:NM_001346797:exon2:c.G103A:p.A35T,ANKRD2:NM_020349:exon2:c.G184A:p.A62T	10q24.2	0.5967	rs7094973	T	B	N	P	N	0.514	0	.	0.014	.	.	.	.	.	ID=COSM147016;OCCURENCE=1(stomach),1(large_intestine)	0.5	709.77	52	24	28
snp	chr10:90588380.ANKRD22.G->A	chr10	90588380	90588380	G	A	exonic	ANKRD22	.	nonsynonymous SNV	ANKRD22:NM_144590:exon3:c.C257T:p.T86I	10q23.31	0.0011	rs139978877	T	P	D	D	N	28.9	3	Ankyrin repeat-containing domain	0.151	.	.	.	.	.	.	0.5	859.77	56	25	31
snp	chr19:4200156.ANKRD24.G->A	chr19	4200156	4200156	G	A	exonic	ANKRD24	.	nonsynonymous SNV	ANKRD24:NM_133475:exon5:c.G331A:p.A111T	19p13.3	0.4536	rs2052191	T	B	.	P	N	0.232	0	Ankyrin repeat-containing domain	0.041	.	.	.	.	.	ID=COSM4131901,COSM4131903,COSM4131902;OCCURENCE=1(pancreas),1(thyroid)	0.5	230.77	29	18	11
snp	chr19:4207852.ANKRD24.C->T	chr19	4207852	4207852	C	T	exonic	ANKRD24	.	nonsynonymous SNV	ANKRD24:NM_133475:exon10:c.C719T:p.P240L	19p13.3	0.0423	rs7251041	T	B	N	D	L	15.96	2	Ankyrin repeat-containing domain	0.024	.	.	.	.	.	.	0.5	845.77	52	24	28
snp	chr19:4210356.ANKRD24.G->A	chr19	4210356	4210356	G	A	exonic	ANKRD24	.	nonsynonymous SNV	ANKRD24:NM_133475:exon13:c.G1046A:p.R349Q	19p13.3	0.62	rs12978469	T	B	.	P	L	23.2	1	.	0.032	.	.	.	.	.	ID=COSM4131908,COSM4131907,COSM4131906;OCCURENCE=1(thyroid),1(large_intestine)	0.5	565.77	43	23	20
snp	chr19:4216910.ANKRD24.G->A	chr19	4216910	4216910	G	A	exonic	ANKRD24	.	nonsynonymous SNV	ANKRD24:NM_133475:exon18:c.G1753A:p.E585K	19p13.3	0.746	rs10413818	T	B	N	P	N	4.574	0	.	0.021	.	.	.	.	.	ID=COSM5001901,COSM5001900,COSM5001902;OCCURENCE=1(pancreas)	0.5	444.77	36	20	16
snp	chr19:4217207.ANKRD24.T->G	chr19	4217207	4217207	T	G	exonic	ANKRD24	.	nonsynonymous SNV	ANKRD24:NM_133475:exon18:c.T2050G:p.S684A	19p13.3	0.97504	rs353693	T	B	N	P	N	0.005	0	.	0.054	.	.	.	.	.	.	1	1366.77	38	0	38
snp	chr19:4217541.ANKRD24.G->A	chr19	4217541	4217541	G	A	exonic	ANKRD24	.	nonsynonymous SNV	ANKRD24:NM_133475:exon18:c.G2384A:p.R795Q	19p13.3	0.00858626	rs200365940	T	B	.	N	L	16.71	1	.	0.103	.	.	.	.	.	ID=COSM4985258,COSM4985259;OCCURENCE=1(soft_tissue)	0.5	521.77	34	16	18
snp	chr10:27368038.ANKRD26.C->T	chr10	27368038	27368038	C	T	exonic	ANKRD26	.	nonsynonymous SNV	ANKRD26:NM_001256053:exon7:c.G793A:p.D265N,ANKRD26:NM_014915:exon7:c.G793A:p.D265N	10p12.1	0.0175	rs61730101	D	B	.	N	L	23.3	2	.	0.042	Likely benign	Thrombocytopenia	RCV000280578.1	MedGen	CN130080	.	0.5	950.77	59	27	32
snp	chr10:27389197.ANKRD26.T->C	chr10	27389197	27389197	T	C	exonic	ANKRD26	.	nonsynonymous SNV	ANKRD26:NM_001256053:exon1:c.A59G:p.Q20R,ANKRD26:NM_014915:exon1:c.A59G:p.Q20R	10p12.1	0.944688	rs7897309	T	B	.	P	N	0.002	0	Ankyrin repeat-containing domain	0.005	Benign|Likely benign	not_specified|Thrombocytopenia	RCV000242897.1|RCV000275550.1	MedGen|MedGen	CN169374|CN130080	ID=COSM3751701,COSM5826688;OCCURENCE=1(thyroid),3(large_intestine)	1	1023.77	33	0	33
snp	chr19:33110204.ANKRD27.T->C	chr19	33110204	33110204	T	C	exonic	ANKRD27	.	nonsynonymous SNV	ANKRD27:NM_032139:exon20:c.A1969G:p.S657G	19q13.11	0.5529	rs2287669	T	B	N	P	M	0.687	0	Ankyrin repeat-containing domain	0.076	.	.	.	.	.	ID=COSM3756597;OCCURENCE=2(large_intestine)	0.5	477.77	40	22	18
indel	chr5:74491716.ANKRD31.TCA->-	chr5	74491716	74491718	TCA	-	exonic	ANKRD31	.	nonframeshift deletion	ANKRD31:NM_001164443:exon7:c.755_757del:p.252_253del	5q13.3	0.58147	rs10563854	.	.	.	.	.	.	.	.	.	.	.	.	.	.	ID=COSM5713116,COSM5713115;OCCURENCE=3(central_nervous_system)	1	1980.73	45	0	45
snp	chr5:74400516.ANKRD31.G->C	chr5	74400516	74400516	G	C	exonic	ANKRD31	.	nonsynonymous SNV	ANKRD31:NM_001164443:exon21:c.C4697G:p.T1566R	5q13.3	0.1479	rs56174528	D	.	.	P	L	6.794	1	.	0.062	.	.	.	.	.	.	0.5	618.77	47	27	20
snp	chr5:74412488.ANKRD31.C->T	chr5	74412488	74412488	C	T	exonic	ANKRD31	.	nonsynonymous SNV	ANKRD31:NM_001164443:exon18:c.G3887A:p.R1296Q	5q13.3	0.01877	rs80011569	T	.	.	N	L	0.11	0	.	0.056	.	.	.	.	.	.	0.5	885.77	61	32	29
snp	chr5:74442964.ANKRD31.T->C	chr5	74442964	74442964	T	C	exonic	ANKRD31	.	nonsynonymous SNV	ANKRD31:NM_001164443:exon14:c.A2272G:p.R758G	5q13.3	0.16893	rs6893216	T	.	.	P	N	22.1	1	.	0.084	.	.	.	.	.	ID=COSM149853;OCCURENCE=1(haematopoietic_and_lymphoid_tissue),1(stomach)	1	2026.77	52	0	52
snp	chr5:74443132.ANKRD31.C->T	chr5	74443132	74443132	C	T	exonic	ANKRD31	.	nonsynonymous SNV	ANKRD31:NM_001164443:exon14:c.G2104A:p.D702N	5q13.3	0.585064	rs1422698	T	B	N	P	N	4.091	0	.	0.083	.	.	.	.	.	ID=COSM483037,COSM483036;OCCURENCE=1(haematopoietic_and_lymphoid_tissue),2(kidney),1(prostate),1(thyroid)	1	2128.77	56	0	56
snp	chr5:10649933.ANKRD33B.C->T	chr5	10649933	10649933	C	T	exonic	ANKRD33B	.	nonsynonymous SNV	ANKRD33B:NM_001164440:exon4:c.C1193T:p.A398V	5p15.2	0.0171725	rs141069565	T	.	N	N	L	3.004	0	.	0.03	.	.	.	.	.	.	0.5	436.77	31	15	16
snp	chr5:79855372.ANKRD34B.A->G	chr5	79855372	79855372	A	G	exonic	ANKRD34B	.	nonsynonymous SNV	ANKRD34B:NM_001004441:exon5:c.T467C:p.L156S	5q14.1	0.942492	rs32857	T	B	N	P	N	0.354	0	.	0.115	.	.	.	.	.	.	1	1624.77	47	0	47
snp	chr1:145561594.ANKRD35.C->T	chr1	145561594	145561594	C	T	exonic	ANKRD35	.	nonsynonymous SNV	ANKRD35:NM_001280799:exon8:c.C1012T:p.P338S,ANKRD35:NM_144698:exon10:c.C1282T:p.P428S	1q21.1	0.564696	rs6670984	.	.	.	.	.	.	NA	.	0.045	.	.	.	.	.	.	1	1482.77	40	1	39
snp	chr1:173596257.ANKRD45.A->T	chr1	173596257	173596257	A	T	exonic	ANKRD45	.	nonsynonymous SNV	ANKRD45:NM_198493:exon4:c.T538A:p.L180I	1q25.1	0.1977	rs12059066	T	B	N	P	L	6.147	0	Ankyrin repeat-containing domain	0.007	.	.	.	.	.	.	0.5	973.77	48	23	25
snp	chr4:125593332.ANKRD50.G->A	chr4	125593332	125593332	G	A	exonic	ANKRD50	.	nonsynonymous SNV	ANKRD50:NM_001167882:exon3:c.C563T:p.T188M,ANKRD50:NM_020337:exon4:c.C1100T:p.T367M	4q28.1	0.0091	rs140232140	T	B	N	N	N	10.71	0	.	0.037	.	.	.	.	.	ID=COSM1235492;OCCURENCE=1(haematopoietic_and_lymphoid_tissue)	0.5	656.77	41	20	21
snp	chr5:55407542.ANKRD55.C->T	chr5	55407542	55407542	C	T	exonic	ANKRD55	.	nonsynonymous SNV	ANKRD55:NM_024669:exon10:c.G1033A:p.V345M	5q11.2	0.2451	rs321776	T	B	N	P	N	0.002	0	Ankyrin repeat-containing domain	0.064	.	.	.	.	.	ID=COSM4407235;OCCURENCE=1(liver),1(skin)	0.5	725.77	51	29	22
snp	chr6:90315789.ANKRD6.A->G	chr6	90315789	90315789	A	G	exonic	ANKRD6	.	nonsynonymous SNV	ANKRD6:NM_001242809:exon5:c.A382G:p.I128V,ANKRD6:NM_001242811:exon5:c.A382G:p.I128V,ANKRD6:NM_001242813:exon5:c.A382G:p.I128V,ANKRD6:NM_014942:exon5:c.A382G:p.I128V	6q15	0.829	rs3748085	T	B	N	P	L	6.754	0	Ankyrin repeat-containing domain	0.093	.	.	.	.	.	ID=COSM4406859;OCCURENCE=1(breast),1(liver)	0.5	430.77	36	20	16
snp	chr6:90337302.ANKRD6.A->C	chr6	90337302	90337302	A	C	exonic	ANKRD6	.	nonsynonymous SNV	ANKRD6:NM_001242814:exon11:c.A1195C:p.M399L,ANKRD6:NM_001242813:exon13:c.A1267C:p.M423L,ANKRD6:NM_001242809:exon14:c.A1372C:p.M458L,ANKRD6:NM_001242811:exon14:c.A1372C:p.M458L,ANKRD6:NM_014942:exon14:c.A1372C:p.M458L	6q15	0.0161741	rs61736690	T	B	N	D	N	0.584	1	.	0.171	.	.	.	.	.	.	0.5	741.77	49	27	22
snp	chr20:56796528.ANKRD60.A->T	chr20	56796528	56796528	A	T	exonic	ANKRD60	.	nonsynonymous SNV	ANKRD60:NM_001304369:exon3:c.T593A:p.F198Y	20q13.32	0.142372	rs6015225	T	.	N	P	L	0.381	0	Ankyrin repeat-containing domain	0.053	.	.	.	.	.	.	0.5	910.77	56	24	32
snp	chr20:56798190.ANKRD60.C->T	chr20	56798190	56798190	C	T	exonic	ANKRD60	.	nonsynonymous SNV	ANKRD60:NM_001304369:exon2:c.G479A:p.G160E	20q13.32	0.0147	rs61732357	D	.	D	D	M	27.8	4	Ubiquitin domain|Ubiquitin-related domain	0.404	.	.	.	.	.	.	0.5	682.77	49	26	23
snp	chr7:6072479.ANKRD61.T->C	chr7	6072479	6072479	T	C	exonic	ANKRD61	.	nonsynonymous SNV	ANKRD61:NM_001271700:exon2:c.T226C:p.S76P	7p22.1	0.0493211	rs9692560	T	.	N	P	L	3.184	0	Ankyrin repeat-containing domain	0.029	.	.	.	.	.	.	0.5	638.77	46	24	22
snp	chr7:6075823.ANKRD61.A->T	chr7	6075823	6075823	A	T	exonic	ANKRD61	.	nonsynonymous SNV	ANKRD61:NM_001271700:exon3:c.A1063T:p.M355L	7p22.1	0.3905	rs2302334	T	.	N	P	L	6.641	0	.	0.043	.	.	.	.	.	.	0.5	799.77	48	22	26
snp	chr18:12096249.ANKRD62.G->T	chr18	12096249	12096249	G	T	exonic	ANKRD62	.	nonsynonymous SNV	ANKRD62:NM_001277333:exon4:c.G562T:p.A188S	18p11.21	0.5764	rs1986751	.	.	U	P	N	6.431	0	Ankyrin repeat-containing domain	0.045	.	.	.	.	.	ID=COSM5833489,COSM437906;OCCURENCE=1(breast)	0.5	786.77	53	26	27
snp	chr18:12099654.ANKRD62.T->C	chr18	12099654	12099654	T	C	exonic	ANKRD62	.	nonsynonymous SNV	ANKRD62:NM_001277333:exon6:c.T793C:p.C265R	18p11.21	0.5582	rs6505715	.	.	.	P	N	0.002	0	.	0.008	.	.	.	.	.	ID=COSM4000370,COSM4000371;OCCURENCE=1(haematopoietic_and_lymphoid_tissue)	0.5	680.77	59	31	28
snp	chr18:12115509.ANKRD62.G->A	chr18	12115509	12115509	G	A	exonic	ANKRD62	.	nonsynonymous SNV	ANKRD62:NM_001277333:exon10:c.G1216A:p.E406K	18p11.21	0.5782	rs4519391	.	P	.	P	M	19.17	1	.	0.187	.	.	.	.	.	ID=COSM437907;OCCURENCE=1(breast),17(upper_aerodigestive_tract)	0.5	884.77	62	32	30
snp	chr15:40573716.ANKRD63.A->G	chr15	40573716	40573716	A	G	exonic	ANKRD63	.	nonsynonymous SNV	ANKRD63:NM_001190479:exon1:c.T1072C:p.S358P	15q15.1	0.9993	rs4924446	T	.	.	P	N	11.27	0	.	0.038	.	.	.	.	.	.	1	1366.77	37	0	37
snp	chr1:1354515.ANKRD65.C->G	chr1	1354515	1354515	C	G	exonic	ANKRD65	.	nonsynonymous SNV	ANKRD65:NM_001145210:exon4:c.G1165C:p.E389Q	1p36.33	0.322883	rs904589	T	B	.	P	N	0.006	0	.	0.067	.	.	.	.	.	ID=COSM3750305;OCCURENCE=1(breast),5(upper_aerodigestive_tract),1(large_intestine)	1	1218.77	34	0	34
snp	chr6:46726500.ANKRD66.C->A	chr6	46726500	46726500	C	A	exonic	ANKRD66	.	nonsynonymous SNV	ANKRD66:NM_001162435:exon5:c.C598A:p.Q200K	6p12.3	0.1312	rs9472839	T	B	.	P	L	14.57	0	.	.	.	.	.	.	.	.	0.5	830.77	51	26	25
snp	chr7:117874517.ANKRD7.A->G	chr7	117874517	117874517	A	G	exonic	ANKRD7	.	nonsynonymous SNV	ANKRD7:NM_019644:exon2:c.A212G:p.H71R	7q31.31	0.0049	rs61748358	T	B	N	N	L	0.049	0	Ankyrin repeat-containing domain	0.233	.	.	.	.	.	.	0.5	459.77	53	34	19
snp	chr6:35027927.ANKS1A.T->C	chr6	35027927	35027927	T	C	exonic	ANKS1A	.	nonsynonymous SNV	ANKS1A:NM_015245:exon13:c.T2081C:p.L694S	6p21.31	0.9971	rs820085	T	B	N	P	N	12.07	0	Sterile alpha motif domain|Sterile alpha motif/pointed domain	0.115	.	.	.	.	.	.	1	1680.77	42	0	42
snp	chr9:101533220.ANKS6.C->T	chr9	101533220	101533220	C	T	exonic	ANKS6	.	nonsynonymous SNV	ANKS6:NM_173551:exon10:c.G1930A:p.V644I	9q22.33	0.963	rs6415847	T	B	N	P	N	5.523	0	.	0.043	Benign	not_specified	RCV000254393.1	MedGen	CN169374	ID=COSM4163154;OCCURENCE=1(haematopoietic_and_lymphoid_tissue),1(thyroid),1(biliary_tract)	1	1692.77	45	0	45
snp	chr3:149485055.ANKUB1.A->G	chr3	149485055	149485055	A	G	exonic	ANKUB1	.	nonsynonymous SNV	ANKUB1:NM_001144960:exon5:c.T1394C:p.F465S,ANKUB1:NM_001315505:exon5:c.T956C:p.F319S,ANKUB1:NM_001315506:exon5:c.T1394C:p.F465S	3q25.1	0.000798722	rs370422717	T	B	.	N	.	14.49	0	.	0.034	.	.	.	.	.	.	0.5	836.77	44	19	25
snp	chr7:36445856.ANLN.G->A	chr7	36445856	36445856	G	A	exonic	ANLN	.	nonsynonymous SNV	ANLN:NM_001284301:exon4:c.G554A:p.R185K,ANLN:NM_001284302:exon4:c.G554A:p.R185K,ANLN:NM_018685:exon4:c.G554A:p.R185K	7p14.2	0.6548	rs197367	T	B	N	P	N	0.117	0	Anillin, N-terminal domain	0.081	Benign	not_specified	RCV000252709.1	MedGen	CN169374	ID=COSM3762650;OCCURENCE=1(large_intestine)	0.5	526.77	36	18	18
snp	chr7:36492157.ANLN.A->G	chr7	36492157	36492157	A	G	exonic	ANLN	.	nonsynonymous SNV	ANLN:NM_001284301:exon23:c.A3212G:p.D1071G,ANLN:NM_001284302:exon23:c.A3209G:p.D1070G,ANLN:NM_018685:exon24:c.A3323G:p.D1108G	7p14.2	0.0006	rs146632313	T	D	D	D	M	33	4	PH domain-like|Pleckstrin homology domain;Pleckstrin homology domain	0.486	.	.	.	.	.	.	0.5	891.77	58	28	30
indel	chr3:43647212.ANO10.-->T	chr3	43647212	43647212	-	T	exonic	ANO10	.	frameshift insertion	ANO10:NM_001204831:exon2:c.132dupA:p.D45fs,ANO10:NM_001204832:exon2:c.132dupA:p.D45fs,ANO10:NM_001204833:exon2:c.132dupA:p.D45fs,ANO10:NM_001204834:exon2:c.132dupA:p.D45fs,ANO10:NM_001346463:exon2:c.132dupA:p.D45fs,ANO10:NM_001346464:exon2:c.132dupA:p.D45fs,ANO10:NM_001346465:exon2:c.132dupA:p.D45fs,ANO10:NM_001346466:exon2:c.132dupA:p.D45fs,ANO10:NM_001346467:exon2:c.132dupA:p.D45fs,ANO10:NM_001…	3p22.1	0.0027	rs540331226	.	.	.	.	.	.	.	.	.	Pathogenic|Pathogenic	Spinocerebellar_ataxia,_autosomal_recessive_10|not_provided	RCV000149437.5|RCV000311100.1	MedGen:OMIM:Orphanet|MedGen	C3150998:613728:ORPHA284289|CN221809	ID=COSM3731391;OCCURENCE=1(stomach)	0.5	636.73	61	31	30
snp	chr3:43602803.ANO10.C->T	chr3	43602803	43602803	C	T	exonic	ANO10	.	nonsynonymous SNV	ANO10:NM_001204833:exon7:c.G1052A:p.R351Q,ANO10:NM_001204832:exon8:c.G1187A:p.R396Q,ANO10:NM_001204834:exon8:c.G815A:p.R272Q,ANO10:NM_001346466:exon8:c.G1187A:p.R396Q,ANO10:NM_001346469:exon8:c.G1187A:p.R396Q,ANO10:NM_001204831:exon9:c.G1385A:p.R462Q,ANO10:NM_001346463:exon9:c.G1385A:p.R462Q,ANO10:NM_001346464:exon9:c.G1385A:p.R462Q,ANO10:NM_001346465:exon9:c.G1385A:p.R462Q,ANO10:NM_001346467:exo…	3p22.1	0.663139	rs3772165	T	B	N	P	L	14.47	0	.	0.089	other|Benign	not_specified|Spinocerebellar_Ataxia,_Recessive	RCV000116351.3|RCV000358461.1	MedGen|MedGen	CN169374|CN239195	.	1	1881.77	48	0	48
snp	chr11:22261152.ANO5.C->G	chr11	22261152	22261152	C	G	exonic	ANO5	.	nonsynonymous SNV	ANO5:NM_001142649:exon9:c.C797G:p.T266S,ANO5:NM_213599:exon9:c.C800G:p.T267S	11p14.3	0.007	rs138144479	T	B	N	N	N	0.051	0	Anoctamin, dimerisation domain	0.037	Benign	not_specified	RCV000214571.2	MedGen	CN169374	ID=COSM1581834;OCCURENCE=1(haematopoietic_and_lymphoid_tissue)	0.5	982.77	66	35	31
snp	chr2:242129515.ANO7.G->A	chr2	242129515	242129515	G	A	exonic	ANO7	.	nonsynonymous SNV	ANO7:NM_001001666:exon2:c.G199A:p.V67I,ANO7:NM_001001891:exon2:c.G199A:p.V67I	2q37.3	0.157748	rs2302054	T	B	N	P	N	5.176	0	.	0.036	.	.	.	.	.	.	0.5	498.77	31	15	16
snp	chr2:242163359.ANO7.G->A	chr2	242163359	242163359	G	A	exonic	ANO7	.	nonsynonymous SNV	ANO7:NM_001001891:exon24:c.G2734A:p.E912K	2q37.3	0.2125	rs7590653	T	B	U	P	N	11.17	0	.	0.052	.	.	.	.	.	ID=COSM4133718;OCCURENCE=1(thyroid)	0.5	582.77	44	24	20
snp	chr11:428385.ANO9.A->G	chr11	428385	428385	A	G	exonic	ANO9	.	nonsynonymous SNV	ANO9:NM_001347882:exon13:c.T763C:p.C255R,ANO9:NM_001012302:exon14:c.T1195C:p.C399R	11p15.5	0.921725	rs10794323	T	B	N	P	N	0.001	0	.	0.056	.	.	.	.	.	.	1	1290.77	39	0	39
snp	chr11:428489.ANO9.T->C	chr11	428489	428489	T	C	exonic	ANO9	.	nonsynonymous SNV	ANO9:NM_001347882:exon12:c.A739G:p.I247V,ANO9:NM_001012302:exon13:c.A1171G:p.I391V	11p15.5	0.91893	rs10794324	T	B	N	P	N	0.001	0	.	0.029	.	.	.	.	.	.	1	1172.77	36	0	36
snp	chr11:433387.ANO9.A->G	chr11	433387	433387	A	G	exonic	ANO9	.	nonsynonymous SNV	ANO9:NM_001012302:exon4:c.T277C:p.F93L	11p15.5	1	rs7395065	.	.	.	.	.	.	NA	.	0.151	.	.	.	.	.	ID=COSM4145701;OCCURENCE=1(NS),2(thyroid),23(upper_aerodigestive_tract)	1	802.77	21	0	21
snp	chr11:433867.ANO9.G->A	chr11	433867	433867	G	A	exonic	ANO9	.	nonsynonymous SNV	ANO9:NM_001012302:exon3:c.C152T:p.A51V	11p15.5	0.2045	rs12575508	T	B	N	P	N	0.065	0	.	0.035	.	.	.	.	.	ID=COSM4145708;OCCURENCE=1(thyroid)	0.5	355.77	25	13	12
snp	chr12:48866585.ANP32D.A->C	chr12	48866585	48866585	A	C	exonic	ANP32D	.	nonsynonymous SNV	ANP32D:NM_012404:exon1:c.A138C:p.L46F	12q13.11	0.290335	rs7956679	T	B	N	P	N	0.002	0	Leucine-rich repeat domain, L domain-like	0.237	.	.	.	.	.	ID=COSM5618150;OCCURENCE=1(breast)	0.5	779.77	45	20	25
indel	chr1:150199040.ANP32E.TCCTCT->-	chr1	150199040	150199045	TCCTCT	-	exonic	ANP32E	.	nonframeshift deletion	ANP32E:NM_001136478:exon4:c.453_458del:p.151_153del,ANP32E:NM_001280560:exon4:c.410_415del:p.137_139del,ANP32E:NM_001136479:exon5:c.432_437del:p.144_146del,ANP32E:NM_001280559:exon5:c.576_581del:p.192_194del,ANP32E:NM_030920:exon5:c.576_581del:p.192_194del	1q21.2	0.350639	rs56692627	.	.	.	.	.	.	.	.	.	.	.	.	.	.	ID=COSM4770175;OCCURENCE=1(stomach),1(biliary_tract)	0.5	859.73	43	20	23
snp	chr1:150199123.ANP32E.G->T	chr1	150199123	150199123	G	T	exonic	ANP32E	.	nonsynonymous SNV	ANP32E:NM_001280560:exon4:c.C332A:p.A111E	1q21.2	0.602037	rs7522034	T	B	.	P	.	6.978	0	Leucine-rich repeat domain, L domain-like	0.081	.	.	.	.	.	ID=COSM1179736;OCCURENCE=3(haematopoietic_and_lymphoid_tissue),1(prostate)	1	1657.77	43	0	43
snp	chr15:90344352.ANPEP.T->C	chr15	90344352	90344352	T	C	exonic	ANPEP	.	nonsynonymous SNV	ANPEP:NM_001150:exon12:c.A1809G:p.I603M	15q26.1	0.220847	rs8192297	T	B	N	P	N	0.026	0	.	0.041	.	.	.	.	.	ID=COSM4128568;OCCURENCE=8(soft_tissue),1(thyroid)	0.5	887.77	49	23	26
snp	chr15:90349558.ANPEP.C->T	chr15	90349558	90349558	C	T	exonic	ANPEP	.	nonsynonymous SNV	ANPEP:NM_001150:exon2:c.G257A:p.R86Q	15q26.1	0.634	rs25653	T	B	N	P	N	8.278	0	Peptidase M1, membrane alanine aminopeptidase, N-terminal	0.014	.	.	.	.	.	ID=COSM4984858;OCCURENCE=15(soft_tissue)	1	1541.77	43	1	42
snp	chr4:80905990.ANTXR2.C->G	chr4	80905990	80905990	C	G	exonic	ANTXR2	.	nonsynonymous SNV	ANTXR2:NM_001145794:exon13:c.G1069C:p.A357P,ANTXR2:NM_001286780:exon13:c.G838C:p.A280P,ANTXR2:NM_001286781:exon13:c.G838C:p.A280P,ANTXR2:NM_058172:exon13:c.G1069C:p.A357P	4q21.21	0.802716	rs12647691	T	B	N	P	N	1.672	0	Anthrax toxin receptor, extracellular	0.144	Benign	Hyaline_fibromatosis_syndrome	RCV000284632.1	MedGen:OMIM:SNOMED_CT:SNOMED_CT	C2745948:228600:238861002:238867003	ID=COSM3760782,COSM3760783;OCCURENCE=1(large_intestine)	0.5	920.77	56	26	30
snp	chr4:169083694.ANXA10.A->C	chr4	169083694	169083694	A	C	exonic	ANXA10	.	nonsynonymous SNV	ANXA10:NM_007193:exon4:c.A211C:p.M71L	4q32.3	0.6279	rs6836994	T	B	N	P	N	0.082	0	.	0.106	.	.	.	.	.	ID=COSM149755;OCCURENCE=1(stomach),2(prostate),1(large_intestine)	1	1478.77	41	0	41
snp	chr4:169105756.ANXA10.G->A	chr4	169105756	169105756	G	A	exonic	ANXA10	.	nonsynonymous SNV	ANXA10:NM_007193:exon11:c.G830A:p.R277K	4q32.3	0.0002	rs149151672	D	D	D	D	M	28.5	5	.	0.456	.	.	.	.	.	.	0.5	928.77	46	17	29
snp	chr10:81926702.ANXA11.G->A	chr10	81926702	81926702	G	A	exonic	ANXA11	.	nonsynonymous SNV	ANXA11:NM_001157:exon6:c.C688T:p.R230C,ANXA11:NM_145868:exon7:c.C688T:p.R230C,ANXA11:NM_001278407:exon8:c.C688T:p.R230C,ANXA11:NM_001278408:exon8:c.C688T:p.R230C,ANXA11:NM_001278409:exon8:c.C589T:p.R197C,ANXA11:NM_145869:exon8:c.C688T:p.R230C	10q22.3	0.4189	rs1049550	D	D	D	P	H	34	4	Annexin repeat, conserved site	0.356	.	.	.	.	.	ID=COSM3751997;OCCURENCE=1(large_intestine)	0.5	479.77	34	17	17
snp	chr8:124696867.ANXA13.C->T	chr8	124696867	124696867	C	T	exonic	ANXA13	.	nonsynonymous SNV	ANXA13:NM_004306:exon10:c.G814A:p.V272I,ANXA13:NM_001003954:exon11:c.G937A:p.V313I	8q24.13	0.696086	rs2294015	T	B	N	P	N	8.814	0	Annexin repeat, conserved site	0.018	.	.	.	.	.	.	1	1926.77	52	0	52
snp	chr5:43039793.ANXA2R.T->C	chr5	43039793	43039793	T	C	exonic	ANXA2R	.	nonsynonymous SNV	ANXA2R:NM_001014279:exon1:c.A356G:p.Q119R	5p12	0.2683	rs1054428	T	P	.	P	N	0.002	0	.	0.107	.	.	.	.	.	ID=COSM3761234;OCCURENCE=1(large_intestine)	0.5	643.77	29	8	21
snp	chr4:79494374.ANXA3.G->A	chr4	79494374	79494374	G	A	exonic	ANXA3	.	nonsynonymous SNV	ANXA3:NM_005139:exon3:c.G56A:p.S19N	4q21.21	0.0159	rs5951	T	B	N	N	N	0.003	0	.	0.056	.	.	.	.	.	.	0.5	788.77	58	31	27
snp	chr2:70033584.ANXA4.C->T	chr2	70033584	70033584	C	T	exonic	ANXA4	.	nonsynonymous SNV	ANXA4:NM_001153:exon5:c.C260T:p.T87M,ANXA4:NM_001320702:exon5:c.C8T:p.T3M,ANXA4:NM_001320698:exon7:c.C260T:p.T87M	2p13.3	0.2303	rs2228203	T	B	N	P	N	7.507	0	.	0.083	.	.	.	.	.	.	0.5	765.77	52	27	25
snp	chr2:70037739.ANXA4.C->G	chr2	70037739	70037739	C	G	exonic	ANXA4	.	nonsynonymous SNV	ANXA4:NM_001153:exon7:c.C411G:p.S137R,ANXA4:NM_001320700:exon7:c.C345G:p.S115R,ANXA4:NM_001320702:exon7:c.C159G:p.S53R,ANXA4:NM_001320698:exon9:c.C411G:p.S137R	2p13.3	0.100839	rs2228202	D	P	D	P	M	25.5	3	Annexin repeat, conserved site	0.251	.	.	.	.	.	ID=COSM4416349;OCCURENCE=1(haematopoietic_and_lymphoid_tissue)	0.5	749.77	52	26	26
indel	chr7:36552729.AOAH.-->T	chr7	36552729	36552729	-	T	exonic	AOAH	.	unknown	UNKNOWN	7p14.2	1	rs59476355	.	.	.	.	.	.	.	.	.	.	.	.	.	.	.	1	1442.73	44	0	44
indel	chr7:36552790.AOAH.-->T	chr7	36552790	36552790	-	T	exonic	AOAH	.	unknown	UNKNOWN	7p14.2	0.9998	rs57543920	.	.	.	.	.	.	.	.	.	.	.	.	.	.	.	1	1630.73	47	0	47
snp	chr7:150553605.AOC1.C->T	chr7	150553605	150553605	C	T	exonic	AOC1	.	nonsynonymous SNV	AOC1:NM_001091:exon2:c.C47T:p.T16M,AOC1:NM_001272072:exon2:c.C47T:p.T16M	7q36.1	0.3438	rs10156191	T	B	N	P	N	6.634	0	.	0.024	.	.	.	.	.	ID=COSM3762489,COSM3762488;OCCURENCE=5(soft_tissue),1(large_intestine)	1	1623.77	44	0	44
snp	chr7:150556055.AOC1.C->G	chr7	150556055	150556055	C	G	exonic	AOC1	.	nonsynonymous SNV	AOC1:NM_001091:exon3:c.C1775G:p.T592R,AOC1:NM_001272072:exon3:c.C1775G:p.T592R	7q36.1	1	rs6943147	T	B	D	P	N	22.6	2	Copper amine oxidase, C-terminal	0.143	.	.	.	.	.	ID=COSM4590737,COSM4590736;OCCURENCE=23(upper_aerodigestive_tract)	1	1141.77	26	0	26
snp	chr22:29727886.AP1B1.T->C	chr22	29727886	29727886	T	C	exonic	AP1B1	.	nonsynonymous SNV	AP1B1:NM_001166019:exon17:c.A2248G:p.T750A,AP1B1:NM_145730:exon17:c.A2308G:p.T770A,AP1B1:NM_001127:exon18:c.A2329G:p.T777A	22q12.2	0.9999	rs2857465	.	.	.	.	.	.	NA	.	0.107	.	.	.	.	.	ID=COSM4156121,COSM4156120;OCCURENCE=1(thyroid)	1	1500.77	42	0	42
snp	chr19:47342867.AP2S1.A->C	chr19	47342867	47342867	A	C	exonic	AP2S1	.	nonsynonymous SNV	AP2S1:NM_001301078:exon3:c.T164G:p.I55S	19q13.32	0.590655	rs312185	.	.	.	P	.	1.188	0	AP complex, mu/sigma subunit|Longin-like domain	.	.	.	.	.	.	.	0.5	870.77	65	35	30
indel	chr5:77311340.AP3B1.CAG->-	chr5	77311340	77311342	CAG	-	exonic	AP3B1	.	nonframeshift deletion	AP3B1:NM_001271769:exon26:c.2876_2878del:p.959_960del,AP3B1:NM_003664:exon26:c.3023_3025del:p.1008_1009del	5q14.1	0.0409345	rs111935323	.	.	.	.	.	.	.	.	.	Benign|Likely benign	not_specified|Hermansky-Pudlak_syndrome	RCV000214551.1|RCV000290585.1	MedGen|MedGen:SNOMED_CT	CN169374|C0079504:9311003	.	1	1808.73	41	0	41
snp	chr5:77425028.AP3B1.A->T	chr5	77425028	77425028	A	T	exonic	AP3B1	.	nonsynonymous SNV	AP3B1:NM_001271769:exon16:c.T1607A:p.V536E,AP3B1:NM_003664:exon16:c.T1754A:p.V585E	5q14.1	0.9328	rs6453373	T	B	N	P	N	10.84	0	Armadillo-like helical|Armadillo-type fold;Armadillo-like helical|Armadillo-type fold|Clathrin/coatomer adaptor, adaptin-like, N-terminal	0.14	Benign|Benign	not_specified|Hermansky-Pudlak_syndrome	RCV000150163.2|RCV000324616.1	MedGen|MedGen:SNOMED_CT	CN169374|C0079504:9311003	.	1	2414.77	61	0	61
snp	chr19:2114225.AP3D1.C->T	chr19	2114225	2114225	C	T	exonic	AP3D1	.	nonsynonymous SNV	AP3D1:NM_001261826:exon22:c.G2500A:p.V834I,AP3D1:NM_003938:exon22:c.G2500A:p.V834I	19p13.3	0.000199681	rs371027296	T	B	N	N	N	9.354	0	.	0.013	.	.	.	.	.	.	0.5	837.77	53	25	28
indel	chr10:75898691.AP3M1.-->A	chr10	75898691	75898691	-	A	splicing	AP3M1	NM_001320263:exon3:UTR5;NM_207012:exon2:UTR5	.	.	10q22.2	0	.	.	.	.	.	.	.	.	.	.	.	.	.	.	.	.	1	674.73	37	1	36
snp	chr1:114438951.AP4B1.A->G	chr1	114438951	114438951	A	G	exonic	AP4B1	.	nonsynonymous SNV	AP4B1:NM_001308312:exon5:c.T935C:p.L312S,AP4B1:NM_001253852:exon8:c.T1439C:p.L480S,AP4B1:NM_001253853:exon9:c.T1142C:p.L381S,AP4B1:NM_006594:exon9:c.T1439C:p.L480S	1p13.2	0.438	rs1217401	T	B	N	P	N	21.4	1	Armadillo-like helical|Armadillo-type fold|Clathrin/coatomer adaptor, adaptin-like, N-terminal	0.082	Likely benign	not_specified	RCV000145016.1	MedGen	CN169374	.	1	1515.77	43	0	43
snp	chr15:51217361.AP4E1.T->C	chr15	51217361	51217361	T	C	exonic	AP4E1	.	nonsynonymous SNV	AP4E1:NM_001252127:exon5:c.T262C:p.C88R,AP4E1:NM_007347:exon5:c.T487C:p.C163R	15q21.2	0.440895	rs2306331	T	B	N	P	N	6.486	0	Armadillo-like helical|Armadillo-type fold|Clathrin/coatomer adaptor, adaptin-like, N-terminal	0.086	Likely benign	not_specified	RCV000116365.2	MedGen	CN169374	ID=COSM4128280;OCCURENCE=2(pancreas),1(thyroid)	0.5	848.77	54	26	28
snp	chr11:65545913.AP5B1.G->A	chr11	65545913	65545913	G	A	exonic	AP5B1	.	nonsynonymous SNV	AP5B1:NM_138368:exon2:c.C2051T:p.P684L	11q13.1	0.0309505	rs56798161	T	B	.	N	N	12.72	0	.	.	.	.	.	.	.	.	0.5	616.77	37	17	20
snp	chr11:65547333.AP5B1.G->A	chr11	65547333	65547333	G	A	exonic	AP5B1	.	nonsynonymous SNV	AP5B1:NM_138368:exon2:c.C631T:p.L211F	11q13.1	0.3503	rs12146493	D	D	.	P	M	23.5	3	.	.	.	.	.	.	.	ID=COSM1475762,COSM1475761;OCCURENCE=1(thyroid)	0.5	548.77	39	20	19
snp	chr14:57741563.AP5M1.G->C	chr14	57741563	57741563	G	C	exonic	AP5M1	.	nonsynonymous SNV	AP5M1:NM_018229:exon2:c.G676C:p.G226R	14q22.3	0.0358	rs10137359	D	B	D	P	N	23.2	3	Mu homology domain	0.097	.	.	.	.	.	.	1	1718.77	50	0	50
indel	chr7:4830797.AP5Z1.CAGCTCCACGCA->-	chr7	4830797	4830808	CAGCTCCACGCA	-	exonic	AP5Z1	.	nonframeshift deletion	AP5Z1:NM_014855:exon17:c.2205_2216del:p.735_739del	7p22.1	0.0451278	rs139155501	.	.	.	.	.	.	.	.	.	.	.	.	.	.	.	0.5	716.73	44	24	20
snp	chr19:3759802.APBA3.C->A	chr19	3759802	3759802	C	A	exonic	APBA3	.	nonsynonymous SNV	APBA3:NM_004886:exon2:c.G461T:p.W154L	19p13.3	0.0289537	rs35932323	T	B	N	N	L	22.7	1	.	0.029	.	.	.	.	.	.	0.5	652.77	40	18	22
indel	chr10:26856213.APBB1IP.-->CCG	chr10	26856213	26856213	-	CCG	exonic	APBB1IP	.	nonframeshift insertion	APBB1IP:NM_019043:exon15:c.1797_1798insCCG:p.P599delinsPP	10p12.1	0.0107	rs753335971	.	.	.	.	.	.	.	.	.	.	.	.	.	.	ID=COSM5957903,COSM5957902;OCCURENCE=1(thyroid)	0.5	168.73	15	10	5
snp	chr5:139941228.APBB3.A->G	chr5	139941228	139941228	A	G	exonic	APBB3	.	nonsynonymous SNV	APBB3:NM_006051:exon7:c.T712C:p.C238R,APBB3:NM_133172:exon7:c.T706C:p.C236R,APBB3:NM_133173:exon7:c.T691C:p.C231R,APBB3:NM_133174:exon7:c.T685C:p.C229R	5q31.3	0.905751	rs250430	T	B	N	P	N	8.061	0	PH domain-like|PTB/PI domain	0.134	.	.	.	.	.	ID=COSM4407338;OCCURENCE=1(liver)	1	1691.77	48	0	48
snp	chr5:112173899.APC.C->T	chr5	112173899	112173899	C	T	exonic	APC	.	nonsynonymous SNV	APC:NM_001127511:exon14:c.C2554T:p.P852S,APC:NM_000038:exon16:c.C2608T:p.P870S,APC:NM_001127510:exon17:c.C2608T:p.P870S	5q22.2	0.0121805	rs33974176	T	B	N	N	N	0.25	0	.	0.213	Benign|other|Benign|Benign|Likely benign	not_provided|not_specified|Hereditary_cancer-predisposing_syndrome|Familial_adenomatous_polyposis_1|APC-Associated_Polyposis_Disorders	RCV000034382.3|RCV000035068.8|RCV000157720.3|RCV000204735.2|RCV000400276.1	MedGen|MedGen|MedGen:SNOMED_CT|MedGen:OMIM|MedGen	CN221809|CN169374|C0027672:699346009|C2713442:175100|CN239210	ID=COSM6005487;OCCURENCE=1(NS)	0.5	471.77	43	27	16
snp	chr5:112176756.APC.T->A	chr5	112176756	112176756	T	A	exonic	APC	.	nonsynonymous SNV	APC:NM_001127511:exon14:c.T5411A:p.V1804D,APC:NM_000038:exon16:c.T5465A:p.V1822D,APC:NM_001127510:exon17:c.T5465A:p.V1822D	5q22.2	0.865415	rs459552	T	B	N	P	N	13.24	0	.	0.19	Benign|Benign|Benign|other|Benign|Benign,Uncertain significance	Familial_adenomatous_polyposis_1|not_provided|not_specified|Familial_colorectal_cancer|Hereditary_cancer-predisposing_syndrome|APC-Associated_Polyposis_Disorders,Hereditary_cancer-predisposing_syndrome	RCV000020089.2|RCV000034393.1|RCV000035078.10|RCV000074239.1|RCV000132160.2|RCV000358689.1,RCV000216852.1	MedGen:OMIM|MedGen|MedGen|MedGen|MedGen:SNOMED_CT|MedGen,MedGen:SNOMED_CT	C2713442:175100|CN221809|CN169374|CN029768|C0027672:699346009|CN239210,C0027672:699346009	ID=COSM3760871;OCCURENCE=1(large_intestine)	1	2004.77	52	0	52
snp	chr20:57045765.APCDD1L.A->G	chr20	57045765	57045765	A	G	exonic	APCDD1L	.	nonsynonymous SNV	APCDD1L:NM_153360:exon2:c.T88C:p.C30R,APCDD1L:NM_001304787:exon3:c.T121C:p.C41R	20q13.32	0.460863	rs3946003	T	B	N	P	N	0.002	0	.	0.04	.	.	.	.	.	.	0.5	861.77	45	18	27
snp	chr14:20925154.APEX1.T->G	chr14	20925154	20925154	T	G	exonic	APEX1	.	nonsynonymous SNV	APEX1:NM_001244249:exon5:c.T444G:p.D148E,APEX1:NM_001641:exon5:c.T444G:p.D148E,APEX1:NM_080648:exon5:c.T444G:p.D148E,APEX1:NM_080649:exon5:c.T444G:p.D148E	14q11.2	0.4356	rs1130409	T	B	N	P	N	0.002	0	Endonuclease/exonuclease/phosphatase	0.197	.	.	.	.	.	ID=COSM3753865;OCCURENCE=1(large_intestine)	0.5	802.77	49	24	25
indel	chr1:150240190.APH1A.-->TGGGG	chr1	150240190	150240190	-	TGGGG	splicing	APH1A	NM_016022:exon3:c.285-1->CCCCA;NM_001243771:exon2:c.114-1->CCCCA;NM_001077628:exon3:c.285-1->CCCCA	.	.	1q21.2	0.0161741	rs199564486	.	.	.	.	.	.	.	.	.	.	.	.	.	.	.	0.5	837.73	38	16	22
snp	chr11:34910397.APIP.C->T	chr11	34910397	34910397	C	T	exonic	APIP	.	nonsynonymous SNV	APIP:NM_015957:exon4:c.G227A:p.C76Y	11p13	0.457468	rs1977420	T	B	D	P	L	23.1	2	Class II aldolase/adducin N-terminal	0.132	.	.	.	.	.	ID=COSM3931304,COSM3931303;OCCURENCE=1(urinary_tract)	0.5	1341.77	71	29	42
snp	chr11:34937813.APIP.G->A	chr11	34937813	34937813	G	A	exonic	APIP	.	nonsynonymous SNV	APIP:NM_015957:exon1:c.C19T:p.R7W	11p13	0.434704	rs2956114	D	B	N	P	N	22.9	2	.	0.1	Benign	Pyruvate_dehydrogenase_complex_deficiency	RCV000393521.1	MedGen:Orphanet:SNOMED_CT	C0034345:ORPHA765:46683007	ID=COSM4145673;OCCURENCE=2(thyroid)	0.5	637.77	35	13	22
snp	chr2:68729992.APLF.A->G	chr2	68729992	68729992	A	G	exonic	APLF	.	nonsynonymous SNV	APLF:NM_173545:exon3:c.A298G:p.I100V	2p13.3	0.1794	rs11902811	T	B	N	P	N	1.066	0	Forkhead-associated (FHA) domain|SMAD/FHA domain	0.148	.	.	.	.	.	ID=COSM3758310;OCCURENCE=1(large_intestine)	0.5	960.77	52	18	34
snp	chr2:68753240.APLF.T->A	chr2	68753240	68753240	T	A	exonic	APLF	.	nonsynonymous SNV	APLF:NM_173545:exon6:c.T670A:p.S224T	2p13.3	0.2716	rs35002937	T	B	N	P	N	0.147	0	.	0.106	.	.	.	.	.	ID=COSM1409065;OCCURENCE=1(large_intestine)	0.5	606.77	48	28	20
snp	chr11:116692334.APOA4.C->T	chr11	116692334	116692334	C	T	exonic	APOA4	.	nonsynonymous SNV	APOA4:NM_000482:exon3:c.G440A:p.S147N	11q23.3	0.8737	rs5104	T	.	N	P	.	0.001	0	.	0.042	.	.	.	.	.	.	1	1356.77	36	0	36
indel	chr2:21266775.APOB.GCAGCGCCA->-	chr2	21266775	21266783	GCAGCGCCA	-	exonic	APOB	.	nonframeshift deletion	APOB:NM_000384:exon1:c.35_43del:p.12_15del	2p24.1	0.221246	rs17240441	.	.	.	.	.	.	.	.	.	Likely benign|other	not_specified|Familial_hypercholesterolemia	RCV000251913.1|RCV000256231.2	MedGen|MedGen:OMIM:SNOMED_CT:SNOMED_CT	CN169374|C0020445:143890:397915002:398036000	ID=COSM5498630;OCCURENCE=1(biliary_tract)	0.5	458.73	30	17	13
snp	chr2:21225281.APOB.C->T	chr2	21225281	21225281	C	T	exonic	APOB	.	nonsynonymous SNV	APOB:NM_000384:exon29:c.G13013A:p.S4338N	2p24.1	0.803	rs1042034	T	B	N	P	N	0.005	0	Armadillo-type fold	0.055	other|other|Likely benign	not_specified|Familial_hypercholesterolemia|Familial_hypobetalipoproteinemia	RCV000116382.3|RCV000256262.2|RCV000284555.1	MedGen|MedGen:OMIM:SNOMED_CT:SNOMED_CT|MedGen:Orphanet:SNOMED_CT	CN169374|C0020445:143890:397915002:398036000|C1862596:ORPHA426:60193003	ID=COSM4001491;OCCURENCE=2(haematopoietic_and_lymphoid_tissue),1(pancreas)	1	2077.77	54	0	54
snp	chr2:21228960.APOB.A->G	chr2	21228960	21228960	A	G	exonic	APOB	.	nonsynonymous SNV	APOB:NM_000384:exon26:c.T10780C:p.W3594R	2p24.1	0.0027	rs61744288	D	B	N	N	M	21.4	2	.	0.524	Uncertain significance	Familial_hypercholesterolemia	RCV000408771.1	MedGen:OMIM:SNOMED_CT:SNOMED_CT	C0020445:143890:397915002:398036000	.	0.5	927.77	48	14	34
snp	chr2:21229679.APOB.G->C	chr2	21229679	21229679	G	C	exonic	APOB	.	nonsynonymous SNV	APOB:NM_000384:exon26:c.C10061G:p.A3354G	2p24.1	0.0027	rs61742331	T	B	N	N	M	9.234	0	.	0.081	Uncertain significance	Familial_hypercholesterolemia	RCV000408877.1	MedGen:OMIM:SNOMED_CT:SNOMED_CT	C0020445:143890:397915002:398036000	.	0.5	921.77	55	24	31
snp	chr2:21232803.APOB.T->C	chr2	21232803	21232803	T	C	exonic	APOB	.	nonsynonymous SNV	APOB:NM_000384:exon26:c.A6937G:p.I2313V	2p24.1	0.9959	rs584542	T	B	N	P	L	0.001	0	.	0.014	.	.	.	.	.	.	0.5	544.77	57	34	23
snp	chr2:21235475.APOB.T->C	chr2	21235475	21235475	T	C	exonic	APOB	.	nonsynonymous SNV	APOB:NM_000384:exon26:c.A4265G:p.Y1422C	2p24.1	1	rs568413	.	.	.	.	.	.	NA	.	0.034	.	.	.	.	.	.	1	2407.77	66	0	66
snp	chr2:21238007.APOB.G->T	chr2	21238007	21238007	G	T	exonic	APOB	.	nonsynonymous SNV	APOB:NM_000384:exon23:c.C3634A:p.L1212M	2p24.1	0.0294	rs61736761	D	D	N	N	M	17.61	3	.	0.174	other|Likely benign	Familial_hypercholesterolemia|Familial_hypobetalipoproteinemia	RCV000202738.2|RCV000364202.1	MedGen:OMIM:SNOMED_CT:SNOMED_CT|MedGen:Orphanet:SNOMED_CT	C0020445:143890:397915002:398036000|C1862596:ORPHA426:60193003	.	0.5	872.77	51	23	28
snp	chr2:21250914.APOB.G->A	chr2	21250914	21250914	G	A	exonic	APOB	.	nonsynonymous SNV	APOB:NM_000384:exon14:c.C1853T:p.A618V	2p24.1	0.4902	rs679899	D	D	D	P	M	26.6	4	Lipid transport protein, N-terminal|Vitellinogen, superhelical	0.429	other|other|Likely benign	not_specified|Familial_hypercholesterolemia|Familial_hypobetalipoproteinemia	RCV000116384.3|RCV000256290.2|RCV000295735.1	MedGen|MedGen:OMIM:SNOMED_CT:SNOMED_CT|MedGen:Orphanet:SNOMED_CT	CN169374|C0020445:143890:397915002:398036000|C1862596:ORPHA426:60193003	.	0.5	717.77	45	22	23
snp	chr12:7805236.APOBEC1.C->G	chr12	7805236	7805236	C	G	exonic	APOBEC1	.	nonsynonymous SNV	APOBEC1:NM_005889:exon2:c.G105C:p.M35I,APOBEC1:NM_001644:exon3:c.G240C:p.M80I,APOBEC1:NM_001304566:exon4:c.G240C:p.M80I	12p13.31	0.7826	rs2302515	T	B	N	P	N	0.868	0	APOBEC-like, N-terminal|APOBEC/CMP deaminase, zinc-binding|Cytidine and deoxycytidylate deaminases, zinc-binding|Cytidine deaminase-like	0.096	.	.	.	.	.	ID=COSM3736078;OCCURENCE=1(skin)	0.5	936.77	48	19	29
snp	chr22:39477566.APOBEC3G.A->G	chr22	39477566	39477566	A	G	exonic	APOBEC3G	.	nonsynonymous SNV	APOBEC3G:NM_001349437:exon3:c.A356G:p.H119R,APOBEC3G:NM_001349436:exon4:c.A524G:p.H175R,APOBEC3G:NM_001349438:exon4:c.A557G:p.H186R,APOBEC3G:NM_021822:exon4:c.A557G:p.H186R	22q13.1	0.146166	rs8177832	T	B	.	P	N	0.001	0	.	0.04	.	.	.	.	.	ID=COSM149299,COSM149300;OCCURENCE=1(stomach),1(haematopoietic_and_lymphoid_tissue),4(soft_tissue),1(large_intestine)	0.5	439.77	32	16	16
indel	chr22:39496323.APOBEC3H.AAC->-	chr22	39496323	39496325	AAC	-	exonic	APOBEC3H	.	nonframeshift deletion	APOBEC3H:NM_001166002:exon2:c.40_42del:p.14_14del,APOBEC3H:NM_001166003:exon2:c.40_42del:p.14_14del,APOBEC3H:NM_001166004:exon2:c.40_42del:p.14_14del,APOBEC3H:NM_181773:exon2:c.40_42del:p.14_14del	22q13.1	0.3392	rs139292	.	.	.	.	.	.	.	.	.	.	.	.	.	.	ID=COSM5829219,COSM1416316;OCCURENCE=1(large_intestine)	0.5	1030.73	49	22	27
snp	chr22:39496336.APOBEC3H.G->T	chr22	39496336	39496336	G	T	exonic	APOBEC3H	.	nonsynonymous SNV	APOBEC3H:NM_001166002:exon2:c.G53T:p.R18L,APOBEC3H:NM_001166003:exon2:c.G53T:p.R18L,APOBEC3H:NM_001166004:exon2:c.G53T:p.R18L,APOBEC3H:NM_181773:exon2:c.G53T:p.R18L	22q13.1	0.2696	rs139293	T	D	.	P	L	16.25	2	Cytidine and deoxycytidylate deaminases, zinc-binding	0.117	.	.	.	.	.	ID=COSM3759196,COSM4416991;OCCURENCE=1(haematopoietic_and_lymphoid_tissue),8(soft_tissue),1(large_intestine)	0.5	859.77	49	21	28
snp	chr22:39497404.APOBEC3H.G->C	chr22	39497404	39497404	G	C	exonic	APOBEC3H	.	nonsynonymous SNV	APOBEC3H:NM_001166002:exon3:c.G313C:p.G105R,APOBEC3H:NM_001166003:exon3:c.G313C:p.G105R,APOBEC3H:NM_001166004:exon3:c.G313C:p.G105R,APOBEC3H:NM_181773:exon3:c.G313C:p.G105R	22q13.1	0.5795	rs139297	T	B	.	P	N	0.002	0	APOBEC-like, N-terminal|Cytidine and deoxycytidylate deaminases, zinc-binding|Cytidine deaminase-like	0.068	.	.	.	.	.	ID=COSM3759198,COSM4416793;OCCURENCE=1(haematopoietic_and_lymphoid_tissue),1(oesophagus),5(thyroid),1(large_intestine)	1	709.77	21	0	21
snp	chr22:39498038.APOBEC3H.G->C	chr22	39498038	39498038	G	C	exonic	APOBEC3H	.	nonsynonymous SNV	APOBEC3H:NM_001166002:exon4:c.G534C:p.E178D,APOBEC3H:NM_001166003:exon4:c.G534C:p.E178D,APOBEC3H:NM_181773:exon4:c.G534C:p.E178D	22q13.1	0.5709	rs139302	T	B	.	P	N	0.002	0	APOBEC-like, N-terminal	0.051	.	.	.	.	.	ID=COSM3759201;OCCURENCE=1(large_intestine)	1	1481.77	40	0	40
snp	chr1:183616926.APOBEC4.T->C	chr1	183616926	183616926	T	C	exonic	APOBEC4	.	nonsynonymous SNV	APOBEC4:NM_203454:exon2:c.A991G:p.K331E	1q25.3	0.4205	rs1174657	T	B	N	P	L	0.002	0	.	0.046	.	.	.	.	.	.	0.5	776.77	44	18	26
snp	chr1:183617105.APOBEC4.A->G	chr1	183617105	183617105	A	G	exonic	APOBEC4	.	nonsynonymous SNV	APOBEC4:NM_203454:exon2:c.T812C:p.F271S	1q25.3	0.4205	rs1174658	T	B	N	P	N	1.891	0	.	0.087	.	.	.	.	.	ID=COSM424777;OCCURENCE=1(haematopoietic_and_lymphoid_tissue)	0.5	498.77	40	24	16
snp	chr16:28506544.APOBR.A->C	chr16	28506544	28506544	A	C	exonic	APOBR	.	nonsynonymous SNV	APOBR:NM_018690:exon2:c.A182C:p.E61A	16p11.2	0.0495208	rs28460286	D	P	.	P	L	17.58	2	.	0.192	.	.	.	.	.	.	0.5	285.77	39	25	14
snp	chr16:28506882.APOBR.A->G	chr16	28506882	28506882	A	G	exonic	APOBR	.	nonsynonymous SNV	APOBR:NM_018690:exon2:c.A520G:p.R174G	16p11.2	0.0495208	rs28576169	D	B	.	P	M	14.98	1	.	0.092	.	.	.	.	.	.	0.5	667.77	35	18	17
snp	chr16:28507644.APOBR.C->G	chr16	28507644	28507644	C	G	exonic	APOBR	.	nonsynonymous SNV	APOBR:NM_018690:exon2:c.C1282G:p.P428A	16p11.2	0.396	rs180743	T	.	.	P	N	0.706	0	.	0.016	.	.	.	.	.	ID=COSM148062;OCCURENCE=1(stomach)	0.5	611.77	40	19	21
snp	chr16:28508716.APOBR.T->C	chr16	28508716	28508716	T	C	exonic	APOBR	.	nonsynonymous SNV	APOBR:NM_018690:exon2:c.T2354C:p.V785A	16p11.2	0.9962	rs40832	T	.	.	P	N	0.002	0	.	0.027	.	.	.	.	.	.	1	1761.77	55	0	55
snp	chr19:45452429.APOC2.A->C	chr19	45452429	45452429	A	C	exonic	APOC2	.	nonsynonymous SNV	APOC2:NM_000483:exon4:c.A229C:p.K77Q	19q13.32	0.00778754	rs5126	D	B	U	A	M	24.3	2	ApoC-II domain	0.337	Pathogenic	APOLIPOPROTEIN_C-II_(AFRICAN)	RCV000002682.2	.	.	.	0.5	581.77	33	14	19
snp	chr19:45409167.APOE.C->G	chr19	45409167	45409167	C	G	exonic	APOE	.	nonsynonymous SNV	APOE:NM_001302688:exon1:c.C42G:p.N14K	19q13.32	0.626198	rs440446	.	.	.	P	.	6.762	0	.	0.013	.	.	.	.	.	.	1	1350.77	40	0	40
snp	chr19:45411941.APOE.T->C	chr19	45411941	45411941	T	C	exonic	APOE	.	nonsynonymous SNV	APOE:NM_000041:exon4:c.T388C:p.C130R,APOE:NM_001302688:exon4:c.T466C:p.C156R,APOE:NM_001302689:exon4:c.T388C:p.C130R,APOE:NM_001302690:exon4:c.T388C:p.C130R,APOE:NM_001302691:exon4:c.T388C:p.C130R	19q13.32	0.150559	rs429358	T	B	N	P	N	0.007	0	.	0.229	Pathogenic|Pathogenic|Pathogenic|Pathogenic|other|other	Familial_type_3_hyperlipoproteinemia|Alzheimer_disease_2|Familial_type_3_hyperlipoproteinemia|APOE4(-)-FREIBURG|APOE4_VARIANT|not_provided	RCV000019438.28|RCV000019448.31|RCV000019455.28|RCV000019456.27|RCV000019458.24|RCV000292119.1	MedGen:Orphanet:SNOMED_CT|MedGen:OMIM|MedGen:Orphanet:SNOMED_CT|.|.|MedGen	C0020479:ORPHA412:398796005|C1863051:104310|C0020479:ORPHA412:398796005|.|.|CN221809	ID=COSM3749517;OCCURENCE=7(soft_tissue),2(large_intestine)	0.5	338.77	30	16	14
snp	chr12:56755058.APOF.A->G	chr12	56755058	56755058	A	G	exonic	APOF	.	nonsynonymous SNV	APOF:NM_001638:exon2:c.T932C:p.I311T	12q13.3	0.1724	rs4301822	T	B	N	P	N	11.52	0	.	0.02	.	.	.	.	.	ID=COSM4984861;OCCURENCE=4(soft_tissue)	0.5	686.77	51	28	23
snp	chr17:64210757.APOH.C->A	chr17	64210757	64210757	C	A	exonic	APOH	.	nonsynonymous SNV	APOH:NM_000042:exon7:c.G796T:p.V266L	17q24.2	0.541534	rs4581	T	B	N	P	N	4.444	0	Beta-2-glycoprotein-1 fifth domain|Sushi/SCR/CCP domain	0.022	Benign	APOH_POLYMORPHISM	RCV000017417.2	.	.	.	1	1880.77	51	1	50
snp	chr22:36537798.APOL3.G->A	chr22	36537798	36537798	G	A	exonic	APOL3	.	nonsynonymous SNV	APOL3:NM_145640:exon3:c.C659T:p.T220I,APOL3:NM_014349:exon4:c.C446T:p.T149I,APOL3:NM_145639:exon4:c.C446T:p.T149I,APOL3:NM_145642:exon4:c.C59T:p.T20I,APOL3:NM_030644:exon5:c.C446T:p.T149I,APOL3:NM_145641:exon5:c.C59T:p.T20I	22q12.3	0.0154	rs116147257	T	B	N	N	L	16.17	1	.	0.064	.	.	.	.	.	.	0.5	720.77	38	16	22
snp	chr22:36587202.APOL4.G->A	chr22	36587202	36587202	G	A	exonic	APOL4	.	unknown	UNKNOWN	22q12.3	0.646965	rs6000172	.	B	N	P	N	8.889	0	.	0.034	.	.	.	.	.	.	0.5	633.77	40	19	21
snp	chr22:36587223.APOL4.G->T	chr22	36587223	36587223	G	T	exonic	APOL4	.	unknown	UNKNOWN	22q12.3	0.647165	rs6000173	.	D	N	P	M	22.9	2	.	0.039	.	.	.	.	.	.	0.5	564.77	41	22	19
snp	chr22:36587279.APOL4.A->G	chr22	36587279	36587279	A	G	exonic	APOL4	.	unknown	UNKNOWN	22q12.3	0.646965	rs6000174	.	.	.	.	.	.	NA	.	.	.	.	.	.	.	ID=COSM4156195;OCCURENCE=1(thyroid)	0.5	493.77	30	12	18
snp	chr22:36587486.APOL4.A->G	chr22	36587486	36587486	A	G	exonic	APOL4	.	unknown	UNKNOWN	22q12.3	0.647364	rs2227167	.	.	.	.	.	.	NA	.	.	.	.	.	.	.	ID=COSM5652744;OCCURENCE=1(haematopoietic_and_lymphoid_tissue)	0.5	474.77	35	20	15
snp	chr22:36587511.APOL4.C->T	chr22	36587511	36587511	C	T	exonic	APOL4	.	unknown	UNKNOWN	22q12.3	0.653155	rs2227168	.	B	N	P	N	1.826	0	.	0.015	.	.	.	.	.	ID=COSM4156196;OCCURENCE=1(thyroid)	0.5	535.77	35	17	18
snp	chr22:36587704.APOL4.T->C	chr22	36587704	36587704	T	C	exonic	APOL4	.	unknown	UNKNOWN	22q12.3	0.3136	rs132700	.	B	N	P	N	0.001	0	.	0.007	.	.	.	.	.	ID=COSM149286;OCCURENCE=1(stomach)	1	1002.77	27	0	27
snp	chr22:36587952.APOL4.C->T	chr22	36587952	36587952	C	T	exonic	APOL4	.	unknown	UNKNOWN	22q12.3	0.642572	rs2227169	.	.	.	.	.	.	NA	.	.	.	.	.	.	.	.	0.5	506.77	51	33	18
snp	chr22:36591380.APOL4.A->G	chr22	36591380	36591380	A	G	exonic	APOL4	.	unknown	UNKNOWN	22q12.3	0.700679	rs2007468	.	.	.	.	.	.	NA	.	.	.	.	.	.	.	.	0.5	621.77	47	24	23
indel	chr22:36587845.APOL4;APOL4.-->CT	chr22	36587845	36587845	-	CT	exonic;splicing	APOL4;APOL4	NM_145660:exon5:c.331+1->AG;NM_030643:exon6:c.322+1->AG	unknown	UNKNOWN	22q12.3	0.675719	rs3075364	.	.	.	.	.	.	.	.	.	.	.	.	.	.	ID=COSM5713389,COSM5713390;OCCURENCE=5(central_nervous_system)	0.5	1106.73	49	20	29
snp	chr22:36122930.APOL5.C->T	chr22	36122930	36122930	C	T	exonic	APOL5	.	nonsynonymous SNV	APOL5:NM_030642:exon3:c.C815T:p.T272M	22q12.3	0.386382	rs2076671	T	B	U	P	L	14.3	0	.	0.066	.	.	.	.	.	.	1	1370.77	36	0	36
snp	chr22:36124860.APOL5.C->G	chr22	36124860	36124860	C	G	exonic	APOL5	.	nonsynonymous SNV	APOL5:NM_030642:exon4:c.C1217G:p.S406C	22q12.3	0.362021	rs2076673	D	D	.	P	N	21.4	3	.	0.082	.	.	.	.	.	.	0.5	344.77	40	27	13
snp	chr14:104029378.APOPT1.C->G	chr14	104029378	104029378	C	G	exonic	APOPT1	.	nonsynonymous SNV	APOPT1:NM_001302652:exon1:c.C79G:p.P27A,APOPT1:NM_001302653:exon1:c.C79G:p.P27A,APOPT1:NM_001302654:exon1:c.C79G:p.P27A,APOPT1:NM_032374:exon1:c.C79G:p.P27A	14q32.33	0.2694	rs2274268	T	B	N	P	N	6.464	0	.	0.028	.	.	.	.	.	ID=COSM4147845;OCCURENCE=1(thyroid)	1	1247.77	38	1	37
snp	chr17:58525018.APPBP2.C->T	chr17	58525018	58525018	C	T	exonic	APPBP2	.	nonsynonymous SNV	APPBP2:NM_001282476:exon12:c.G1469A:p.S490N,APPBP2:NM_006380:exon13:c.G1682A:p.S561N	17q23.2	0.13758	rs34146848	T	B	N	P	N	12.39	0	.	0.261	.	.	.	.	.	.	0.5	730.77	50	27	23
snp	chr3:57303684.APPL1.A->G	chr3	57303684	57303684	A	G	exonic	APPL1	.	nonsynonymous SNV	APPL1:NM_012096:exon22:c.A2099G:p.E700G	3p14.3	0.13	rs11544593	D	B	D	P	M	23.5	3	.	0.144	.	.	.	.	.	ID=COSM5002815;OCCURENCE=1(pancreas)	0.5	659.77	57	34	23
snp	chr11:77301341.AQP11.G->A	chr11	77301341	77301341	G	A	exonic	AQP11	.	nonsynonymous SNV	AQP11:NM_173039:exon1:c.G304A:p.G102S	11q14.1	0.145966	rs2276415	T	B	N	P	L	23	1	Aquaporin-like	0.295	.	.	.	.	.	ID=COSM3998591;OCCURENCE=2(haematopoietic_and_lymphoid_tissue)	0.5	863.77	48	21	27
snp	chr12:50368200.AQP6.C->G	chr12	50368200	50368200	C	G	exonic	AQP6	.	nonsynonymous SNV	AQP6:NM_001652:exon2:c.C496G:p.R166G	12q13.12	0.0159	rs114066000	D	D	N	D	M	28.1	4	Aquaporin-like	0.592	.	.	.	.	.	.	0.5	411.77	43	26	17
snp	chr16:25239805.AQP8.G->C	chr16	25239805	25239805	G	C	exonic	AQP8	.	nonsynonymous SNV	AQP8:NM_001169:exon6:c.G778C:p.A260P	16p12.1	0.414137	rs2287798	T	B	N	P	N	1.449	0	Aquaporin-like	0.164	.	.	.	.	.	ID=COSM148055,COSM148054;OCCURENCE=1(stomach),2(large_intestine)	0.5	682.77	47	24	23
snp	chr15:58476281.AQP9.A->G	chr15	58476281	58476281	A	G	exonic	AQP9	.	nonsynonymous SNV	AQP9:NM_001320636:exon6:c.A640G:p.T214A,AQP9:NM_020980:exon6:c.A835G:p.T279A	15q21.3	0.9199	rs1867380	T	B	N	P	N	0.001	0	.	0.133	.	.	.	.	.	.	1	1614.77	44	0	44
snp	chr11:72408055.ARAP1.G->C	chr11	72408055	72408055	G	C	exonic	ARAP1	.	nonsynonymous SNV	ARAP1:NM_001135190:exon19:c.C2221G:p.Q741E,ARAP1:NM_015242:exon20:c.C2404G:p.Q802E,ARAP1:NM_001040118:exon22:c.C3139G:p.Q1047E	11q13.4	0.2497	rs56200889	T	B	N	P	N	4.928	0	PH domain-like;PH domain-like|Pleckstrin homology domain;Rho GTPase activation protein|Rho GTPase-activating protein domain	0.075	.	.	.	.	.	ID=COSM429808,COSM429807;OCCURENCE=2(thyroid),3(large_intestine),2(biliary_tract)	0.5	453.77	34	17	17
snp	chr4:36081878.ARAP2.C->T	chr4	36081878	36081878	C	T	exonic	ARAP2	.	nonsynonymous SNV	ARAP2:NM_015230:exon31:c.G4568A:p.R1523Q	4p14	0.995208	rs4833069	T	B	N	P	N	8.35	0	PH domain-like|Pleckstrin homology domain	0.181	.	.	.	.	.	.	1	1943.77	52	0	52
snp	chr11:47188411.ARFGAP2.C->T	chr11	47188411	47188411	C	T	exonic	ARFGAP2	.	nonsynonymous SNV	ARFGAP2:NM_001242832:exon12:c.G1148A:p.S383N,ARFGAP2:NM_032389:exon13:c.G1232A:p.S411N	11p11.2	0.4174	rs3740691	T	B	N	P	L	13.95	0	.	0.054	.	.	.	.	.	ID=COSM4997955;OCCURENCE=1(pancreas)	1	1926.77	54	0	54
snp	chr22:43206950.ARFGAP3.A->C	chr22	43206950	43206950	A	C	exonic	ARFGAP3	.	nonsynonymous SNV	ARFGAP3:NM_001142293:exon11:c.T933G:p.S311R,ARFGAP3:NM_014570:exon12:c.T1065G:p.S355R	22q13.2	0.701877	rs1018448	T	B	N	P	N	11.39	0	.	0.079	.	.	.	.	.	ID=COSM5003030;OCCURENCE=1(pancreas)	0.5	616.77	45	25	20
snp	chr6:138584685.ARFGEF3.T->G	chr6	138584685	138584685	T	G	exonic	ARFGEF3	.	nonsynonymous SNV	ARFGEF3:NM_020340:exon12:c.T2065G:p.S689A	6q23.3	0.296925	rs7764091	T	B	N	P	N	0.339	0	Sec7 domain	0.148	.	.	.	.	.	ID=COSM4003699,COSM4003698;OCCURENCE=1(haematopoietic_and_lymphoid_tissue),1(thyroid)	0.5	619.77	37	17	20
snp	chr4:148985578.ARHGAP10.G->A	chr4	148985578	148985578	G	A	exonic	ARHGAP10	.	nonsynonymous SNV	ARHGAP10:NM_024605:exon22:c.G2192A:p.R731Q	4q31.23	0.0013	rs140860373	D	D	D	D	L	32	5	SH3 domain	0.127	.	.	.	.	.	ID=COSM4584832;OCCURENCE=1(bone),1(stomach)	0.5	768.77	45	20	25
snp	chr10:32128577.ARHGAP12.C->A	chr10	32128577	32128577	C	A	exonic	ARHGAP12	.	nonsynonymous SNV	ARHGAP12:NM_001270699:exon5:c.G1218T:p.K406N,ARHGAP12:NM_001270697:exon7:c.G1218T:p.K406N,ARHGAP12:NM_001270695:exon8:c.G1359T:p.K453N,ARHGAP12:NM_018287:exon8:c.G1359T:p.K453N	10p11.22	0.0071885	rs144032792	T	P	N	D	L	23.5	2	.	0.056	.	.	.	.	.	.	0.5	679.77	60	35	25
snp	chr10:32128611.ARHGAP12.A->G	chr10	32128611	32128611	A	G	exonic	ARHGAP12	.	nonsynonymous SNV	ARHGAP12:NM_001270699:exon5:c.T1184C:p.F395S,ARHGAP12:NM_001270697:exon7:c.T1184C:p.F395S,ARHGAP12:NM_001270695:exon8:c.T1325C:p.F442S,ARHGAP12:NM_018287:exon8:c.T1325C:p.F442S	10p11.22	0.231829	rs2808096	T	B	N	P	N	15.44	1	.	0.024	.	.	.	.	.	ID=COSM5001932,COSM5001931;OCCURENCE=1(pancreas)	0.5	477.77	54	35	19
snp	chr6:130031188.ARHGAP18.C->T	chr6	130031188	130031188	C	T	exonic	ARHGAP18	.	nonsynonymous SNV	ARHGAP18:NM_033515:exon1:c.G94A:p.G32R	6q22.33	0.0145	rs34390841	.	B	N	N	L	11.34	0	.	0.055	.	.	.	.	.	.	0.5	723.77	39	16	23
snp	chr6:130031215.ARHGAP18.T->C	chr6	130031215	130031215	T	C	exonic	ARHGAP18	.	nonsynonymous SNV	ARHGAP18:NM_033515:exon1:c.A67G:p.T23A	6q22.33	0.8488	rs3752536	.	B	N	P	N	10.53	0	.	0.074	.	.	.	.	.	ID=COSM4407294;OCCURENCE=1(liver)	1	1213.77	34	0	34
snp	chr2:69049941.ARHGAP25.T->C	chr2	69049941	69049941	T	C	exonic	ARHGAP25	.	nonsynonymous SNV	ARHGAP25:NM_001166276:exon9:c.T1649C:p.M550T,ARHGAP25:NM_001166277:exon9:c.T1550C:p.M517T,ARHGAP25:NM_014882:exon9:c.T1646C:p.M549T,ARHGAP25:NM_001007231:exon10:c.T1670C:p.M557T	2p13.3	0.3323	rs10177248	T	B	N	P	N	0.033	0	.	0.038	.	.	.	.	.	ID=COSM4133895,COSM4133894;OCCURENCE=1(thyroid)	1	1273.77	42	1	41
snp	chr5:142150942.ARHGAP26.T->C	chr5	142150942	142150942	T	C	splicing	ARHGAP26	NM_001349547:exon1:c.46+2T>C	.	.	5q31.3	0.39996	rs10042074	.	.	.	.	.	.	NA	.	.	.	.	.	.	.	.	1	1165.77	38	0	38
snp	chr18:6912143.ARHGAP28.A->C	chr18	6912143	6912143	A	C	exonic	ARHGAP28	.	nonsynonymous SNV	ARHGAP28:NM_001010000:exon17:c.A1703C:p.Q568P	18p11.31	0.8359	rs1056408	T	B	.	P	N	0.002	0	Rho GTPase activation protein|Rho GTPase-activating protein domain	0.058	.	.	.	.	.	ID=COSM5617980;OCCURENCE=1(breast)	1	1796.77	51	0	51
snp	chr1:94639447.ARHGAP29.C->T	chr1	94639447	94639447	C	T	exonic	ARHGAP29	.	nonsynonymous SNV	ARHGAP29:NM_001328665:exon22:c.G3572A:p.G1191D,ARHGAP29:NM_001328667:exon22:c.G3572A:p.G1191D,ARHGAP29:NM_001328664:exon23:c.G3764A:p.G1255D,ARHGAP29:NM_001328666:exon23:c.G3737A:p.G1246D,ARHGAP29:NM_004815:exon23:c.G3764A:p.G1255D	1p22.1	0.9882	rs1999272	T	B	N	P	N	13.6	0	.	0.118	.	.	.	.	.	.	1	1694.77	45	0	45
snp	chr1:161019040.ARHGAP30.G->C	chr1	161019040	161019040	G	C	exonic	ARHGAP30	.	nonsynonymous SNV	ARHGAP30:NM_001287602:exon8:c.C1240G:p.L414V,ARHGAP30:NM_001287600:exon11:c.C1327G:p.L443V,ARHGAP30:NM_001025598:exon12:c.C1771G:p.L591V,ARHGAP30:NM_181720:exon12:c.C1771G:p.L591V	1q23.3	0.5219	rs3813609	T	B	N	P	N	3.451	0	.	0.099	.	.	.	.	.	.	0.5	741.77	42	15	27
snp	chr3:119133183.ARHGAP31.G->A	chr3	119133183	119133183	G	A	exonic	ARHGAP31	.	nonsynonymous SNV	ARHGAP31:NM_020754:exon12:c.G2407A:p.G803S	3q13.33	0.845647	rs3732413	T	B	N	P	N	0.088	0	.	0.026	Benign	Adams-Oliver_syndrome	RCV000273195.1	MedGen:SNOMED_CT	C0265268:34748004	ID=COSM4157154;OCCURENCE=1(thyroid)	0.5	922.77	45	19	26
snp	chr8:145771004.ARHGAP39.G->A	chr8	145771004	145771004	G	A	exonic	ARHGAP39	.	nonsynonymous SNV	ARHGAP39:NM_025251:exon5:c.C2150T:p.A717V,ARHGAP39:NM_001308208:exon6:c.C2150T:p.A717V,ARHGAP39:NM_001308207:exon7:c.C2150T:p.A717V	8q24.3	0	.	D	P	D	D	M	24.3	4	.	0.4	.	.	.	.	.	.	0.5	533.77	50	31	19
snp	chr20:37252018.ARHGAP40.G->A	chr20	37252018	37252018	G	A	exonic	ARHGAP40	.	nonsynonymous SNV	ARHGAP40:NM_001164431:exon2:c.G154A:p.G52S	20q11.23	0.0764	rs6100437	.	.	.	.	.	.	NA	.	.	.	.	.	.	.	.	0.5	522.77	46	27	19
snp	chr11:100847069.ARHGAP42.G->A	chr11	100847069	100847069	G	A	exonic	ARHGAP42	.	nonsynonymous SNV	ARHGAP42:NM_152432:exon20:c.G2137A:p.V713I	11q22.1	0.496206	rs569336	T	B	.	P	L	2.522	0	.	0.057	.	.	.	.	.	.	0.5	744.77	50	26	24
indel	chr17:12883493.ARHGAP44.-->CCAGCC	chr17	12883493	12883493	-	CCAGCC	exonic	ARHGAP44	.	nonframeshift insertion	ARHGAP44:NM_001321168:exon17:c.1264_1265insCCAGCC:p.A422delinsASP,ARHGAP44:NM_001321164:exon18:c.1864_1865insCCAGCC:p.A622delinsASP,ARHGAP44:NM_001321166:exon18:c.1864_1865insCCAGCC:p.A622delinsASP,ARHGAP44:NM_001321167:exon19:c.1882_1883insCCAGCC:p.A628delinsASP,ARHGAP44:NM_014859:exon19:c.1882_1883insCCAGCC:p.A628delinsASP	17p12	0.0075	rs557213565	.	.	.	.	.	.	.	.	.	.	.	.	.	.	.	0.5	966.73	39	15	24
snp	chr19:1068738.ARHGAP45.G->A	chr19	1068738	1068738	G	A	exonic	ARHGAP45	.	nonsynonymous SNV	ARHGAP45:NM_001258328:exon2:c.G464A:p.R155H,ARHGAP45:NM_001321232:exon2:c.G428A:p.R143H,ARHGAP45:NM_012292:exon2:c.G416A:p.R139H	19p13.3	0.404752	rs1801284	T	B	N	P	N	0.003	0	.	0.102	.	.	.	.	.	ID=COSM3756288;OCCURENCE=1(thyroid),1(large_intestine)	0.5	794.77	46	25	21
snp	chr19:1071312.ARHGAP45.C->T	chr19	1071312	1071312	C	T	exonic	ARHGAP45	.	nonsynonymous SNV	ARHGAP45:NM_001282335:exon1:c.C25T:p.P9S	19p13.3	0.7743	rs4807506	T	B	.	P	.	7.699	0	.	0.005	.	.	.	.	.	.	0.5	345.77	39	25	14
snp	chr19:1074000.ARHGAP45.A->T	chr19	1074000	1074000	A	T	exonic	ARHGAP45	.	nonsynonymous SNV	ARHGAP45:NM_001282335:exon5:c.A426T:p.E142D,ARHGAP45:NM_001258328:exon6:c.A825T:p.E275D,ARHGAP45:NM_001321232:exon6:c.A789T:p.E263D,ARHGAP45:NM_012292:exon6:c.A777T:p.E259D	19p13.3	0.8044	rs2074442	T	B	N	P	N	0.002	0	F-BAR domain|FCH domain	0.041	.	.	.	.	.	.	1	1639.77	47	0	47
snp	chr19:1077985.ARHGAP45.A->G	chr19	1077985	1077985	A	G	exonic	ARHGAP45	.	nonsynonymous SNV	ARHGAP45:NM_001282334:exon1:c.A220G:p.S74G,ARHGAP45:NM_001282335:exon10:c.A964G:p.S322G,ARHGAP45:NM_001258328:exon11:c.A1363G:p.S455G,ARHGAP45:NM_001321232:exon11:c.A1327G:p.S443G,ARHGAP45:NM_012292:exon11:c.A1315G:p.S439G	19p13.3	0.466653	rs7251797	T	B	N	P	N	0.016	0	F-BAR domain	0.076	.	.	.	.	.	.	0.5	662.77	39	15	24
snp	chr22:45258324.ARHGAP8;PRR5-ARHGAP8.C->T	chr22	45258324	45258324	C	T	exonic	ARHGAP8;PRR5-ARHGAP8	.	nonsynonymous SNV	ARHGAP8:NM_181335:exon12:c.C1151T:p.P384L,ARHGAP8:NM_001017526:exon13:c.C1244T:p.P415L,PRR5-ARHGAP8:NM_181334:exon15:c.C1544T:p.P515L	22q13.31	0.22504	rs2071762	T	B	N	P	N	1.131	0	Rho GTPase activation protein|Rho GTPase-activating protein domain	0.183	.	.	.	.	.	.	0.5	615.77	31	11	20
snp	chr12:57869582.ARHGAP9.T->C	chr12	57869582	57869582	T	C	exonic	ARHGAP9	.	nonsynonymous SNV	ARHGAP9:NM_001319851:exon7:c.A355G:p.T119A,ARHGAP9:NM_001319852:exon8:c.A793G:p.T265A,ARHGAP9:NM_001319850:exon13:c.A1558G:p.T520A	12q13.3	0.7116	rs2277315	T	B	N	P	N	6.844	0	.	0.008	.	.	.	.	.	ID=COSM4147329;OCCURENCE=1(thyroid)	1	1847.77	53	0	53
snp	chr12:57877711.ARHGAP9.C->G	chr12	57877711	57877711	C	G	exonic	ARHGAP9	.	nonsynonymous SNV	ARHGAP9:NM_001319850:exon2:c.G46C:p.A16P	12q13.3	0.0189696	rs140637201	D	P	.	N	.	12.25	1	.	0.063	.	.	.	.	.	.	0.5	494.77	34	18	16
snp	chr8:1905367.ARHGEF10.C->T	chr8	1905367	1905367	C	T	exonic	ARHGEF10	.	nonsynonymous SNV	ARHGEF10:NM_001308152:exon28:c.C3859T:p.P1287S,ARHGEF10:NM_014629:exon29:c.C3973T:p.P1325S,ARHGEF10:NM_001308153:exon30:c.C4045T:p.P1349S	8p23.3	0.0087	rs35095003	T	B	N	N	N	0.033	0	.	0.074	.	.	.	.	.	.	0.5	608.77	35	13	22
snp	chr1:17928659.ARHGEF10L.G->A	chr1	17928659	17928659	G	A	exonic	ARHGEF10L	.	nonsynonymous SNV	ARHGEF10L:NM_001011722:exon4:c.G295A:p.A99T,ARHGEF10L:NM_001319837:exon4:c.G295A:p.A99T,ARHGEF10L:NM_018125:exon5:c.G295A:p.A99T	1p36.13	0.0252	rs114123617	T	B	N	N	N	0.404	0	.	0.026	.	.	.	.	.	ID=COSM5458296,COSM5458295;OCCURENCE=1(large_intestine)	0.5	514.77	31	14	17
snp	chr1:17991052.ARHGEF10L.T->C	chr1	17991052	17991052	T	C	exonic	ARHGEF10L	.	nonsynonymous SNV	ARHGEF10L:NM_001319838:exon15:c.T2080C:p.W694R,ARHGEF10L:NM_001328124:exon18:c.T2305C:p.W769R,ARHGEF10L:NM_001319837:exon23:c.T2839C:p.W947R,ARHGEF10L:NM_001011722:exon24:c.T2854C:p.W952R,ARHGEF10L:NM_018125:exon26:c.T2971C:p.W991R	1p36.13	0.9999	rs6695710	.	.	.	.	.	.	NA	.	0.047	.	.	.	.	.	ID=COSM4143083,COSM4143084,COSM4143082;OCCURENCE=1(thyroid)	1	1453.77	42	0	42
snp	chr1:18023690.ARHGEF10L.A->G	chr1	18023690	18023690	A	G	exonic	ARHGEF10L	.	nonsynonymous SNV	ARHGEF10L:NM_001319838:exon18:c.A2764G:p.I922V,ARHGEF10L:NM_001328124:exon21:c.A2989G:p.I997V,ARHGEF10L:NM_001319837:exon26:c.A3523G:p.I1175V,ARHGEF10L:NM_001011722:exon27:c.A3538G:p.I1180V,ARHGEF10L:NM_018125:exon29:c.A3655G:p.I1219V	1p36.13	0.8387	rs2270976	T	B	N	P	N	5.618	0	.	0.036	.	.	.	.	.	ID=COSM3750662,COSM3750664,COSM3750663;OCCURENCE=1(large_intestine)	0.5	364.77	40	24	16
snp	chr1:156907081.ARHGEF11.T->C	chr1	156907081	156907081	T	C	exonic	ARHGEF11	.	nonsynonymous SNV	ARHGEF11:NM_014784:exon38:c.A4280G:p.H1427R,ARHGEF11:NM_198236:exon39:c.A4400G:p.H1467R	1q23.1	0.76238	rs945508	T	B	N	P	N	0.01	0	.	0.048	.	.	.	.	.	.	1	1601.77	47	0	47
snp	chr17:8216468.ARHGEF15.T->C	chr17	8216468	8216468	T	C	exonic	ARHGEF15	.	nonsynonymous SNV	ARHGEF15:NM_025014:exon3:c.T830C:p.L277P,ARHGEF15:NM_173728:exon3:c.T830C:p.L277P	17p13.1	0.621006	rs871841	T	B	N	P	N	4.126	0	.	0.085	.	.	.	.	.	ID=COSM3766237;OCCURENCE=1(breast),1(liver),1(thyroid)	1	1286.77	33	0	33
snp	chr17:8224276.ARHGEF15.T->C	chr17	8224276	8224276	T	C	exonic	ARHGEF15	.	nonsynonymous SNV	ARHGEF15:NM_025014:exon16:c.T2491C:p.S831P,ARHGEF15:NM_173728:exon16:c.T2491C:p.S831P	17p13.1	0.643	rs3744647	T	B	N	P	N	0.006	0	.	0.106	.	.	.	.	.	.	0.5	767.77	47	22	25
snp	chr1:3389727.ARHGEF16.C->T	chr1	3389727	3389727	C	T	exonic	ARHGEF16	.	nonsynonymous SNV	ARHGEF16:NM_014448:exon7:c.C1108T:p.H370Y	1p36.32	0.806	rs2185639	T	B	D	P	L	10.9	1	Dbl homology (DH) domain	0.081	.	.	.	.	.	ID=COSM4143832,COSM4143831;OCCURENCE=1(thyroid)	0.5	284.77	36	25	11
indel	chr11:73020375.ARHGEF17.-->CTC	chr11	73020375	73020375	-	CTC	exonic	ARHGEF17	.	nonframeshift insertion	ARHGEF17:NM_014786:exon1:c.692_693insCTC:p.C231delinsCS	11q13.4	0.3405	rs113363731	.	.	.	.	.	.	.	.	.	.	.	.	.	.	.	0.5	461.73	24	12	12
snp	chr11:73073588.ARHGEF17.C->T	chr11	73073588	73073588	C	T	exonic	ARHGEF17	.	nonsynonymous SNV	ARHGEF17:NM_014786:exon14:c.C4805T:p.P1602L	11q13.4	0.0029	rs181644871	D	B	N	N	L	15.23	2	.	0.077	.	.	.	.	.	.	0.5	646.77	44	22	22
snp	chr19:7528734.ARHGEF18.A->G	chr19	7528734	7528734	A	G	exonic	ARHGEF18	.	nonsynonymous SNV	ARHGEF18:NM_001130955:exon12:c.A2102G:p.Q701R,ARHGEF18:NM_015318:exon13:c.A1628G:p.Q543R	19p13.2	0.832468	rs2287918	T	B	N	P	N	0.003	0	PH domain-like;PH domain-like|Pleckstrin homology domain	0.063	.	.	.	.	.	.	1	1637.77	49	0	49
snp	chr19:7533850.ARHGEF18.A->G	chr19	7533850	7533850	A	G	exonic	ARHGEF18	.	nonsynonymous SNV	ARHGEF18:NM_001130955:exon17:c.A3056G:p.N1019S,ARHGEF18:NM_015318:exon18:c.A2582G:p.N861S	19p13.2	0.834265	rs9329368	T	B	N	P	N	0.008	0	.	0.033	.	.	.	.	.	ID=COSM440621,COSM440622;OCCURENCE=1(thyroid)	1	1473.77	41	0	41
snp	chr19:7535026.ARHGEF18.G->A	chr19	7535026	7535026	G	A	exonic	ARHGEF18	.	nonsynonymous SNV	ARHGEF18:NM_001130955:exon19:c.G3364A:p.A1122T,ARHGEF18:NM_015318:exon20:c.G2890A:p.A964T	19p13.2	0.0219	rs9329369	T	B	N	N	M	21.5	1	.	0.016	.	.	.	.	.	.	0.5	445.77	39	20	19
snp	chr12:58010163.ARHGEF25.A->G	chr12	58010163	58010163	A	G	exonic	ARHGEF25	.	nonsynonymous SNV	ARHGEF25:NM_001347933:exon13:c.A1427G:p.Q476R,ARHGEF25:NM_182947:exon14:c.A1517G:p.Q506R,ARHGEF25:NM_001111270:exon15:c.A1634G:p.Q545R	12q13.3	0.630192	rs1564374	T	B	N	P	N	0.004	0	PH domain-like|Pleckstrin homology domain	0.039	.	.	.	.	.	ID=COSM4147336,COSM4147335;OCCURENCE=1(thyroid)	1	1774.77	53	0	53
snp	chr3:153839866.ARHGEF26.G->C	chr3	153839866	153839866	G	C	exonic	ARHGEF26	.	nonsynonymous SNV	ARHGEF26:NM_001251962:exon2:c.G85C:p.V29L,ARHGEF26:NM_001251963:exon2:c.G85C:p.V29L,ARHGEF26:NM_015595:exon2:c.G85C:p.V29L	3q25.2	0.959265	rs12493885	T	B	N	P	N	9.003	0	.	0.035	.	.	.	.	.	ID=COSM4157375,COSM4157373,COSM4157372,COSM4157374;OCCURENCE=1(thyroid)	1	1037.77	26	0	26
snp	chr3:153839959.ARHGEF26.C->T	chr3	153839959	153839959	C	T	exonic	ARHGEF26	.	nonsynonymous SNV	ARHGEF26:NM_001251962:exon2:c.C178T:p.L60F,ARHGEF26:NM_001251963:exon2:c.C178T:p.L60F,ARHGEF26:NM_015595:exon2:c.C178T:p.L60F	3q25.2	0.6923	rs59508481	D	B	N	P	N	8.45	1	.	0.076	.	.	.	.	.	ID=COSM445827,COSM445826,COSM445825,COSM4157376;OCCURENCE=1(thyroid)	0.5	321.77	41	29	12
snp	chr3:153839960.ARHGEF26.T->C	chr3	153839960	153839960	T	C	exonic	ARHGEF26	.	nonsynonymous SNV	ARHGEF26:NM_001251962:exon2:c.T179C:p.L60P,ARHGEF26:NM_001251963:exon2:c.T179C:p.L60P,ARHGEF26:NM_015595:exon2:c.T179C:p.L60P	3q25.2	0.949681	rs12497267	T	B	N	P	N	2.669	0	.	0.063	.	.	.	.	.	ID=COSM4157377,COSM4157379,COSM4157378,COSM4157380;OCCURENCE=1(thyroid)	1	1620.77	40	0	40
snp	chr3:153840389.ARHGEF26.T->C	chr3	153840389	153840389	T	C	exonic	ARHGEF26	.	nonsynonymous SNV	ARHGEF26:NM_001251962:exon2:c.T608C:p.F203S,ARHGEF26:NM_001251963:exon2:c.T608C:p.F203S,ARHGEF26:NM_015595:exon2:c.T608C:p.F203S	3q25.2	0.324281	rs13096373	T	B	N	P	N	3.858	0	.	0.075	.	.	.	.	.	ID=COSM4418144,COSM4418147,COSM4418145,COSM4418146;OCCURENCE=1(haematopoietic_and_lymphoid_tissue)	0.5	697.77	43	21	22
snp	chr5:73072354.ARHGEF28.T->C	chr5	73072354	73072354	T	C	exonic	ARHGEF28	.	nonsynonymous SNV	ARHGEF28:NM_001080479:exon6:c.T673C:p.W225R,ARHGEF28:NM_001177693:exon6:c.T673C:p.W225R	5q13.2	0.4273	rs7714670	T	B	.	P	N	0.015	0	.	0.014	Benign	not_specified	RCV000243131.1	MedGen	CN169374	ID=COSM450035,COSM450036;OCCURENCE=1(urinary_tract),1(large_intestine)	1	1739.77	50	0	50
snp	chr5:73076511.ARHGEF28.C->A	chr5	73076511	73076511	C	A	exonic	ARHGEF28	.	nonsynonymous SNV	ARHGEF28:NM_001080479:exon7:c.C851A:p.P284Q,ARHGEF28:NM_001177693:exon7:c.C851A:p.P284Q	5q13.2	0.577875	rs6453022	T	B	.	P	N	0.007	0	.	0.05	Benign	not_specified	RCV000252638.1	MedGen	CN169374	ID=COSM4003584,COSM4003583;OCCURENCE=2(haematopoietic_and_lymphoid_tissue),1(pancreas)	1	1800.77	45	0	45
snp	chr5:73142296.ARHGEF28.C->T	chr5	73142296	73142296	C	T	exonic	ARHGEF28	.	nonsynonymous SNV	ARHGEF28:NM_001244364:exon4:c.C692T:p.S231L,ARHGEF28:NM_001080479:exon12:c.C1631T:p.S544L,ARHGEF28:NM_001177693:exon12:c.C1631T:p.S544L	5q13.2	0.2453	rs2973571	T	B	.	P	N	18.93	1	.	0.031	Benign	not_specified	RCV000252260.1	MedGen	CN169374	ID=COSM3761315,COSM3761316;OCCURENCE=1(haematopoietic_and_lymphoid_tissue),1(thyroid),1(upper_aerodigestive_tract),1(large_intestine)	0.5	1231.77	64	28	36
snp	chr5:73163965.ARHGEF28.C->A	chr5	73163965	73163965	C	A	exonic	ARHGEF28	.	nonsynonymous SNV	ARHGEF28:NM_001244364:exon12:c.C1399A:p.H467N,ARHGEF28:NM_001080479:exon20:c.C2338A:p.H780N,ARHGEF28:NM_001177693:exon20:c.C2338A:p.H780N	5q13.2	0.2983	rs2973558	T	B	.	P	N	11.75	0	.	0.032	Benign	not_specified	RCV000251642.1	MedGen	CN169374	ID=COSM4003590,COSM4003589;OCCURENCE=1(haematopoietic_and_lymphoid_tissue)	0.5	735.77	45	23	22
snp	chr5:73207372.ARHGEF28.T->A	chr5	73207372	73207372	T	A	exonic	ARHGEF28	.	nonsynonymous SNV	ARHGEF28:NM_001244364:exon27:c.T3981A:p.H1327Q,ARHGEF28:NM_001080479:exon35:c.T4920A:p.H1640Q,ARHGEF28:NM_001177693:exon35:c.T4920A:p.H1640Q	5q13.2	0.3849	rs1478453	T	B	N	P	L	2.224	0	.	0.021	Benign	not_specified	RCV000245791.1	MedGen	CN169374	ID=COSM4880437,COSM4880438;OCCURENCE=1(prostate)	0.5	1206.77	70	34	36
snp	chr5:73218954.ARHGEF28.C->T	chr5	73218954	73218954	C	T	exonic	ARHGEF28	.	nonsynonymous SNV	ARHGEF28:NM_001080479:exon36:c.C4991T:p.P1664L	5q13.2	0.322484	rs423333	T	B	.	P	.	0.003	0	.	0.007	Benign	not_specified	RCV000250539.1	MedGen	CN169374	.	0.5	961.77	61	31	30
snp	chr2:39187190.ARHGEF33.T->C	chr2	39187190	39187190	T	C	exonic	ARHGEF33	.	nonsynonymous SNV	ARHGEF33:NM_001145451:exon14:c.T1744C:p.S582P	2p22.1	0.9441	rs6755527	T	B	.	P	N	5.049	0	.	0.05	.	.	.	.	.	ID=COSM3749663,COSM3749662,COSM3749661;OCCURENCE=12(large_intestine)	1	1017.77	30	0	30
snp	chr5:148989216.ARHGEF37.C->T	chr5	148989216	148989216	C	T	exonic	ARHGEF37	.	nonsynonymous SNV	ARHGEF37:NM_001001669:exon4:c.C416T:p.P139L	5q32	0.0189696	rs116647383	T	D	U	D	M	28.8	3	Dbl homology (DH) domain	0.245	.	.	.	.	.	.	0.5	500.77	45	28	17
snp	chr5:149006640.ARHGEF37.C->T	chr5	149006640	149006640	C	T	exonic	ARHGEF37	.	nonsynonymous SNV	ARHGEF37:NM_001001669:exon11:c.C1466T:p.P489L	5q32	0.4759	rs9324624	D	D	N	P	M	33	3	.	0.223	.	.	.	.	.	ID=COSM3761026;OCCURENCE=1(breast),1(large_intestine)	1	1823.77	46	0	46
snp	chr5:149008521.ARHGEF37.A->G	chr5	149008521	149008521	A	G	exonic	ARHGEF37	.	nonsynonymous SNV	ARHGEF37:NM_001001669:exon12:c.A1810G:p.M604V	5q32	0.7105	rs1135093	T	B	N	P	N	0.001	0	SH3 domain	0.068	.	.	.	.	.	ID=COSM4159628;OCCURENCE=1(thyroid),1(large_intestine)	0.5	711.77	39	15	24
snp	chr4:106580340.ARHGEF38.A->G	chr4	106580340	106580340	A	G	exonic	ARHGEF38	.	nonsynonymous SNV	ARHGEF38:NM_001242729:exon10:c.A1363G:p.T455A	4q24	0.35603	rs13147012	T	.	.	P	N	0.226	0	Arfaptin homology (AH) domain/BAR domain|BAR domain	0.144	.	.	.	.	.	ID=COSM1485578;OCCURENCE=1(breast),1(prostate)	0.5	549.77	36	16	20
snp	chr14:21549893.ARHGEF40.G->C	chr14	21549893	21549893	G	C	exonic	ARHGEF40	.	nonsynonymous SNV	ARHGEF40:NM_001278529:exon14:c.G724C:p.V242L,ARHGEF40:NM_001278530:exon14:c.G724C:p.V242L,ARHGEF40:NM_018071:exon14:c.G2866C:p.V956L	14q11.2	0.8494	rs7143633	T	B	N	P	N	4.916	0	.	0.081	.	.	.	.	.	ID=COSM3749268;OCCURENCE=1(thyroid),3(large_intestine)	1	1210.77	31	0	31
snp	chr14:21551069.ARHGEF40.T->C	chr14	21551069	21551069	T	C	exonic	ARHGEF40	.	nonsynonymous SNV	ARHGEF40:NM_001278529:exon16:c.T1424C:p.L475S,ARHGEF40:NM_001278530:exon16:c.T1424C:p.L475S,ARHGEF40:NM_018071:exon16:c.T3566C:p.L1189S	14q11.2	0.9243	rs1958396	T	B	N	P	N	13.15	0	Dbl homology (DH) domain	0.11	.	.	.	.	.	.	1	1904.77	48	0	48
indel	chr6:157099402.ARID1B.-->CAGCAG	chr6	157099402	157099402	-	CAGCAG	exonic	ARID1B	.	nonframeshift insertion	ARID1B:NM_001346813:exon1:c.339_340insCAGCAG:p.F113delinsFQQ,ARID1B:NM_017519:exon1:c.339_340insCAGCAG:p.F113delinsFQQ,ARID1B:NM_020732:exon1:c.339_340insCAGCAG:p.F113delinsFQQ	6q25.3	0.0162	rs587779743	.	.	.	.	.	.	.	.	.	Likely benign,Likely benign	not_specified,not_specified	RCV000192333.1,RCV000114270.2	MedGen,MedGen	CN169374,CN169374	ID=COSM4170079,COSM4170078;OCCURENCE=1(haematopoietic_and_lymphoid_tissue)	0.5	418.73	23	14	9
snp	chr19:971949.ARID3A.G->A	chr19	971949	971949	G	A	exonic	ARID3A	.	nonsynonymous SNV	ARID3A:NM_005224:exon9:c.G1666A:p.G556S	19p13.3	0.8295	rs1051505	T	B	N	P	N	2.348	0	.	0.02	.	.	.	.	.	ID=COSM3743227;OCCURENCE=1(liver),1(thyroid),2(large_intestine)	0.5	485.77	29	13	16
snp	chr9:34622389.ARID3C.A->C	chr9	34622389	34622389	A	C	exonic	ARID3C	.	nonsynonymous SNV	ARID3C:NM_001017363:exon5:c.T1003G:p.C335G	9p13.3	0.602436	rs3808869	T	B	N	P	N	0.016	0	REKLES domain	0.057	.	.	.	.	.	ID=COSM3763907;OCCURENCE=1(haematopoietic_and_lymphoid_tissue),1(large_intestine)	0.5	552.77	41	23	18
snp	chr14:58831142.ARID4A.A->G	chr14	58831142	58831142	A	G	exonic	ARID4A	.	nonsynonymous SNV	ARID4A:NM_002892:exon20:c.A2335G:p.T779A,ARID4A:NM_023000:exon20:c.A2335G:p.T779A,ARID4A:NM_023001:exon20:c.A2335G:p.T779A	14q23.1	0.349441	rs1051858	T	B	N	P	N	0.036	0	.	0.04	.	.	.	.	.	ID=COSM5000713,COSM5000712;OCCURENCE=1(pancreas)	0.5	750.77	45	23	22
indel	chr1:235377279.ARID4B.TCC->-	chr1	235377279	235377281	TCC	-	exonic	ARID4B	.	nonframeshift deletion	ARID4B:NM_001206794:exon17:c.1644_1646del:p.548_549del,ARID4B:NM_016374:exon17:c.1644_1646del:p.548_549del	1q42.3	0.0487	rs10588817	.	.	.	.	.	.	.	.	.	.	.	.	.	.	ID=COSM4593066;OCCURENCE=1(upper_aerodigestive_tract)	0.5	666.73	47	28	19
snp	chr11:64789194.ARL2.T->C	chr11	64789194	64789194	T	C	exonic	ARL2	.	nonsynonymous SNV	ARL2:NM_001199745:exon4:c.T341C:p.V114A,ARL2:NM_001667:exon5:c.T422C:p.V141A	11q13.1	0.6544	rs664226	T	B	N	P	N	9.047	0	P-loop containing nucleoside triphosphate hydrolase|Small GTP-binding protein domain	0.19	.	.	.	.	.	ID=COSM1132962;OCCURENCE=1(upper_aerodigestive_tract),1(central_nervous_system)	1	1466.77	39	1	38
snp	chr17:37316988.ARL5C.T->C	chr17	37316988	37316988	T	C	exonic	ARL5C	.	nonsynonymous SNV	ARL5C:NM_001143968:exon5:c.A347G:p.Q116R	17q12	0.1497	rs16522	T	B	N	P	N	0.001	0	P-loop containing nucleoside triphosphate hydrolase|Small GTP-binding protein domain	0.039	.	.	.	.	.	ID=COSM3755442;OCCURENCE=1(large_intestine)	0.5	728.77	46	21	25
snp	chr17:37319029.ARL5C.T->G	chr17	37319029	37319029	T	G	exonic	ARL5C	.	nonsynonymous SNV	ARL5C:NM_001143968:exon3:c.A190C:p.M64L	17q12	0.235224	rs544198	D	B	D	P	L	14.37	2	P-loop containing nucleoside triphosphate hydrolase|Small GTP-binding protein domain	0.283	.	.	.	.	.	ID=COSM5505523;OCCURENCE=1(biliary_tract)	0.5	730.77	50	26	24
snp	chr17:37319103.ARL5C.T->C	chr17	37319103	37319103	T	C	exonic	ARL5C	.	nonsynonymous SNV	ARL5C:NM_001143968:exon3:c.A116G:p.N39S	17q12	0.333067	rs657723	T	B	D	P	M	9.954	1	P-loop containing nucleoside triphosphate hydrolase|Small GTP-binding protein domain	0.204	.	.	.	.	.	ID=COSM3755444;OCCURENCE=1(large_intestine)	0.5	947.77	49	19	30
snp	chr12:123466304.ARL6IP4.A->G	chr12	123466304	123466304	A	G	exonic	ARL6IP4	.	nonsynonymous SNV	ARL6IP4:NM_001002251:exon3:c.A875G:p.K292R,ARL6IP4:NM_001002252:exon3:c.A842G:p.K281R,ARL6IP4:NM_001278378:exon3:c.A875G:p.K292R,ARL6IP4:NM_001278379:exon3:c.A482G:p.K161R,ARL6IP4:NM_001278380:exon3:c.A314G:p.K105R,ARL6IP4:NM_016638:exon3:c.A842G:p.K281R,ARL6IP4:NM_018694:exon3:c.A899G:p.K300R	12q24.31	0.109026	rs74758272	T	B	N	P	L	18.51	1	.	0.034	.	.	.	.	.	.	1	1694.77	44	0	44
snp	chr2:153575972.ARL6IP6.A->G	chr2	153575972	153575972	A	G	exonic	ARL6IP6	.	nonsynonymous SNV	ARL6IP6:NM_001350068:exon1:c.A74G:p.K25R	2q23.3	0.612819	rs3748938	.	.	.	.	.	.	NA	.	.	.	.	.	.	.	.	0.5	421.77	37	22	15
snp	chr10:23270386.ARMC3.A->G	chr10	23270386	23270386	A	G	exonic	ARMC3	.	nonsynonymous SNV	ARMC3:NM_001282747:exon6:c.A245G:p.E82G,ARMC3:NM_001282745:exon9:c.A1034G:p.E345G,ARMC3:NM_001282746:exon9:c.A1034G:p.E345G,ARMC3:NM_173081:exon9:c.A1034G:p.E345G	10p12.2	0.0096	rs16922864	T	B	N	D	L	22.6	2	Armadillo-like helical|Armadillo-type fold	0.095	.	.	.	.	.	.	0.5	700.77	63	37	26
indel	chr2:232225535.ARMC9.-->G	chr2	232225535	232225535	-	G	exonic	ARMC9	.	unknown	UNKNOWN	2q37.1	1	rs35889244	.	.	.	.	.	.	.	.	.	.	.	.	.	.	ID=COSM1017734;OCCURENCE=2(endometrium)	1	1389.73	43	0	43
snp	chr2:232087474.ARMC9.A->G	chr2	232087474	232087474	A	G	exonic	ARMC9	.	nonsynonymous SNV	ARMC9:NM_001291656:exon6:c.A538G:p.I180V,ARMC9:NM_025139:exon6:c.A538G:p.I180V	2q37.1	1	rs1626450	T	B	D	P	N	23.4	2	Armadillo-like helical	0.141	.	.	.	.	.	.	1	2519.77	56	0	56
snp	chr2:232087475.ARMC9.T->A	chr2	232087475	232087475	T	A	exonic	ARMC9	.	nonsynonymous SNV	ARMC9:NM_001291656:exon6:c.T539A:p.I180K,ARMC9:NM_025139:exon6:c.T539A:p.I180K	2q37.1	1	rs1626451	T	B	D	P	N	23.2	2	Armadillo-like helical	0.135	.	.	.	.	.	.	1	2519.77	57	0	57
snp	chr2:232099940.ARMC9.T->C	chr2	232099940	232099940	T	C	exonic	ARMC9	.	nonsynonymous SNV	ARMC9:NM_001291656:exon8:c.T626C:p.I209T,ARMC9:NM_025139:exon8:c.T626C:p.I209T	2q37.1	0.0128	rs16827883	T	B	N	N	N	0.017	0	Armadillo-like helical	0.041	.	.	.	.	.	.	0.5	748.77	48	23	25
snp	chrX:100743826.ARMCX4.A->G	chrX	100743826	100743826	A	G	exonic	ARMCX4	.	nonsynonymous SNV	ARMCX4:NM_001256155:exon2:c.A250G:p.R84G	Xq22.1	0.6374	rs5951332	.	.	N	P	N	0.001	0	.	0.011	.	.	.	.	.	.	1	607.77	17	0	17
snp	chrX:100745825.ARMCX4.T->C	chrX	100745825	100745825	T	C	exonic	ARMCX4	.	nonsynonymous SNV	ARMCX4:NM_001256155:exon2:c.T2249C:p.L750P	Xq22.1	0.661987	rs5951333	.	.	.	P	.	1.202	0	.	0.03	.	.	.	.	.	.	1	686.77	20	0	20
snp	chrX:100748078.ARMCX4.A->G	chrX	100748078	100748078	A	G	exonic	ARMCX4	.	nonsynonymous SNV	ARMCX4:NM_001256155:exon2:c.A4502G:p.D1501G	Xq22.1	1	rs5991911	.	.	.	.	.	.	NA	.	0.017	.	.	.	.	.	.	1	894.77	28	0	28
snp	chrX:100749127.ARMCX4.A->G	chrX	100749127	100749127	A	G	exonic	ARMCX4	.	nonsynonymous SNV	ARMCX4:NM_001256155:exon2:c.A5551G:p.I1851V	Xq22.1	0.7429	rs5951336	.	.	.	P	.	0.001	0	.	0.014	.	.	.	.	.	.	1	382.77	13	0	13
snp	chr6:151789598.ARMT1.G->A	chr6	151789598	151789598	G	A	exonic	ARMT1	.	nonsynonymous SNV	ARMT1:NM_001286562:exon4:c.G322A:p.E108K,ARMT1:NM_024573:exon5:c.G679A:p.E227K	6q25.1	0.0103834	rs34596084	D	B	N	D	M	22.3	3	Domain of unknown function DUF89	0.151	.	.	.	.	.	.	0.5	767.77	49	26	23
snp	chr7:98984354.ARPC1B.G->C	chr7	98984354	98984354	G	C	exonic	ARPC1B	.	nonsynonymous SNV	ARPC1B:NM_005720:exon3:c.G111C:p.K37N	7q22.1	0.0805	rs1045012	T	D	D	P	M	24.1	3	WD40-repeat-containing domain|WD40/YVTN repeat-like-containing domain	0.249	.	.	.	.	.	ID=COSM3982299;OCCURENCE=1(haematopoietic_and_lymphoid_tissue)	1	1072.77	33	1	32
snp	chr3:9871030.ARPC4-TTLL3;TTLL3.T->G	chr3	9871030	9871030	T	G	exonic	ARPC4-TTLL3;TTLL3	.	nonsynonymous SNV	TTLL3:NM_001025930:exon10:c.T1934G:p.M645R,ARPC4-TTLL3:NM_001198793:exon11:c.T1688G:p.M563R	3p25.3	0.6582	rs2290305	T	B	N	P	N	10.05	0	.	0.075	.	.	.	.	.	ID=COSM4158696,COSM447135;OCCURENCE=1(thyroid)	1	1805.77	44	0	44
snp	chr17:4619917.ARRB2.T->G	chr17	4619917	4619917	T	G	exonic	ARRB2	.	nonsynonymous SNV	ARRB2:NM_001257328:exon5:c.T371G:p.L124R	17p13.2	0.0197684	rs192983858	.	B	.	N	.	6.057	0	Arrestin, N-terminal|Arrestin-like, N-terminal|Immunoglobulin E-set	.	.	.	.	.	.	.	0.5	330.77	35	22	13
snp	chr15:98504326.ARRDC4.A->G	chr15	98504326	98504326	A	G	exonic	ARRDC4	.	nonsynonymous SNV	ARRDC4:NM_183376:exon1:c.A235G:p.T79A	15q26.3	0.7797	rs12101554	T	B	.	P	N	0.003	0	Arrestin-like, N-terminal|Immunoglobulin E-set	0.034	.	.	.	.	.	.	1	739.77	22	0	22
snp	chr19:4891395.ARRDC5.T->C	chr19	4891395	4891395	T	C	exonic	ARRDC5	.	nonsynonymous SNV	ARRDC5:NM_001080523:exon3:c.A692G:p.Q231R	19p13.3	0.0042	rs139019426	T	B	N	N	L	0.001	0	Arrestin C-terminal-like domain|Immunoglobulin E-set	0.018	.	.	.	.	.	.	0.5	755.77	44	18	26
indel	chrX:2835999.ARSD.CCACGCCGG->-	chrX	2835999	2836007	CCACGCCGG	-	exonic	ARSD	.	nonframeshift deletion	ARSD:NM_001669:exon5:c.701_709del:p.234_237del,ARSD:NM_009589:exon5:c.701_709del:p.234_237del	Xp22.33	0.1829	rs113556864	.	.	.	.	.	.	.	.	.	.	.	.	.	.	ID=COSM1467378;OCCURENCE=2(haematopoietic_and_lymphoid_tissue)	0.5	178.73	33	26	7
snp	chrX:2832668.ARSD.A->G	chrX	2832668	2832668	A	G	exonic	ARSD	.	stoploss	ARSD:NM_009589:exon7:c.T1147C:p.X383Q	Xp22.33	0.0001	rs139484145	.	.	.	.	.	.	NA	.	.	.	.	.	.	.	.	0.5	1283.77	50	17	33
snp	chrX:2832742.ARSD.G->C	chrX	2832742	2832742	G	C	exonic	ARSD	.	nonsynonymous SNV	ARSD:NM_009589:exon7:c.C1073G:p.T358R	Xp22.33	0.745695	rs211648	.	.	.	.	.	.	NA	.	0.009	.	.	.	.	.	.	1	1481.77	43	0	43
snp	chrX:2832787.ARSD.A->G	chrX	2832787	2832787	A	G	exonic	ARSD	.	nonsynonymous SNV	ARSD:NM_009589:exon7:c.T1028C:p.V343A	Xp22.33	1.735e-05	rs73632954	.	.	.	.	.	.	NA	.	0.004	.	.	.	.	.	.	0.5	568.77	40	20	20
snp	chrX:2833605.ARSD.C->T	chrX	2833605	2833605	C	T	exonic	ARSD	.	stopgain	ARSD:NM_001669:exon6:c.G992A:p.W331X,ARSD:NM_009589:exon6:c.G992A:p.W331X	Xp22.33	0	rs111939179	.	.	U	P	.	36	1	Alkaline phosphatase-like, alpha/beta/alpha|Alkaline-phosphatase-like, core domain|Sulfatase, N-terminal	.	.	.	.	.	.	ID=COSM1467373;OCCURENCE=1(skin),1(lung),1(thyroid),9(upper_aerodigestive_tract),1(large_intestine)	0.5	437.77	42	25	17
snp	chrX:2835995.ARSD.C->A	chrX	2835995	2835995	C	A	exonic	ARSD	.	nonsynonymous SNV	ARSD:NM_001669:exon5:c.G713T:p.C238F,ARSD:NM_009589:exon5:c.G713T:p.C238F	Xp22.33	8.362e-06	rs150899882	T	B	N	N	N	0.015	0	Alkaline-phosphatase-like, core domain|Sulfatase, N-terminal	0.218	.	.	.	.	.	ID=COSM3363959;OCCURENCE=1(haematopoietic_and_lymphoid_tissue),1(kidney),9(upper_aerodigestive_tract),1(large_intestine)	0.5	181.77	32	25	7
snp	chr17:66364691.ARSG.C->G	chr17	66364691	66364691	C	G	exonic	ARSG	.	nonsynonymous SNV	ARSG:NM_001267727:exon7:c.C707G:p.T236S,ARSG:NM_014960:exon7:c.C707G:p.T236S	17q24.2	0.3844	rs1558876	.	B	N	P	N	9.695	0	Alkaline phosphatase-like, alpha/beta/alpha|Alkaline-phosphatase-like, core domain|Sulfatase, N-terminal	0.029	.	.	.	.	.	ID=COSM3755773;OCCURENCE=1(breast),12(soft_tissue),1(large_intestine)	0.5	658.77	45	23	22
snp	chr17:66364804.ARSG.T->C	chr17	66364804	66364804	T	C	exonic	ARSG	.	nonsynonymous SNV	ARSG:NM_001267727:exon7:c.T820C:p.W274R,ARSG:NM_014960:exon7:c.T820C:p.W274R	17q24.2	0.4468	rs1558878	.	B	N	P	N	0.165	0	Alkaline phosphatase-like, alpha/beta/alpha|Alkaline-phosphatase-like, core domain|Sulfatase, N-terminal	0.073	.	.	.	.	.	ID=COSM4418882;OCCURENCE=1(haematopoietic_and_lymphoid_tissue)	1	1745.77	50	0	50
snp	chr4:77033590.ART3.C->T	chr4	77033590	77033590	C	T	exonic	ART3	.	nonsynonymous SNV	ART3:NM_001130017:exon10:c.C1022T:p.S341L,ART3:NM_001179:exon11:c.C1055T:p.S352L,ART3:NM_001130016:exon12:c.C1088T:p.S363L	4q21.1	0.483826	rs1128864	T	B	N	P	N	19.63	1	.	0.082	.	.	.	.	.	ID=COSM3760744,COSM3760743;OCCURENCE=1(large_intestine)	0.5	703.77	45	22	23
indel	chr11:3661585.ART5.-->TGG	chr11	3661585	3661585	-	TGG	exonic	ART5	.	nonframeshift insertion	ART5:NM_001297668:exon2:c.73_74insCCA:p.I25delinsTI,ART5:NM_053017:exon2:c.73_74insCCA:p.I25delinsTI,ART5:NM_001079536:exon3:c.73_74insCCA:p.I25delinsTI	11p15.4	0.9923	rs3062849	.	.	.	.	.	.	.	.	.	.	.	.	.	.	ID=COSM5713185,COSM926764;OCCURENCE=6(central_nervous_system),1(endometrium)	0.5	655.73	35	17	18
snp	chr1:44401384.ARTN.A->G	chr1	44401384	44401384	A	G	exonic	ARTN	.	nonsynonymous SNV	ARTN:NM_001136215:exon2:c.A56G:p.Q19R,ARTN:NM_057090:exon3:c.A56G:p.Q19R,ARTN:NM_057091:exon3:c.A56G:p.Q19R	1p34.1	0.8861	rs2242637	T	B	.	P	N	0.176	0	.	0.064	.	.	.	.	.	ID=COSM4143993;OCCURENCE=1(thyroid)	0.5	635.77	54	30	24
snp	chr22:19959473.ARVCF.C->T	chr22	19959473	19959473	C	T	exonic	ARVCF	.	nonsynonymous SNV	ARVCF:NM_001670:exon18:c.G2717A:p.R906Q	22q11.21	0.7474	rs165815	T	B	N	P	L	11.62	0	.	0.088	.	.	.	.	.	.	0.5	766.77	39	15	24
snp	chr22:19968971.ARVCF.G->A	chr22	19968971	19968971	G	A	exonic	ARVCF	.	nonsynonymous SNV	ARVCF:NM_001670:exon5:c.C659T:p.P220L	22q11.21	0.3858	rs2073748	T	B	N	P	N	7.87	0	.	0.024	.	.	.	.	.	ID=COSM1751722;OCCURENCE=1(urinary_tract),8(large_intestine)	0.5	713.77	46	20	26
snp	chr22:19969106.ARVCF.A->G	chr22	19969106	19969106	A	G	exonic	ARVCF	.	nonsynonymous SNV	ARVCF:NM_001670:exon5:c.T524C:p.V175A	22q11.21	0.419529	rs2240717	T	B	N	P	N	0.002	0	.	0.057	.	.	.	.	.	ID=COSM3759041;OCCURENCE=1(haematopoietic_and_lymphoid_tissue),1(liver),2(large_intestine)	0.5	225.77	24	15	9
snp	chr8:17918934.ASAH1.A->G	chr8	17918934	17918934	A	G	exonic	ASAH1	.	nonsynonymous SNV	ASAH1:NM_001127505:exon10:c.T719C:p.V240A,ASAH1:NM_004315:exon10:c.T785C:p.V262A,ASAH1:NM_177924:exon10:c.T737C:p.V246A	8p22	0.9495	rs10103355	T	B	N	P	N	14.1	0	Choloylglycine hydrolase/NAAA C-terminal	0.258	Benign|Benign	not_specified|Farber's_lipogranulomatosis	RCV000245912.1|RCV000310101.1	MedGen|MedGen:OMIM:SNOMED_CT	CN169374|C0268255:228000:79935000	.	0.5	674.77	58	35	23
snp	chr8:131124559.ASAP1.T->C	chr8	131124559	131124559	T	C	exonic	ASAP1	.	nonsynonymous SNV	ASAP1:NM_018482:exon24:c.A2182G:p.I728V,ASAP1:NM_001247996:exon25:c.A2161G:p.I721V	8q24.21	0.474441	rs966185	T	B	N	P	N	1.901	0	.	0.045	.	.	.	.	.	ID=COSM150541;OCCURENCE=1(stomach),1(large_intestine)	0.5	789.77	46	20	26
snp	chr2:9528536.ASAP2.G->C	chr2	9528536	9528536	G	C	exonic	ASAP2	.	nonsynonymous SNV	ASAP2:NM_001135191:exon22:c.G2244C:p.E748D,ASAP2:NM_003887:exon22:c.G2244C:p.E748D	2p25.1	0.4991	rs2715860	T	B	N	P	N	13.51	0	.	0.087	.	.	.	.	.	.	1	1196.77	34	0	34
snp	chr7:123256427.ASB15.C->T	chr7	123256427	123256427	C	T	exonic	ASB15	.	nonsynonymous SNV	ASB15:NM_080928:exon4:c.C170T:p.P57L,ASB15:NM_001290258:exon6:c.C170T:p.P57L	7q31.32	0.7854	rs6962756	T	B	N	P	N	18.09	1	Ankyrin repeat-containing domain	0.11	.	.	.	.	.	ID=COSM4004273,COSM4004272;OCCURENCE=1(haematopoietic_and_lymphoid_tissue)	0.5	899.77	55	26	29
snp	chr7:123269118.ASB15.G->C	chr7	123269118	123269118	G	C	exonic	ASB15	.	nonsynonymous SNV	ASB15:NM_080928:exon8:c.G1070C:p.G357A,ASB15:NM_001290258:exon10:c.G1070C:p.G357A	7q31.32	0.791733	rs4731112	T	B	N	P	N	9.146	0	Ankyrin repeat-containing domain	0.164	.	.	.	.	.	ID=COSM3762349;OCCURENCE=1(large_intestine)	0.5	677.77	50	26	24
snp	chr17:42254417.ASB16.A->G	chr17	42254417	42254417	A	G	exonic	ASB16	.	nonsynonymous SNV	ASB16:NM_080863:exon3:c.A881G:p.N294S	17q21.31	0.454273	rs7212854	T	B	D	P	L	22.8	2	Ankyrin repeat-containing domain	0.237	.	.	.	.	.	ID=COSM5487058,COSM5487057;OCCURENCE=1(large_intestine)	0.5	360.77	30	17	13
snp	chr17:42254527.ASB16.T->G	chr17	42254527	42254527	T	G	exonic	ASB16	.	nonsynonymous SNV	ASB16:NM_080863:exon3:c.T991G:p.S331A	17q21.31	0.519169	rs7217858	T	B	N	P	N	2.202	0	Ankyrin repeat-containing domain	0.112	.	.	.	.	.	ID=COSM3755574,COSM3755575;OCCURENCE=2(large_intestine)	0.5	304.77	33	21	12
snp	chr1:76397972.ASB17.C->T	chr1	76397972	76397972	C	T	exonic	ASB17	.	nonsynonymous SNV	ASB17:NM_080868:exon1:c.G5A:p.S2N	1p31.1	0.396565	rs3795251	T	B	N	P	N	12.93	0	.	0.05	.	.	.	.	.	ID=COSM3735983;OCCURENCE=1(liver),1(skin)	0.5	757.77	46	23	23
snp	chr2:237149941.ASB18.C->T	chr2	237149941	237149941	C	T	exonic	ASB18	.	nonsynonymous SNV	ASB18:NM_212556:exon2:c.G310A:p.A104T	2q37.2	0.4851	rs6756597	T	B	N	P	L	25.9	1	Ankyrin repeat-containing domain	0.057	.	.	.	.	.	ID=COSM3758060,COSM3758059;OCCURENCE=1(haematopoietic_and_lymphoid_tissue),1(thyroid),1(large_intestine)	0.5	746.77	57	31	26
snp	chr14:94401102.ASB2.C->T	chr14	94401102	94401102	C	T	exonic	ASB2	.	nonsynonymous SNV	ASB2:NM_016150:exon8:c.G1664A:p.R555Q,ASB2:NM_001202429:exon10:c.G1808A:p.R603Q	14q32.12	0.016	rs35858830	T	B	N	N	L	23.1	1	SOCS box domain	0.022	.	.	.	.	.	ID=COSM5765548;OCCURENCE=1(large_intestine)	0.5	605.77	35	16	19
snp	chr10:73964238.ASCC1.C->T	chr10	73964238	73964238	C	T	exonic	ASCC1	.	nonsynonymous SNV	ASCC1:NM_001198799:exon4:c.G238A:p.D80N	10q22.1	0.0081869	rs7922614	T	B	U	N	N	0.565	0	.	0.009	.	.	.	.	.	.	0.5	1006.77	54	21	33
snp	chr10:73964243.ASCC1.G->C	chr10	73964243	73964243	G	C	exonic	ASCC1	.	stopgain	ASCC1:NM_001198799:exon4:c.C233G:p.S78X	10q22.1	0.116414	rs11000217	.	.	U	P	.	25.7	1	.	.	.	.	.	.	.	ID=COSM3998084;OCCURENCE=1(haematopoietic_and_lymphoid_tissue)	0.5	487.77	53	33	20
snp	chr10:73972957.ASCC1.C->T	chr10	73972957	73972957	C	T	exonic	ASCC1	.	nonsynonymous SNV	ASCC1:NM_001198798:exon2:c.G100A:p.D34N,ASCC1:NM_001198799:exon2:c.G100A:p.D34N,ASCC1:NM_001198800:exon2:c.G100A:p.D34N	10q22.1	0.11262	rs11558719	T	B	N	P	M	23.9	1	.	0.068	.	.	.	.	.	.	0.5	568.77	43	22	21
snp	chr6:100964147.ASCC3.G->C	chr6	100964147	100964147	G	C	exonic	ASCC3	.	nonsynonymous SNV	ASCC3:NM_006828:exon39:c.C5984G:p.S1995C	6q16.3	0.767772	rs240780	T	B	N	P	N	19.95	1	Sec63 domain	0.101	.	.	.	.	.	ID=COSM1132075;OCCURENCE=3(prostate),2(large_intestine)	1	1946.77	49	0	49
snp	chr12:50467644.ASIC1.G->T	chr12	50467644	50467644	G	T	exonic	ASIC1	.	nonsynonymous SNV	ASIC1:NM_001256830:exon1:c.G277T:p.A93S	12q13.12	0.3311	rs706792	T	.	.	P	.	18.18	1	.	0.188	.	.	.	.	.	.	0.5	632.77	43	19	24
snp	chr2:220397073.ASIC4.G->A	chr2	220397073	220397073	G	A	exonic	ASIC4	.	nonsynonymous SNV	ASIC4:NM_018674:exon4:c.G1273A:p.A425T,ASIC4:NM_182847:exon4:c.G1273A:p.A425T	2q35	0.0082	rs113299906	T	B	D	D	L	20.7	3	.	0.084	.	.	.	.	.	.	0.5	662.77	47	25	22
snp	chr2:220402671.ASIC4.G->T	chr2	220402671	220402671	G	T	exonic	ASIC4	.	nonsynonymous SNV	ASIC4:NM_182847:exon9:c.G1847T:p.R616L,ASIC4:NM_018674:exon10:c.G1904T:p.R635L	2q35	0.5488	rs11689281	T	B	N	P	L	17.19	1	.	0.055	.	.	.	.	.	ID=COSM3933544;OCCURENCE=1(urinary_tract)	0.5	912.77	51	27	24
snp	chr2:220402680.ASIC4.T->C	chr2	220402680	220402680	T	C	exonic	ASIC4	.	nonsynonymous SNV	ASIC4:NM_182847:exon9:c.T1856C:p.V619A,ASIC4:NM_018674:exon10:c.T1913C:p.V638A	2q35	0.611821	rs11695248	T	B	N	P	N	0.045	0	.	0.038	.	.	.	.	.	ID=COSM3933545;OCCURENCE=1(urinary_tract)	0.5	918.77	58	32	26
snp	chr2:190531426.ASNSD1.G->A	chr2	190531426	190531426	G	A	exonic	ASNSD1	.	nonsynonymous SNV	ASNSD1:NM_019048:exon4:c.G568A:p.G190R	2q32.2	0.9962	rs1437880	T	B	N	P	N	0.063	0	.	0.193	.	.	.	.	.	.	0.5	1242.77	75	35	40
snp	chr19:51015404.ASPDH.T->C	chr19	51015404	51015404	T	C	exonic	ASPDH	.	nonsynonymous SNV	ASPDH:NM_001024656:exon4:c.A482G:p.Q161R,ASPDH:NM_001114598:exon6:c.A797G:p.Q266R	19q13.33	0.795927	rs12977172	T	B	N	P	N	9.597	0	.	0.079	.	.	.	.	.	ID=COSM3749542,COSM3749541;OCCURENCE=1(pancreas),1(liver),9(large_intestine)	1	1062.77	34	1	33
snp	chr19:51017064.ASPDH.G->C	chr19	51017064	51017064	G	C	exonic	ASPDH	.	nonsynonymous SNV	ASPDH:NM_001114598:exon1:c.C17G:p.P6R	19q13.33	0.058107	rs7248272	T	B	U	P	L	13.5	0	.	0.047	.	.	.	.	.	ID=COSM4599326;OCCURENCE=1(upper_aerodigestive_tract)	0.5	720.77	49	23	26
snp	chr14:104559919.ASPG.T->C	chr14	104559919	104559919	T	C	exonic	ASPG	.	nonsynonymous SNV	ASPG:NM_001080464:exon3:c.T283C:p.C95R	14q32.33	0.41274	rs1770984	T	B	N	P	N	0.016	0	L-asparaginase, N-terminal	0.098	.	.	.	.	.	ID=COSM3753803,COSM3753802;OCCURENCE=2(haematopoietic_and_lymphoid_tissue),1(thyroid),1(large_intestine)	1	1318.77	30	0	30
snp	chr14:104559922.ASPG.C->G	chr14	104559922	104559922	C	G	exonic	ASPG	.	nonsynonymous SNV	ASPG:NM_001080464:exon3:c.C286G:p.L96V	14q32.33	0.41254	rs1744284	T	B	N	P	N	3.325	0	L-asparaginase, N-terminal	0.108	.	.	.	.	.	ID=COSM3753805,COSM3753804;OCCURENCE=2(haematopoietic_and_lymphoid_tissue),1(thyroid),1(large_intestine)	1	1318.77	28	0	28
indel	chr8:62550924.ASPH.-->A	chr8	62550924	62550924	-	A	splicing	ASPH	NM_004318:exon11:c.791-2->T;NM_001164750:exon11:c.704-2->T;NM_032466:exon11:c.791-2->T;NM_032468:exon12:c.749-2->T;NM_001164755:exon10:c.662-2->T;NM_001164754:exon10:c.734-2->T;NM_001164753:exon11:c.620-2->T	.	.	8q12.3	0.3409	rs34108497	.	.	.	.	.	.	.	.	.	.	.	.	.	.	.	0.5	285.73	40	23	17
snp	chr1:197070901.ASPM.A->G	chr1	197070901	197070901	A	G	exonic	ASPM	.	nonsynonymous SNV	ASPM:NM_018136:exon18:c.T7480C:p.Y2494H	1q31.3	0.997404	rs964201	T	B	N	P	N	8.336	0	IQ motif, EF-hand binding site|P-loop containing nucleoside triphosphate hydrolase	0.191	Benign|Benign|Benign	Primary_autosomal_recessive_microcephaly_5|not_specified|Primary_Microcephaly,_Recessive	RCV000020789.1|RCV000145183.6|RCV000332016.1	MedGen:OMIM|MedGen|MedGen	C1837501:608716|CN169374|CN239428	.	1	2438.77	63	0	63
snp	chr1:197073945.ASPM.T->C	chr1	197073945	197073945	T	C	exonic	ASPM	.	nonsynonymous SNV	ASPM:NM_018136:exon18:c.A4436G:p.K1479R	1q31.3	0.0012	rs115594989	T	B	N	D	N	0.011	1	IQ motif, EF-hand binding site|P-loop containing nucleoside triphosphate hydrolase	0.099	Uncertain significance	not_specified	RCV000195143.2	MedGen	CN169374	.	0.5	927.77	57	29	28
indel	chr9:95237024.ASPN.-->TCATCATCA	chr9	95237024	95237024	-	TCATCATCA	exonic	ASPN	.	nonframeshift insertion	ASPN:NM_001193335:exon3:c.152_153insTGATGATGA:p.E51delinsDDDE,ASPN:NM_017680:exon3:c.152_153insTGATGATGA:p.E51delinsDDDE	9q22.31	0	.	.	.	.	.	.	.	.	.	.	.	.	.	.	.	.	0.5	613.73	29	13	16
snp	chr2:70188676.ASPRV1.T->C	chr2	70188676	70188676	T	C	exonic	ASPRV1	.	nonsynonymous SNV	ASPRV1:NM_152792:exon1:c.A145G:p.T49A	2p13.3	0.698083	rs3796097	T	B	N	P	N	0.003	0	.	0.06	.	.	.	.	.	.	1	1490.77	48	0	48
snp	chr9:133355180.ASS1.G->A	chr9	133355180	133355180	G	A	exonic	ASS1	.	nonsynonymous SNV	ASS1:NM_054012:exon10:c.G766A:p.E256K,ASS1:NM_000050:exon11:c.G766A:p.E256K	9q34.11	0.0105	rs74923032	T	B	U	D	N	14.21	1	Argininosuccinate synthetase, catalytic/multimerisation domain body	0.489	Likely benign	not_provided	RCV000224618.1	MedGen	CN221809	.	1	1504.77	40	0	40
indel	chr2:96789603.ASTL.T->-	chr2	96789603	96789603	T	-	exonic	ASTL	.	frameshift deletion	ASTL:NM_001002036:exon9:c.1282delA:p.M428fs	2q11.1	0.0295	rs11292169	.	.	.	.	.	.	.	.	.	.	.	.	.	.	.	0.5	644.73	47	26	21
snp	chr2:96795608.ASTL.T->G	chr2	96795608	96795608	T	G	exonic	ASTL	.	nonsynonymous SNV	ASTL:NM_001002036:exon8:c.A829C:p.K277Q	2q11.1	0.3933	rs1657502	T	B	N	P	N	11.51	0	Metallopeptidase, catalytic domain|Peptidase M12A, astacin	0.111	.	.	.	.	.	ID=COSM3758413;OCCURENCE=1(thyroid),1(large_intestine)	0.5	1067.77	61	27	34
snp	chr2:96795857.ASTL.T->C	chr2	96795857	96795857	T	C	exonic	ASTL	.	nonsynonymous SNV	ASTL:NM_001002036:exon7:c.A665G:p.Q222R	2q11.1	0.927117	rs749458	T	B	N	P	N	0.308	0	Metallopeptidase, catalytic domain|Peptidase M12A, astacin|Peptidase, metallopeptidase	0.06	.	.	.	.	.	.	1	1972.77	59	0	59
snp	chr9:119249690.ASTN2.C->T	chr9	119249690	119249690	C	T	exonic	ASTN2	.	nonsynonymous SNV	ASTN2:NM_001184734:exon5:c.G601A:p.V201I,ASTN2:NM_198186:exon5:c.G748A:p.V250I,ASTN2:NM_198187:exon5:c.G601A:p.V201I,ASTN2:NM_198188:exon5:c.G601A:p.V201I,ASTN2:NM_014010:exon19:c.G3292A:p.V1098I	9q33.1	0.0203	rs16933591	T	B	N	N	N	22.8	1	Fibronectin type III;Fibronectin type III|Immunoglobulin-like fold	0.077	.	.	.	.	.	.	0.5	820.77	50	24	26
snp	chr20:31022959.ASXL1.T->C	chr20	31022959	31022959	T	C	exonic	ASXL1	.	nonsynonymous SNV	ASXL1:NM_015338:exon12:c.T2444C:p.L815P	20q11.21	1	rs6058694	.	.	.	.	.	.	NA	.	0.002	not provided	not_specified	RCV000120112.1	MedGen	CN169374	.	1	1651.77	48	0	48
snp	chr18:31224889.ASXL3.A->G	chr18	31224889	31224889	A	G	exonic	ASXL3	.	nonsynonymous SNV	ASXL3:NM_030632:exon3:c.A169G:p.M57V	18q12.1	1.477e-05	rs769820194	D	D	.	D	M	24.5	4	HB1/Asxl, restriction endonuclease HTH domain	0.363	.	.	.	.	.	.	0.5	1062.77	55	20	35
snp	chr18:31320229.ASXL3.A->G	chr18	31320229	31320229	A	G	exonic	ASXL3	.	nonsynonymous SNV	ASXL3:NM_030632:exon11:c.A2861G:p.N954S	18q12.1	0.703275	rs2282632	T	B	N	P	L	1.539	0	.	0.065	.	.	.	.	.	ID=COSM5941404,COSM5941405;OCCURENCE=1(skin)	1	1963.77	56	0	56
snp	chr18:31324934.ASXL3.A->G	chr18	31324934	31324934	A	G	exonic	ASXL3	.	nonsynonymous SNV	ASXL3:NM_030632:exon12:c.A5122G:p.M1708V	18q12.1	0.679113	rs7232237	T	B	.	P	N	0.001	0	.	0.02	.	.	.	.	.	.	1	1082.77	35	0	35
indel	chr8:124382158.ATAD2.-->TCA	chr8	124382158	124382158	-	TCA	exonic	ATAD2	.	nonframeshift insertion	ATAD2:NM_014109:exon7:c.833_834insTGA:p.E278delinsDE	8q24.13	0	rs112640031	.	.	.	.	.	.	.	.	.	.	.	.	.	.	ID=COSM5830820;OCCURENCE=1(large_intestine)	0.5	635.73	40	20	20
indel	chr8:124382182.ATAD2.-->TCATCG	chr8	124382182	124382182	-	TCATCG	exonic	ATAD2	.	nonframeshift insertion	ATAD2:NM_014109:exon7:c.809_810insCGATGA:p.D270delinsDDD	8q24.13	0.005	rs764198490	.	.	.	.	.	.	.	.	.	.	.	.	.	.	.	0.5	844.73	43	23	20
snp	chr2:24108652.ATAD2B.T->C	chr2	24108652	24108652	T	C	exonic	ATAD2B	.	nonsynonymous SNV	ATAD2B:NM_001242338:exon5:c.A620G:p.Q207R,ATAD2B:NM_017552:exon5:c.A620G:p.Q207R	2p23.3	1	rs7579201	.	.	.	.	.	.	NA	.	0.118	.	.	.	.	.	.	1	1350.77	42	0	42
snp	chr1:1389843.ATAD3C.G->A	chr1	1389843	1389843	G	A	exonic	ATAD3C	.	nonsynonymous SNV	ATAD3C:NM_001039211:exon4:c.G341A:p.R114H	1p36.33	0.0149	rs187191868	D	D	D	D	M	23.7	5	.	0.707	.	.	.	.	.	.	1	1415.77	39	0	39
snp	chr19:50435862.ATF5.C->T	chr19	50435862	50435862	C	T	exonic	ATF5	.	nonsynonymous SNV	ATF5:NM_001193646:exon3:c.C362T:p.P121L,ATF5:NM_001290746:exon3:c.C362T:p.P121L,ATF5:NM_012068:exon4:c.C362T:p.P121L	19q13.33	0.66853	rs283526	T	B	N	P	N	3.828	0	.	0.036	.	.	.	.	.	ID=COSM440013;OCCURENCE=4(thyroid),1(large_intestine)	1	718.77	27	1	26
snp	chr1:161761312.ATF6.C->T	chr1	161761312	161761312	C	T	exonic	ATF6	.	nonsynonymous SNV	ATF6:NM_007348:exon5:c.C469T:p.P157S	1q23.3	0.186901	rs1135983	T	B	N	P	L	12	0	.	0.059	.	.	.	.	.	ID=COSM1335712;OCCURENCE=1(haematopoietic_and_lymphoid_tissue),3(prostate)	0.5	808.77	48	23	25
snp	chr11:64665444.ATG2A.G->A	chr11	64665444	64665444	G	A	exonic	ATG2A	.	nonsynonymous SNV	ATG2A:NM_015104:exon35:c.C4861T:p.R1621C	11q13.1	0.0552	rs61740228	T	B	N	P	N	14.36	0	.	0.092	.	.	.	.	.	.	0.5	340.77	30	18	12
snp	chr11:64675074.ATG2A.G->A	chr11	64675074	64675074	G	A	exonic	ATG2A	.	nonsynonymous SNV	ATG2A:NM_015104:exon18:c.C2570T:p.A857V	11q13.1	0.023	rs61741398	D	B	N	N	L	11.42	1	.	0.049	.	.	.	.	.	.	0.5	491.77	31	12	19
snp	chr11:64677270.ATG2A.C->T	chr11	64677270	64677270	C	T	exonic	ATG2A	.	nonsynonymous SNV	ATG2A:NM_015104:exon14:c.G1990A:p.V664M	11q13.1	0.0194	rs61746812	D	D	D	D	M	29.7	5	.	0.074	.	.	.	.	.	ID=COSM1735138;OCCURENCE=1(pancreas)	0.5	521.77	44	24	20
snp	chr11:64677273.ATG2A.C->T	chr11	64677273	64677273	C	T	exonic	ATG2A	.	nonsynonymous SNV	ATG2A:NM_015104:exon14:c.G1987A:p.A663T	11q13.1	0.0364	rs61746813	D	P	D	D	M	23.1	4	.	0.09	.	.	.	.	.	.	0.5	728.77	46	22	24
snp	chr11:64677293.ATG2A.G->C	chr11	64677293	64677293	G	C	exonic	ATG2A	.	nonsynonymous SNV	ATG2A:NM_015104:exon14:c.C1967G:p.P656R	11q13.1	0.9998	rs656195	T	B	N	P	N	10.33	0	.	0.171	.	.	.	.	.	ID=COSM4146083;OCCURENCE=1(thyroid)	1	1600.77	47	0	47
snp	chr11:64679331.ATG2A.G->A	chr11	64679331	64679331	G	A	exonic	ATG2A	.	nonsynonymous SNV	ATG2A:NM_015104:exon9:c.C1211T:p.A404V	11q13.1	0.081	rs60711419	T	B	N	N	M	18.51	1	.	0.054	.	.	.	.	.	ID=COSM3752617;OCCURENCE=1(large_intestine)	0.5	334.77	38	25	13
snp	chr11:64679362.ATG2A.G->A	chr11	64679362	64679362	G	A	exonic	ATG2A	.	nonsynonymous SNV	ATG2A:NM_015104:exon9:c.C1180T:p.R394C	11q13.1	0.0809	rs35115827	T	B	D	N	N	22.2	2	.	0.058	.	.	.	.	.	ID=COSM3752618;OCCURENCE=1(large_intestine)	0.5	316.77	32	21	11
snp	chr11:64681360.ATG2A.C->T	chr11	64681360	64681360	C	T	exonic	ATG2A	.	nonsynonymous SNV	ATG2A:NM_015104:exon4:c.G523A:p.V175I	11q13.1	0.0571	rs12293826	T	B	D	P	L	15.65	2	.	0.05	.	.	.	.	.	.	0.5	710.77	43	20	23
indel	chr14:96790337.ATG2B.-->A	chr14	96790337	96790337	-	A	splicing	ATG2B	NM_018036:exon16:c.2438-2->T	.	.	14q32.2	0.35643	rs34296665	.	.	.	.	.	.	.	.	.	.	.	.	.	.	.	0.5	731.73	58	25	33
snp	chr14:96771959.ATG2B.A->G	chr14	96771959	96771959	A	G	exonic	ATG2B	.	nonsynonymous SNV	ATG2B:NM_018036:exon31:c.T4700C:p.I1567T	14q32.2	0.9788	rs2289622	T	B	N	P	N	11.64	0	.	0.06	.	.	.	.	.	.	1	2196.77	56	0	56
snp	chr14:96777468.ATG2B.G->C	chr14	96777468	96777468	G	C	exonic	ATG2B	.	nonsynonymous SNV	ATG2B:NM_018036:exon28:c.C4147G:p.Q1383E	14q32.2	0.3586	rs3759601	T	B	N	P	N	0.081	0	.	0.104	.	.	.	.	.	ID=COSM3754211;OCCURENCE=1(haematopoietic_and_lymphoid_tissue),1(skin),1(large_intestine)	0.5	628.77	37	17	20
snp	chr14:96781912.ATG2B.T->C	chr14	96781912	96781912	T	C	exonic	ATG2B	.	nonsynonymous SNV	ATG2B:NM_018036:exon22:c.A3370G:p.N1124D	14q32.2	0.9929	rs9323945	T	B	N	P	N	8.802	0	.	0.135	.	.	.	.	.	.	1	1673.77	44	0	44
snp	chr2:242610773.ATG4B.T->A	chr2	242610773	242610773	T	A	exonic	ATG4B	.	nonsynonymous SNV	ATG4B:NM_013325:exon12:c.T1061A:p.L354Q,ATG4B:NM_178326:exon12:c.T1061A:p.L354Q	2q37.3	0.879393	rs7601000	T	B	N	P	N	14.65	0	.	0.059	.	.	.	.	.	.	0.5	712.77	37	14	23
indel	chr7:150720998.ATG9B.CTC->-	chr7	150720998	150721000	CTC	-	exonic	ATG9B	.	unknown	UNKNOWN	7q36.1	0.0183	rs150295610	.	.	.	.	.	.	.	.	.	.	.	.	.	.	.	0.5	835.73	39	17	22
snp	chr7:150715817.ATG9B.A->G	chr7	150715817	150715817	A	G	exonic	ATG9B	.	unknown	UNKNOWN	7q36.1	0.820687	rs1835428	.	.	.	.	.	.	NA	.	.	.	.	.	.	.	ID=COSM4161956;OCCURENCE=2(thyroid)	1	1092.77	33	0	33
snp	chr7:150715947.ATG9B.T->C	chr7	150715947	150715947	T	C	exonic	ATG9B	.	unknown	UNKNOWN	7q36.1	0.169728	rs7804893	.	D	D	.	.	25.1	3	.	0.616	.	.	.	.	.	ID=COSM5505230;OCCURENCE=1(biliary_tract)	0.5	452.77	29	14	15
indel	chr7:150713902.ATG9B;ATG9B.-->C	chr7	150713902	150713902	-	C	exonic;splicing	ATG9B;ATG9B	NM_001317056:exon10:c.2294+2->G	unknown	UNKNOWN	7q36.1	1	rs11393607	.	.	.	.	.	.	.	.	.	.	.	.	.	.	ID=COSM5022160;OCCURENCE=1(bone),6(central_nervous_system)	1	1489.73	41	0	41
snp	chr2:38525660.ATL2.C->G	chr2	38525660	38525660	C	G	exonic	ATL2	.	nonsynonymous SNV	ATL2:NM_001330458:exon11:c.G745C:p.D249H,ATL2:NM_001330460:exon11:c.G745C:p.D249H,ATL2:NM_001330461:exon11:c.G745C:p.D249H,ATL2:NM_001135673:exon12:c.G1258C:p.D420H,ATL2:NM_001308076:exon12:c.G1204C:p.D402H,ATL2:NM_001330459:exon12:c.G1204C:p.D402H,ATL2:NM_001330462:exon12:c.G1243C:p.D415H,ATL2:NM_001330463:exon12:c.G1258C:p.D420H,ATL2:NM_001330464:exon12:c.G577C:p.D193H,ATL2:NM_022374:exon12:c.G…	2p22.2	0.0669	rs7582826	T	P	D	P	N	19.29	2	GB1/RHD3-type guanine nucleotide-binding (G) domain|Guanylate-binding protein, N-terminal|P-loop containing nucleoside triphosphate hydrolase;Guanylate-binding protein, C-terminal	0.095	.	.	.	.	.	.	1	1149.77	32	0	32
snp	chr2:38604351.ATL2.A->G	chr2	38604351	38604351	A	G	exonic	ATL2	.	nonsynonymous SNV	ATL2:NM_001135673:exon1:c.T52C:p.W18R,ATL2:NM_001330463:exon1:c.T52C:p.W18R,ATL2:NM_022374:exon1:c.T52C:p.W18R	2p22.1	0.5072	rs3731847	T	B	N	P	N	5.104	0	GB1/RHD3-type guanine nucleotide-binding (G) domain	0.232	.	.	.	.	.	ID=COSM3766582,COSM3766581;OCCURENCE=1(liver)	1	777.77	27	0	27
snp	chr11:108124738.ATM.A->G	chr11	108124738	108124738	A	G	exonic	ATM	.	nonsynonymous SNV	ATM:NM_000051:exon13:c.A2096G:p.E699G	11q22.3	0.00179712	rs147934285	D	B	D	D	M	23.3	4	.	0.358	Benign|other|Uncertain significance	Hereditary_cancer-predisposing_syndrome|not_specified|Ataxia-telangiectasia_syndrome	RCV000159606.4|RCV000174438.3|RCV000204474.2	MedGen:SNOMED_CT|MedGen|MedGen:OMIM:Orphanet:SNOMED_CT	C0027672:699346009|CN169374|C0004135:208900:ORPHA100:68504005	.	0.5	547.77	50	31	19
snp	chr11:108158415.ATM.A->G	chr11	108158415	108158415	A	G	exonic	ATM	.	nonsynonymous SNV	ATM:NM_000051:exon27:c.A4082G:p.Q1361R	11q22.3	0.000199681	rs141921797	T	B	N	N	M	10.29	0	Armadillo-type fold	0.137	Uncertain significance|Uncertain significance	Hereditary_cancer-predisposing_syndrome|Ataxia-telangiectasia_syndrome	RCV000164614.2|RCV000167992.4	MedGen:SNOMED_CT|MedGen:OMIM:Orphanet:SNOMED_CT	C0027672:699346009|C0004135:208900:ORPHA100:68504005	.	0.5	435.77	54	36	18
snp	chr11:108183167.ATM.A->G	chr11	108183167	108183167	A	G	exonic	ATM	.	nonsynonymous SNV	ATM:NM_000051:exon40:c.A5948G:p.N1983S	11q22.3	1	rs659243	.	.	.	.	.	.	NA	.	0.015	Benign,Benign	Hereditary_cancer-predisposing_syndrome,not_specified	RCV000128947.1,RCV000120149.2	MedGen:SNOMED_CT,MedGen	C0027672:699346009,CN169374	ID=COSM4590263,COSM4590264;OCCURENCE=23(upper_aerodigestive_tract)	1	1577.77	42	0	42
indel	chr12:7045892.ATN1.CAGCAG->-	chr12	7045892	7045897	CAGCAG	-	exonic	ATN1	.	nonframeshift deletion	ATN1:NM_001007026:exon5:c.1462_1467del:p.488_489del,ATN1:NM_001940:exon5:c.1462_1467del:p.488_489del	12p13.31	0	.	.	.	.	.	.	.	.	.	.	.	.	.	.	.	.	0.5	252.73	23	15	8
indel	chr2:85981680.ATOH8.CGC->-	chr2	85981680	85981682	CGC	-	exonic	ATOH8	.	nonframeshift deletion	ATOH8:NM_032827:exon1:c.368_370del:p.123_124del	2p11.2	0.0296	rs534719282	.	.	.	.	.	.	.	.	.	.	.	.	.	.	.	0.5	504.73	29	14	15
snp	chr2:85981761.ATOH8.T->C	chr2	85981761	85981761	T	C	exonic	ATOH8	.	nonsynonymous SNV	ATOH8:NM_032827:exon1:c.T449C:p.L150P	2p11.2	0.571086	rs17851881	D	B	N	P	N	24.1	2	.	0.207	.	.	.	.	.	ID=COSM3749678;OCCURENCE=2(thyroid),2(large_intestine)	0.5	460.77	40	22	18
snp	chr2:85981797.ATOH8.G->A	chr2	85981797	85981797	G	A	exonic	ATOH8	.	nonsynonymous SNV	ATOH8:NM_032827:exon1:c.G485A:p.R162H	2p11.2	0.179313	rs75293225	D	D	N	P	L	27.9	3	.	0.249	.	.	.	.	.	ID=COSM4133964;OCCURENCE=2(thyroid),1(biliary_tract)	0.5	437.77	33	15	18
snp	chr15:25925094.ATP10A.C->G	chr15	25925094	25925094	C	G	exonic	ATP10A	.	nonsynonymous SNV	ATP10A:NM_024490:exon21:c.G3894C:p.R1298S	15q12	0.4905	rs3816800	T	B	N	P	N	6.714	0	P-type ATPase, C-terminal	0.038	.	.	.	.	.	ID=COSM3999482;OCCURENCE=2(haematopoietic_and_lymphoid_tissue),11(soft_tissue)	0.5	615.77	43	22	21
snp	chr15:25940169.ATP10A.G->A	chr15	25940169	25940169	G	A	exonic	ATP10A	.	nonsynonymous SNV	ATP10A:NM_024490:exon14:c.C2885T:p.T962M	15q12	0.0088	rs73361174	T	B	N	N	N	0.152	0	HAD-like domain	0.276	.	.	.	.	.	.	0.5	706.77	34	13	21
snp	chr15:25963399.ATP10A.C->T	chr15	25963399	25963399	C	T	exonic	ATP10A	.	nonsynonymous SNV	ATP10A:NM_024490:exon8:c.G1511A:p.R504H	15q12	0.0073	rs56724944	D	B	D	D	M	23.8	4	.	0.103	.	.	.	.	.	.	0.5	659.77	36	18	18
snp	chr15:25969090.ATP10A.G->T	chr15	25969090	25969090	G	T	exonic	ATP10A	.	nonsynonymous SNV	ATP10A:NM_024490:exon6:c.C1058A:p.S353Y	15q12	0.1141	rs17116056	D	P	D	P	M	28.2	3	P-type ATPase, A domain	0.248	.	.	.	.	.	.	0.5	600.77	51	31	20
snp	chr5:160097496.ATP10B.A->G	chr5	160097496	160097496	A	G	exonic	ATP10B	.	nonsynonymous SNV	ATP10B:NM_025153:exon7:c.T649C:p.C217R	5q34	0.861621	rs958912	T	B	N	P	N	5.431	0	P-type ATPase, A domain	0.079	.	.	.	.	.	ID=COSM3761076;OCCURENCE=1(large_intestine)	1	1070.77	31	0	31
snp	chr4:47578971.ATP10D.G->A	chr4	47578971	47578971	G	A	exonic	ATP10D	.	nonsynonymous SNV	ATP10D:NM_020453:exon19:c.G3548A:p.R1183K	4p12	0.281949	rs16851681	T	B	N	P	N	0.007	0	P-type ATPase, C-terminal	0.066	.	.	.	.	.	ID=COSM3760646;OCCURENCE=1(large_intestine)	0.5	687.77	45	22	23
snp	chr4:47593283.ATP10D.G->C	chr4	47593283	47593283	G	C	exonic	ATP10D	.	nonsynonymous SNV	ATP10D:NM_020453:exon23:c.G4166C:p.S1389T	4p12	0.4396	rs4145944	T	B	N	P	N	0.021	0	.	0.056	.	.	.	.	.	ID=COSM3760647;OCCURENCE=1(large_intestine)	1	1342.77	40	1	39
snp	chr13:113479820.ATP11A.A->G	chr13	113479820	113479820	A	G	exonic	ATP11A	.	nonsynonymous SNV	ATP11A:NM_015205:exon11:c.A949G:p.M317V,ATP11A:NM_032189:exon11:c.A949G:p.M317V	13q34	0.842252	rs368865	T	B	N	P	N	4.215	0	P-type ATPase, A domain	0.188	.	.	.	.	.	ID=COSM3999026,COSM147717;OCCURENCE=1(stomach),1(haematopoietic_and_lymphoid_tissue)	1	1694.77	48	0	48
snp	chr13:113530175.ATP11A.G->T	chr13	113530175	113530175	G	T	exonic	ATP11A	.	nonsynonymous SNV	ATP11A:NM_015205:exon28:c.G3247T:p.V1083L,ATP11A:NM_032189:exon28:c.G3247T:p.V1083L	13q34	0.0049	rs116061828	D	B	D	N	M	14.12	2	P-type ATPase, C-terminal	0.058	.	.	.	.	.	.	0.5	745.77	46	24	22
snp	chrX:138897130.ATP11C.A->C	chrX	138897130	138897130	A	C	exonic	ATP11C	.	nonsynonymous SNV	ATP11C:NM_001010986:exon5:c.T342G:p.C114W,ATP11C:NM_173694:exon5:c.T342G:p.C114W	Xq27.1	0.992053	rs2491014	T	B	N	P	N	14.73	0	P-type ATPase, A domain	0.235	.	.	.	.	.	.	1	855.77	25	0	25
snp	chr1:17312743.ATP13A2.C->T	chr1	17312743	17312743	C	T	exonic	ATP13A2	.	nonsynonymous SNV	ATP13A2:NM_001141974:exon27:c.G3214A:p.A1072T	1p36.13	0.4714	rs3170740	T	B	.	P	.	10.4	0	.	0.241	Benign|Benign	not_specified|Parkinson_disease_9	RCV000116444.3|RCV000336632.1	MedGen|MedGen:OMIM:Orphanet	CN169374|C1847640:606693:ORPHA306674	ID=COSM3750607,COSM3750606;OCCURENCE=1(thyroid),2(large_intestine)	0.5	690.77	54	30	24
snp	chr3:193036783.ATP13A5.G->A	chr3	193036783	193036783	G	A	exonic	ATP13A5	.	nonsynonymous SNV	ATP13A5:NM_198505:exon17:c.C2030T:p.A677V	3q29	0.205871	rs73888252	T	B	N	P	L	15.26	1	HAD-like domain|P-type ATPase, cytoplasmic domain N	0.07	.	.	.	.	.	ID=COSM4002553;OCCURENCE=1(breast),2(haematopoietic_and_lymphoid_tissue)	0.5	765.77	54	30	24
snp	chr3:193080414.ATP13A5.C->G	chr3	193080414	193080414	C	G	exonic	ATP13A5	.	nonsynonymous SNV	ATP13A5:NM_198505:exon4:c.G397C:p.E133Q	3q29	0.5511	rs6797429	T	B	N	P	N	4.139	0	.	0.074	.	.	.	.	.	ID=COSM5941199;OCCURENCE=1(skin)	0.5	791.77	45	21	24
snp	chr1:160124875.ATP1A4.G->A	chr1	160124875	160124875	G	A	exonic	ATP1A4	.	nonsynonymous SNV	ATP1A4:NM_144699:exon3:c.G248A:p.G83D	1q23.2	0.7271	rs6427504	T	B	N	P	N	4.517	0	Cation-transporting P-type ATPase, N-terminal|P-type ATPase, A domain	0.228	.	.	.	.	.	ID=COSM5425491;OCCURENCE=2(haematopoietic_and_lymphoid_tissue)	0.5	611.77	40	20	20
snp	chr3:130688175.ATP2C1.G->A	chr3	130688175	130688175	G	A	exonic	ATP2C1	.	nonsynonymous SNV	ATP2C1:NM_001199182:exon15:c.G1333A:p.A445T,ATP2C1:NM_001001486:exon16:c.G1348A:p.A450T,ATP2C1:NM_001001487:exon16:c.G1348A:p.A450T,ATP2C1:NM_001199180:exon16:c.G1450A:p.A484T,ATP2C1:NM_001199181:exon16:c.G1450A:p.A484T,ATP2C1:NM_001199183:exon16:c.G1300A:p.A434T,ATP2C1:NM_001199184:exon16:c.G1300A:p.A434T,ATP2C1:NM_001199185:exon16:c.G1348A:p.A450T,ATP2C1:NM_014382:exon16:c.G1348A:p.A450T,ATP2C1…	3q22.1	0.0117812	rs41434650	T	B	N	N	L	14.42	0	HAD-like domain|P-type ATPase, transmembrane domain;P-type ATPase, transmembrane domain	0.229	Likely benign	Familial_benign_pemphigus	RCV000332772.1	MedGen:OMIM:Orphanet:SNOMED_CT	C0085106:169600:ORPHA2841:79468000	.	0.5	1157.77	67	33	34
snp	chr16:84444349.ATP2C2.A->C	chr16	84444349	84444349	A	C	exonic	ATP2C2	.	nonsynonymous SNV	ATP2C2:NM_001286527:exon6:c.A493C:p.M165L,ATP2C2:NM_014861:exon6:c.A493C:p.M165L	16q24.1	0.9991	rs247818	.	.	.	.	.	.	NA	.	0.124	.	.	.	.	.	.	1	1519.77	42	0	42
snp	chr16:84476200.ATP2C2.A->T	chr16	84476200	84476200	A	T	exonic	ATP2C2	.	nonsynonymous SNV	ATP2C2:NM_001291454:exon12:c.A943T:p.M315L,ATP2C2:NM_001286527:exon15:c.A1396T:p.M466L,ATP2C2:NM_014861:exon15:c.A1396T:p.M466L	16q24.1	0.408147	rs247897	T	B	D	P	N	12.35	1	P-type ATPase, transmembrane domain|P-type ATPase, cytoplasmic domain N	0.328	.	.	.	.	.	ID=COSM3755148;OCCURENCE=1(large_intestine)	0.5	959.77	64	30	34
snp	chr16:84493144.ATP2C2.C->G	chr16	84493144	84493144	C	G	exonic	ATP2C2	.	nonsynonymous SNV	ATP2C2:NM_001286527:exon24:c.C2366G:p.A789G	16q24.1	0.9994	rs410388	T	B	.	P	.	4.32	0	P-type ATPase, transmembrane domain	0.215	.	.	.	.	.	.	1	1811.77	51	0	51
snp	chr16:84497310.ATP2C2.G->C	chr16	84497310	84497310	G	C	exonic	ATP2C2	.	nonsynonymous SNV	ATP2C2:NM_001291454:exon24:c.G2360C:p.R787T,ATP2C2:NM_014861:exon27:c.G2813C:p.R938T,ATP2C2:NM_001286527:exon28:c.G2900C:p.R967T	16q24.1	0.00638978	rs78576158	T	B	N	N	L	0.003	0	.	0.226	.	.	.	.	.	.	0.5	679.77	43	20	23
snp	chr19:36050969.ATP4A.A->G	chr19	36050969	36050969	A	G	exonic	ATP4A	.	nonsynonymous SNV	ATP4A:NM_000704:exon7:c.T794C:p.V265A	19q13.12	0.9263	rs2733743	T	B	N	P	N	0.067	0	P-type ATPase, A domain	0.249	.	.	.	.	.	ID=COSM3749496;OCCURENCE=1(thyroid),4(large_intestine)	1	1656.77	50	0	50
snp	chr13:114303822.ATP4B.G->A	chr13	114303822	114303822	G	A	exonic	ATP4B	.	nonsynonymous SNV	ATP4B:NM_000705:exon7:c.C743T:p.A248V	13q34	0.0755	rs75187049	T	B	N	P	N	0.064	0	.	0.073	.	.	.	.	.	.	0.5	727.77	43	18	25
snp	chr7:99032517.ATP5J2-PTCD1;PTCD1.G->A	chr7	99032517	99032517	G	A	exonic	ATP5J2-PTCD1;PTCD1	.	nonsynonymous SNV	PTCD1:NM_015545:exon2:c.C349T:p.R117W,ATP5J2-PTCD1:NM_001198879:exon3:c.C496T:p.R166W	7q22.1	0.0467	rs34943973	T	B	N	N	N	23.3	1	.	0.168	.	.	.	.	.	ID=COSM3982300,COSM3982301;OCCURENCE=1(haematopoietic_and_lymphoid_tissue)	0.5	577.77	42	23	19
snp	chr14:50788213.ATP5S.C->T	chr14	50788213	50788213	C	T	exonic	ATP5S	.	nonsynonymous SNV	ATP5S:NM_001003803:exon2:c.C53T:p.P18L,ATP5S:NM_001003805:exon2:c.C53T:p.P18L,ATP5S:NM_015684:exon2:c.C53T:p.P18L	14q21.3	0.56889	rs2275592	T	B	.	P	N	19.13	1	.	0.089	.	.	.	.	.	ID=COSM147776;OCCURENCE=1(breast),1(stomach),2(haematopoietic_and_lymphoid_tissue),1(pancreas),2(prostate)	0.5	1016.77	55	25	30
snp	chr19:41944237.ATP5SL.T->C	chr19	41944237	41944237	T	C	exonic	ATP5SL	.	nonsynonymous SNV	ATP5SL:NM_001167867:exon2:c.A119G:p.N40S,ATP5SL:NM_001167868:exon2:c.A119G:p.N40S,ATP5SL:NM_001167869:exon2:c.A101G:p.N34S,ATP5SL:NM_001167870:exon2:c.A101G:p.N34S,ATP5SL:NM_001167871:exon2:c.A101G:p.N34S,ATP5SL:NM_001320838:exon2:c.A101G:p.N34S,ATP5SL:NM_001320839:exon2:c.A119G:p.N40S,ATP5SL:NM_001320840:exon2:c.A119G:p.N40S,ATP5SL:NM_001320841:exon2:c.A119G:p.N40S,ATP5SL:NM_001320844:exon2:c.A1…	19q13.2	0.4121	rs2231940	T	B	N	P	N	0.001	0	.	0.047	.	.	.	.	.	ID=COSM148638;OCCURENCE=1(stomach),3(prostate),3(large_intestine)	0.5	756.77	51	25	26
snp	chrX:40464822.ATP6AP2.G->C	chrX	40464822	40464822	G	C	exonic	ATP6AP2	.	nonsynonymous SNV	ATP6AP2:NM_005765:exon9:c.G868C:p.A290P	Xp11.4	0.0226	rs35798522	T	B	N	P	N	7.132	0	.	0.084	other	not_specified	RCV000116456.3	MedGen	CN169374	.	1	903.77	25	0	25
snp	chr12:124221796.ATP6V0A2.G->A	chr12	124221796	124221796	G	A	exonic	ATP6V0A2	.	nonsynonymous SNV	ATP6V0A2:NM_012463:exon9:c.G1016A:p.R339H	12q24.31	0.0265575	rs74922060	D	P	D	D	M	25.3	4	.	0.516	Benign|Benign|Likely benign	not_specified|not_provided|Cutis_laxa,_recessive	RCV000081543.4|RCV000224904.1|RCV000362304.1	MedGen|MedGen|MedGen	CN169374|CN221809|C2931134	ID=COSM5880752;OCCURENCE=1(soft_tissue)	0.5	968.77	56	25	31
snp	chr12:124228414.ATP6V0A2.A->G	chr12	124228414	124228414	A	G	exonic	ATP6V0A2	.	nonsynonymous SNV	ATP6V0A2:NM_012463:exon10:c.A1121G:p.K374R	12q24.31	0.0275559	rs79134187	T	B	N	D	M	12.07	1	.	0.408	Benign|Benign|Likely benign	not_specified|not_provided|Cutis_laxa,_recessive	RCV000081544.4|RCV000224475.1|RCV000283557.1	MedGen|MedGen|MedGen	CN169374|CN221809|C2931134	.	0.5	839.77	46	20	26
snp	chr7:138455988.ATP6V0A4.A->G	chr7	138455988	138455988	A	G	exonic	ATP6V0A4	.	nonsynonymous SNV	ATP6V0A4:NM_130840:exon2:c.T5C:p.V2A,ATP6V0A4:NM_130841:exon2:c.T5C:p.V2A,ATP6V0A4:NM_020632:exon3:c.T5C:p.V2A	7q34	0.7322	rs10258719	T	B	N	P	N	7.681	0	.	0.208	Benign|Benign	not_specified|Distal_Renal_Tubular_Acidosis,_Recessive	RCV000245255.1|RCV000357816.1	MedGen|MedGen	CN169374|CN239177	ID=COSM4417677;OCCURENCE=1(haematopoietic_and_lymphoid_tissue)	1	1747.77	53	0	53
snp	chr8:87162515.ATP6V0D2.G->A	chr8	87162515	87162515	G	A	exonic	ATP6V0D2	.	nonsynonymous SNV	ATP6V0D2:NM_152565:exon6:c.G814A:p.G272R	8q21.3	0.0328	rs10094744	T	B	N	N	L	18.57	1	.	0.057	.	.	.	.	.	.	0.5	419.77	51	36	15
snp	chr2:71163086.ATP6V1B1.T->C	chr2	71163086	71163086	T	C	exonic	ATP6V1B1	.	nonsynonymous SNV	ATP6V1B1:NM_001692:exon1:c.T2C:p.M1T	2p13.3	0.415	rs11681642	D	B	D	P	.	23.4	3	.	0.425	Benign|Benign	not_specified|Renal_tubular_acidosis_with_progressive_nerve_deafness	RCV000037207.2|RCV000345623.1	MedGen|MedGen:OMIM:SNOMED_CT	CN169374|C0403554:267300:236532003	ID=COSM3933669;OCCURENCE=1(urinary_tract),1(thyroid)	0.5	389.77	25	10	15
snp	chr2:10908893.ATP6V1C2.A->G	chr2	10908893	10908893	A	G	exonic	ATP6V1C2	.	nonsynonymous SNV	ATP6V1C2:NM_001039362:exon6:c.A427G:p.N143D,ATP6V1C2:NM_144583:exon6:c.A427G:p.N143D	2p25.1	0.452476	rs1198849	D	B	D	P	.	20.8	3	.	0.23	.	.	.	.	.	ID=COSM4001122,COSM4001123;OCCURENCE=1(haematopoietic_and_lymphoid_tissue)	0.5	703.77	43	16	27
snp	chr9:117359932.ATP6V1G1.G->A	chr9	117359932	117359932	G	A	exonic	ATP6V1G1	.	nonsynonymous SNV	ATP6V1G1:NM_004888:exon3:c.G266A:p.R89Q	9q32	0.0159744	rs61742531	T	B	N	N	N	2.478	0	.	0.108	.	.	.	.	.	.	0.5	877.77	54	26	28
snp	chr1:198505831.ATP6V1G3.G->A	chr1	198505831	198505831	G	A	exonic	ATP6V1G3	.	stopgain	ATP6V1G3:NM_133326:exon3:c.C106T:p.R36X	1q31.3	0.0199681	rs76330087	.	.	.	A	.	2.174	0	.	.	.	.	.	.	.	.	0.5	1254.77	68	31	37
snp	chrX:77244182.ATP7A.A->G	chrX	77244182	77244182	A	G	exonic	ATP7A	.	nonsynonymous SNV	ATP7A:NM_000052:exon3:c.A565G:p.I189V,ATP7A:NM_001282224:exon3:c.A565G:p.I189V	Xq21.1	0.0111258	rs2228447	D	B	D	P	L	23.7	3	Heavy metal-associated domain, HMA|Heavy metal-associated domain, copper ion-binding|Heavy-metal-associated, conserved site	0.468	Benign	not_specified	RCV000193172.1	MedGen	CN169374	.	1	1037.77	29	0	29
snp	chrX:77254154.ATP7A.A->G	chrX	77254154	77254154	A	G	exonic	ATP7A	.	nonsynonymous SNV	ATP7A:NM_000052:exon5:c.A1516G:p.I506V,ATP7A:NM_001282224:exon5:c.A1516G:p.I506V	Xq21.1	0.0108609	rs143907597	D	P	D	P	L	25.9	3	Heavy metal-associated domain, HMA|Heavy metal-associated domain, copper ion-binding|Heavy-metal-associated, conserved site	0.442	Uncertain significance	not_specified	RCV000193020.1	MedGen	CN169374	.	1	485.77	16	0	16
snp	chrX:77298857.ATP7A.G->A	chrX	77298857	77298857	G	A	exonic	ATP7A	.	nonsynonymous SNV	ATP7A:NM_001282224:exon20:c.G3814A:p.E1272K,ATP7A:NM_000052:exon21:c.G4048A:p.E1350K	Xq21.1	1	rs4826245	.	.	.	.	.	.	NA	.	0.37	Benign	not_specified	RCV000078036.6	MedGen	CN169374	ID=COSM4591368;OCCURENCE=23(upper_aerodigestive_tract)	1	841.77	23	0	23
snp	chr13:52515354.ATP7B.A->G	chr13	52515354	52515354	A	G	exonic	ATP7B	.	nonsynonymous SNV	ATP7B:NM_001005918:exon12:c.T2798C:p.V933A,ATP7B:NM_001330579:exon14:c.T3167C:p.V1056A,ATP7B:NM_001330578:exon15:c.T3185C:p.V1062A,ATP7B:NM_000053:exon16:c.T3419C:p.V1140A,ATP7B:NM_001243182:exon17:c.T3086C:p.V1029A	13q14.3	0.5776	rs1801249	T	B	N	P	N	0.049	0	HAD-like domain;P-type ATPase, A domain	0.194	Benign|other	Wilson_disease|not_specified	RCV000029369.2|RCV000078051.8	MedGen:OMIM:Orphanet:SNOMED_CT|MedGen	C0019202:277900:ORPHA905:88518009|CN169374	ID=COSM3765712;OCCURENCE=2(pancreas),1(liver)	0.5	1146.77	57	23	34
snp	chr13:52518387.ATP7B.T->C	chr13	52518387	52518387	T	C	exonic	ATP7B	.	nonsynonymous SNV	ATP7B:NM_001005918:exon10:c.A2480G:p.H827R,ATP7B:NM_001330579:exon12:c.A2849G:p.H950R,ATP7B:NM_001330578:exon13:c.A2867G:p.H956R,ATP7B:NM_000053:exon14:c.A3101G:p.H1034R,ATP7B:NM_001243182:exon15:c.A2768G:p.H923R	13q14.3	0.0036	rs74085882	T	B	N	D	N	22.7	2	HAD-like domain;P-type ATPase, A domain	0.37	other|Benign	Wilson_disease|not_specified	RCV000029368.3|RCV000244000.1	MedGen:OMIM:Orphanet:SNOMED_CT|MedGen	C0019202:277900:ORPHA905:88518009|CN169374	.	0.5	745.77	50	24	26
snp	chr13:52523808.ATP7B.C->T	chr13	52523808	52523808	C	T	exonic	ATP7B	.	nonsynonymous SNV	ATP7B:NM_001330579:exon10:c.G2603A:p.R868K,ATP7B:NM_001330578:exon11:c.G2621A:p.R874K,ATP7B:NM_000053:exon12:c.G2855A:p.R952K,ATP7B:NM_001243182:exon13:c.G2522A:p.R841K	13q14.3	0.5717	rs732774	T	B	N	P	N	17	1	HAD-like domain;P-type ATPase, A domain	0.427	Benign|other	Wilson_disease|not_specified	RCV000029357.2|RCV000078044.8	MedGen:OMIM:Orphanet:SNOMED_CT|MedGen	C0019202:277900:ORPHA905:88518009|CN169374	ID=COSM147691;OCCURENCE=1(stomach),1(liver),1(prostate),1(large_intestine)	0.5	690.77	53	32	21
snp	chr13:52524488.ATP7B.T->C	chr13	52524488	52524488	T	C	exonic	ATP7B	.	nonsynonymous SNV	ATP7B:NM_001005918:exon7:c.A2009G:p.K670R,ATP7B:NM_001330579:exon8:c.A2243G:p.K748R,ATP7B:NM_001330578:exon9:c.A2261G:p.K754R,ATP7B:NM_000053:exon10:c.A2495G:p.K832R,ATP7B:NM_001243182:exon11:c.A2162G:p.K721R	13q14.3	0.5522	rs1061472	T	B	D	P	N	22.2	2	P-type ATPase, A domain	0.471	Benign|Benign	Wilson_disease|not_specified	RCV000029356.2|RCV000078043.7	MedGen:OMIM:Orphanet:SNOMED_CT|MedGen	C0019202:277900:ORPHA905:88518009|CN169374	ID=COSM3753723;OCCURENCE=1(pancreas),1(liver),2(large_intestine)	0.5	689.77	43	22	21
snp	chr4:42576646.ATP8A1.C->T	chr4	42576646	42576646	C	T	exonic	ATP8A1	.	nonsynonymous SNV	ATP8A1:NM_001105529:exon14:c.G1285A:p.V429I,ATP8A1:NM_006095:exon14:c.G1285A:p.V429I	4p13	0.0251597	rs61755862	T	B	D	D	N	13.94	2	P-type ATPase, cytoplasmic domain N	0.161	.	.	.	.	.	.	0.5	622.77	49	28	21
snp	chr18:55317676.ATP8B1.C->T	chr18	55317676	55317676	C	T	exonic	ATP8B1	.	nonsynonymous SNV	ATP8B1:NM_005603:exon27:c.G3454A:p.A1152T	18q21.31	0.9998	rs222581	T	B	N	P	N	8.365	0	P-type ATPase, C-terminal	0.099	.	.	.	.	.	.	1	1423.77	44	0	44
snp	chr19:1783027.ATP8B3.T->C	chr19	1783027	1783027	T	C	exonic	ATP8B3	.	stoploss	ATP8B3:NM_001178002:exon29:c.A3792G:p.X1264W,ATP8B3:NM_138813:exon29:c.A3903G:p.X1301W	19p13.3	0.0924	rs60482625	.	.	.	P	.	15.06	1	.	.	.	.	.	.	.	.	1	1471.77	44	0	44
snp	chr19:1783146.ATP8B3.T->G	chr19	1783146	1783146	T	G	exonic	ATP8B3	.	nonsynonymous SNV	ATP8B3:NM_001178002:exon29:c.A3673C:p.N1225H,ATP8B3:NM_138813:exon29:c.A3784C:p.N1262H	19p13.3	0.0941	rs16994559	D	P	N	P	L	9.944	1	.	0.115	.	.	.	.	.	.	1	1998.77	57	0	57
snp	chr19:1783160.ATP8B3.C->T	chr19	1783160	1783160	C	T	exonic	ATP8B3	.	nonsynonymous SNV	ATP8B3:NM_001178002:exon29:c.G3659A:p.R1220H,ATP8B3:NM_138813:exon29:c.G3770A:p.R1257H	19p13.3	0.0117	rs78153786	T	B	N	N	N	12.63	0	.	0.067	.	.	.	.	.	ID=COSM5498305,COSM5498304;OCCURENCE=1(biliary_tract)	0.5	676.77	56	31	25
snp	chr19:1785185.ATP8B3.C->T	chr19	1785185	1785185	C	T	exonic	ATP8B3	.	nonsynonymous SNV	ATP8B3:NM_001178002:exon27:c.G3394A:p.V1132I,ATP8B3:NM_138813:exon27:c.G3505A:p.V1169I	19p13.3	0.0521	rs16994563	T	B	N	N	N	0.001	0	P-type ATPase, C-terminal	0.174	.	.	.	.	.	.	0.5	599.77	42	21	21
snp	chr15:50226313.ATP8B4.G->T	chr15	50226313	50226313	G	T	exonic	ATP8B4	.	nonsynonymous SNV	ATP8B4:NM_024837:exon15:c.C1354A:p.H452N	15q21.2	0.7437	rs2452524	T	B	N	P	N	0.006	0	P-type ATPase, cytoplasmic domain N	0.066	.	.	.	.	.	ID=COSM3754348;OCCURENCE=1(large_intestine)	1	2485.77	62	0	62
snp	chr15:50279662.ATP8B4.T->C	chr15	50279662	50279662	T	C	exonic	ATP8B4	.	nonsynonymous SNV	ATP8B4:NM_024837:exon10:c.A674G:p.N225S	15q21.2	0.292133	rs16963151	T	B	N	P	N	5.362	0	P-type ATPase, A domain	0.134	.	.	.	.	.	ID=COSM4998261;OCCURENCE=1(pancreas),1(oesophagus)	1	2499.77	64	0	64
snp	chr1:47133811.ATPAF1.T->C	chr1	47133811	47133811	T	C	exonic	ATPAF1	.	nonsynonymous SNV	ATPAF1:NM_001042546:exon1:c.A253G:p.S85G,ATPAF1:NM_022745:exon1:c.A253G:p.S85G	1p33	0.834665	rs11211337	.	B	N	P	N	0.003	0	.	0.02	.	.	.	.	.	ID=COSM3749059;OCCURENCE=2(thyroid),2(large_intestine)	0.5	264.77	25	14	11
snp	chr1:28564279.ATPIF1.A->G	chr1	28564279	28564279	A	G	exonic	ATPIF1	.	nonsynonymous SNV	ATPIF1:NM_178190:exon3:c.A187G:p.R63G	1p35.3	0.4027	rs9508	T	B	.	P	.	0.21	0	.	0.004	.	.	.	.	.	.	0.5	896.77	51	22	29
snp	chr3:142178118.ATR.G->C	chr3	142178118	142178118	G	C	exonic	ATR	.	nonsynonymous SNV	ATR:NM_001184:exon43:c.C7300G:p.P2434A	3q23	0.0131	rs33972295	D	D	D	D	M	17.1	5	Phosphatidylinositol 3-/4-kinase, catalytic domain|Protein kinase-like domain	0.515	Benign|Likely benign	not_specified|Seckel_syndrome	RCV000145331.1|RCV000264483.1	MedGen|MedGen:Orphanet:SNOMED_CT	CN169374|C0265202:ORPHA808:57917004	.	0.5	850.77	60	33	27
snp	chr3:142231119.ATR.T->C	chr3	142231119	142231119	T	C	exonic	ATR	.	nonsynonymous SNV	ATR:NM_001184:exon27:c.A4835G:p.N1612S	3q23	0.0135	rs55894265	T	B	N	N	N	0.006	0	.	0.101	Likely benign|Likely benign	not_specified|Seckel_syndrome	RCV000145315.1|RCV000381642.1	MedGen|MedGen:Orphanet:SNOMED_CT	CN169374|C0265202:ORPHA808:57917004	.	0.5	574.77	42	22	20
snp	chr3:142281612.ATR.A->G	chr3	142281612	142281612	A	G	exonic	ATR	.	nonsynonymous SNV	ATR:NM_001184:exon4:c.T632C:p.M211T	3q23	0.6623	rs2227928	T	B	N	P	N	1.622	0	.	0.089	other|Benign	not_specified|Seckel_syndrome	RCV000079600.6|RCV000267092.1	MedGen|MedGen:Orphanet:SNOMED_CT	CN169374|C0265202:ORPHA808:57917004	ID=COSM149487;OCCURENCE=1(stomach),1(haematopoietic_and_lymphoid_tissue),20(soft_tissue),4(prostate),3(large_intestine)	0.5	782.77	42	16	26
snp	chr2:27435165.ATRAID.G->A	chr2	27435165	27435165	G	A	exonic	ATRAID	.	nonsynonymous SNV	ATRAID:NM_080592:exon1:c.G94A:p.G32R	2p23.3	0.0804712	rs11556163	D	B	.	P	.	23.3	2	.	0.028	.	.	.	.	.	.	0.5	470.77	47	29	18
snp	chr2:27435250.ATRAID.A->G	chr2	27435250	27435250	A	G	exonic	ATRAID	.	nonsynonymous SNV	ATRAID:NM_001170795:exon1:c.A14G:p.D5G,ATRAID:NM_080592:exon1:c.A179G:p.D60G	2p23.3	0.9717	rs1275533	T	B	N	P	N	0.499	0	.	0.067	.	.	.	.	.	ID=COSM4133777;OCCURENCE=1(thyroid)	0.5	727.77	35	11	24
snp	chr20:3528101.ATRN.A->C	chr20	3528101	3528101	A	C	exonic	ATRN	.	nonsynonymous SNV	ATRN:NM_001207047:exon5:c.A560C:p.D187A,ATRN:NM_001323332:exon5:c.A908C:p.D303A,ATRN:NM_139321:exon5:c.A908C:p.D303A,ATRN:NM_139322:exon5:c.A908C:p.D303A	20p13	0.0579073	rs6107308	T	B	N	P	L	5.871	0	.	0.016	.	.	.	.	.	.	0.5	899.77	69	39	30
snp	chr20:3584784.ATRN.G->A	chr20	3584784	3584784	G	A	exonic	ATRN	.	nonsynonymous SNV	ATRN:NM_001207047:exon24:c.G3328A:p.V1110I,ATRN:NM_001323332:exon24:c.G3676A:p.V1226I,ATRN:NM_139321:exon24:c.G3676A:p.V1226I,ATRN:NM_139322:exon24:c.G3676A:p.V1226I	20p13	0.0098	rs12329487	T	B	D	D	N	13.96	2	.	0.047	.	.	.	.	.	.	0.5	740.77	55	30	25
indel	chr10:116931101.ATRNL1.-->TT	chr10	116931101	116931101	-	TT	exonic	ATRNL1	.	frameshift insertion	ATRNL1:NM_001276282:exon9:c.1399_1400insTT:p.L467fs	10q25.3	0.989	rs3086141	.	.	.	.	.	.	.	.	.	.	.	.	.	.	.	1	2634.73	59	0	59
snp	chr10:117075175.ATRNL1.G->A	chr10	117075175	117075175	G	A	exonic	ATRNL1	.	nonsynonymous SNV	ATRNL1:NM_207303:exon18:c.G2966A:p.S989N	10q25.3	0.974	rs1953758	T	B	N	P	N	3.579	0	.	0.028	.	.	.	.	.	.	1	1837.77	52	0	52
snp	chrX:76937963.ATRX.G->C	chrX	76937963	76937963	G	C	exonic	ATRX	.	nonsynonymous SNV	ATRX:NM_138270:exon8:c.C2671G:p.Q891E,ATRX:NM_000489:exon9:c.C2785G:p.Q929E	Xq21.1	0.552318	rs3088074	.	.	.	.	.	.	NA	.	0.199	Benign,other	ATR-X_syndrome,not_specified	RCV000227525.1,RCV000078959.9	MedGen:OMIM:Orphanet,MedGen	C1845055:301040:ORPHA847,CN169374	ID=COSM3759544,COSM3759543;OCCURENCE=1(breast),1(haematopoietic_and_lymphoid_tissue),1(large_intestine)	1	965.77	27	0	27
indel	chr6:16327864.ATXN1.-->TGC	chr6	16327864	16327864	-	TGC	exonic	ATXN1	.	nonframeshift insertion	ATXN1:NM_001128164:exon7:c.677_678insGCA:p.H226delinsQH,ATXN1:NM_000332:exon8:c.677_678insGCA:p.H226delinsQH	6p22.3	0	rs765686161	.	.	.	.	.	.	.	.	.	.	.	.	.	.	ID=COSM4992661;OCCURENCE=4(NS),1(stomach),1(oesophagus),2(skin),2(thyroid),1(upper_aerodigestive_tract),12(large_intestine)	1	801.73	21	0	21
indel	chr6:16327915.ATXN1.-->TGC	chr6	16327915	16327915	-	TGC	exonic	ATXN1	.	nonframeshift insertion	ATXN1:NM_001128164:exon7:c.626_627insGCA:p.H209delinsQH,ATXN1:NM_000332:exon8:c.626_627insGCA:p.H209delinsQH	6p22.3	0	rs864309555	.	.	.	.	.	.	.	.	.	Likely benign	not_specified	RCV000202699.1	MedGen	CN169374	ID=COSM3718779;OCCURENCE=2(thyroid),1(upper_aerodigestive_tract),4(large_intestine)	0.5	254.73	13	5	8
indel	chr12:112036754.ATXN2.GCT->-	chr12	112036754	112036756	GCT	-	exonic	ATXN2	.	nonframeshift deletion	ATXN2:NM_002973:exon1:c.563_565del:p.188_189del	12q24.12	0.951078	rs10560189	.	.	.	.	.	.	.	.	.	.	.	.	.	.	ID=COSM404975;OCCURENCE=1(lung),1(central_nervous_system)	0.5	265.73	18	10	8
snp	chr12:112037000.ATXN2.G->C	chr12	112037000	112037000	G	C	exonic	ATXN2	.	nonsynonymous SNV	ATXN2:NM_002973:exon1:c.C319G:p.L107V	12q24.12	0.7685	rs695871	T	B	N	P	N	10.54	0	.	0.112	Likely benign	not_specified	RCV000116477.2	MedGen	CN169374	ID=COSM4146610;OCCURENCE=1(thyroid)	0.5	238.77	27	16	11
indel	chr14:92537354.ATXN3.-->CTGCTGCTGCTGCTGCTGCTGCTG	chr14	92537354	92537354	-	CTGCTGCTGCTGCTGCTGCTGCTG	exonic	ATXN3	.	nonframeshift insertion	ATXN3:NM_001164782:exon2:c.67_68insCAGCAGCAGCAGCAGCAGCAGCAG:p.G23delinsAAAAAAAAG,ATXN3:NM_001164774:exon3:c.232_233insCAGCAGCAGCAGCAGCAGCAGCAG:p.G78delinsAAAAAAAAG,ATXN3:NM_001164777:exon3:c.112_113insCAGCAGCAGCAGCAGCAGCAGCAG:p.G38delinsAAAAAAAAG,ATXN3:NM_001164776:exon4:c.277_278insCAGCAGCAGCAGCAGCAGCAGCAG:p.G93delinsAAAAAAAAG,ATXN3:NM_001164778:exon6:c.430_431insCAGCAGCAGCAGCAGCAGCAGCAG:p.G144d…	14q32.12	0	.	.	.	.	.	.	.	.	.	.	.	.	.	.	.	.	0.5	1743.73	20	0	9
indel	chr14:92537354.ATXN3.-->CTGCTGCTGCTGCTGCTGCTGCTGCTG	chr14	92537354	92537354	-	CTGCTGCTGCTGCTGCTGCTGCTGCTG	exonic	ATXN3	.	nonframeshift insertion	ATXN3:NM_001164782:exon2:c.67_68insCAGCAGCAGCAGCAGCAGCAGCAGCAG:p.G23delinsAAAAAAAAAG,ATXN3:NM_001164774:exon3:c.232_233insCAGCAGCAGCAGCAGCAGCAGCAGCAG:p.G78delinsAAAAAAAAAG,ATXN3:NM_001164777:exon3:c.112_113insCAGCAGCAGCAGCAGCAGCAGCAGCAG:p.G38delinsAAAAAAAAAG,ATXN3:NM_001164776:exon4:c.277_278insCAGCAGCAGCAGCAGCAGCAGCAGCAG:p.G93delinsAAAAAAAAAG,ATXN3:NM_001164778:exon6:c.430_431insCAGCAGCAGCAGCAGC…	14q32.12	0	rs763541221	.	.	.	.	.	.	.	.	.	Benign	not_specified	RCV000203094.1	MedGen	CN169374	ID=COSM5958226,COSM5958227,COSM5958228;OCCURENCE=1(thyroid),8(upper_aerodigestive_tract)	0.5	1743.73	20	0	9
snp	chrX:13337059.ATXN3L.C->T	chrX	13337059	13337059	C	T	exonic	ATXN3L	.	nonsynonymous SNV	ATXN3L:NM_001135995:exon1:c.G995A:p.G332D	Xp22.2	0.65351	rs4830842	T	B	N	P	N	0.008	0	.	0.193	.	.	.	.	.	ID=COSM3759363;OCCURENCE=1(haematopoietic_and_lymphoid_tissue),1(skin),1(large_intestine)	1	941.77	27	0	27
snp	chr2:74756514.AUP1.C->T	chr2	74756514	74756514	C	T	exonic	AUP1	.	nonsynonymous SNV	AUP1:NM_181575:exon2:c.G163A:p.A55T	2p13.1	0.0151	rs115467431	T	D	D	D	.	26.5	4	.	0.523	.	.	.	.	.	.	0.5	464.77	40	20	20
snp	chr20:54961463.AURKA.T->C	chr20	54961463	54961463	T	C	exonic	AURKA	.	nonsynonymous SNV	AURKA:NM_003600:exon3:c.A169G:p.I57V,AURKA:NM_198435:exon3:c.A169G:p.I57V,AURKA:NM_198437:exon3:c.A169G:p.I57V,AURKA:NM_001323303:exon4:c.A169G:p.I57V,AURKA:NM_001323304:exon4:c.A169G:p.I57V,AURKA:NM_198434:exon4:c.A169G:p.I57V,AURKA:NM_198436:exon4:c.A169G:p.I57V,AURKA:NM_001323305:exon5:c.A169G:p.I57V,AURKA:NM_198433:exon5:c.A169G:p.I57V	20q13.2	0.8506	rs1047972	T	B	N	P	.	0.001	0	.	0.031	.	.	.	.	.	.	1	1151.77	37	0	37
snp	chr17:8108331.AURKB.A->G	chr17	8108331	8108331	A	G	exonic	AURKB	.	nonsynonymous SNV	AURKB:NM_001313955:exon7:c.T389C:p.M130T,AURKB:NM_001256834:exon8:c.T770C:p.M257T,AURKB:NM_001313952:exon8:c.T773C:p.M258T,AURKB:NM_001313953:exon8:c.T797C:p.M266T,AURKB:NM_001284526:exon9:c.T896C:p.M299T,AURKB:NM_001313950:exon9:c.T893C:p.M298T,AURKB:NM_001313951:exon9:c.T770C:p.M257T,AURKB:NM_001313954:exon9:c.T437C:p.M146T,AURKB:NM_004217:exon9:c.T893C:p.M298T	17p13.1	0.8322	rs1059476	T	B	N	P	N	0.015	0	Protein kinase domain|Protein kinase-like domain|Serine/threonine/dual specificity protein kinase, catalytic domain	0.082	.	.	.	.	.	ID=COSM4130880,COSM4130881;OCCURENCE=1(haematopoietic_and_lymphoid_tissue),2(thyroid)	0.5	585.77	40	24	16
snp	chr7:70228020.AUTS2.G->T	chr7	70228020	70228020	G	T	exonic	AUTS2	.	nonsynonymous SNV	AUTS2:NM_001127231:exon7:c.G907T:p.A303S,AUTS2:NM_015570:exon7:c.G907T:p.A303S	7q11.22	0.0860623	rs2293507	T	B	N	P	N	3.355	0	.	0.035	.	.	.	.	.	ID=COSM4162381;OCCURENCE=1(thyroid)	0.5	613.77	36	16	20
snp	chr12:58204283.AVIL.T->C	chr12	58204283	58204283	T	C	exonic	AVIL	.	nonsynonymous SNV	AVIL:NM_006576:exon6:c.A610G:p.K204E	12q14.1	1	rs2172521	T	B	N	P	N	12.22	0	ADF-H/Gelsolin-like domain|Gelsolin-like domain	0.166	.	.	.	.	.	ID=COSM4590415;OCCURENCE=23(upper_aerodigestive_tract)	1	1326.77	36	0	36
snp	chr10:99437651.AVPI1.C->G	chr10	99437651	99437651	C	G	exonic	AVPI1	.	nonsynonymous SNV	AVPI1:NM_021732:exon3:c.G419C:p.S140T	10q24.2	0.0141	rs78694894	T	B	.	N	L	13.04	0	.	0.011	.	.	.	.	.	.	0.5	488.77	43	24	19
snp	chr10:99439541.AVPI1.G->C	chr10	99439541	99439541	G	C	exonic	AVPI1	.	nonsynonymous SNV	AVPI1:NM_021732:exon2:c.C122G:p.A41G	10q24.2	0.508187	rs2275047	T	B	.	P	N	15.38	1	.	0.1	.	.	.	.	.	ID=COSM428249;OCCURENCE=1(pancreas),1(large_intestine)	1	1402.77	41	0	41
indel	chr1:179504026.AXDND1.AAG->-	chr1	179504026	179504028	AAG	-	exonic	AXDND1	.	nonframeshift deletion	AXDND1:NM_144696:exon25:c.2960_2962del:p.987_988del	1q25.2	0.3511	rs141228272	.	.	.	.	.	.	.	.	.	.	.	.	.	.	ID=COSM4591986;OCCURENCE=1(breast),9(upper_aerodigestive_tract),1(large_intestine),2(central_nervous_system)	0.5	966.73	52	26	26
snp	chr1:179504043.AXDND1.C->G	chr1	179504043	179504043	C	G	exonic	AXDND1	.	nonsynonymous SNV	AXDND1:NM_144696:exon25:c.C2977G:p.Q993E	1q25.2	0.38139	rs6658180	T	B	N	P	N	0.001	0	.	0.008	.	.	.	.	.	ID=COSM3746680;OCCURENCE=1(liver),1(large_intestine)	0.5	1087.77	55	27	28
snp	chr16:348233.AXIN1.C->T	chr16	348233	348233	C	T	exonic	AXIN1	.	nonsynonymous SNV	AXIN1:NM_003502:exon6:c.G1273A:p.G425S,AXIN1:NM_181050:exon6:c.G1273A:p.G425S	16p13.3	0.0195687	rs116350678	T	B	N	N	L	11.3	0	.	0.127	.	.	.	.	.	ID=COSM4387483;OCCURENCE=1(liver)	0.5	655.77	40	18	22
snp	chr19:41743861.AXL.A->G	chr19	41743861	41743861	A	G	exonic	AXL	.	nonsynonymous SNV	AXL:NM_001699:exon7:c.A796G:p.N266D,AXL:NM_021913:exon7:c.A796G:p.N266D	19q13.2	1	rs7249222	.	.	.	.	.	.	NA	.	0.118	.	.	.	.	.	ID=COSM4590532,COSM4590533;OCCURENCE=23(upper_aerodigestive_tract)	1	1436.77	41	0	41
snp	chr3:160804569.B3GALNT1.C->T	chr3	160804569	160804569	C	T	exonic	B3GALNT1	.	nonsynonymous SNV	B3GALNT1:NM_001349162:exon6:c.G334A:p.G112S,B3GALNT1:NM_001349163:exon6:c.G334A:p.G112S	3q26.1	0.0315	rs2231256	T	.	.	N	.	7.277	0	.	0.028	.	.	.	.	.	.	0.5	562.77	36	18	18
snp	chr3:160807847.B3GALNT1.A->T	chr3	160807847	160807847	A	T	exonic	B3GALNT1	.	nonsynonymous SNV	B3GALNT1:NM_001349162:exon5:c.T211A:p.C71S,B3GALNT1:NM_001349163:exon5:c.T211A:p.C71S	3q26.1	0.0285543	rs34184112	T	.	.	N	.	3.298	0	.	0.021	.	.	.	.	.	.	0.5	601.77	38	18	20
snp	chr1:235658099.B3GALNT2.T->C	chr1	235658099	235658099	T	C	exonic	B3GALNT2	.	nonsynonymous SNV	B3GALNT2:NM_152490:exon2:c.A152G:p.Y51C,B3GALNT2:NM_001277155:exon3:c.A275G:p.Y92C	1q42.3	0.00898562	rs61742900	D	D	N	N	M	26	3	.	0.135	Benign	not_specified	RCV000252711.1	MedGen	CN169374	.	0.5	946.77	57	28	29
snp	chr21:41032740.B3GALT5.T->C	chr21	41032740	41032740	T	C	exonic	B3GALT5	.	nonsynonymous SNV	B3GALT5:NM_001278650:exon3:c.T254C:p.M85T,B3GALT5:NM_006057:exon3:c.T254C:p.M85T,B3GALT5:NM_033170:exon3:c.T254C:p.M85T,B3GALT5:NM_033172:exon3:c.T266C:p.M89T,B3GALT5:NM_033171:exon4:c.T254C:p.M85T	21q22.2	0.7611	rs3746887	T	B	N	P	N	0.001	0	.	0.01	.	.	.	.	.	ID=COSM4002024,COSM4002023;OCCURENCE=1(haematopoietic_and_lymphoid_tissue)	0.5	693.77	44	16	28
snp	chr1:1168180.B3GALT6.G->C	chr1	1168180	1168180	G	C	exonic	B3GALT6	.	nonsynonymous SNV	B3GALT6:NM_080605:exon1:c.G522C:p.E174D	1p36.33	0.106629	rs12085009	T	B	N	P	N	1.053	0	.	0.047	Benign	not_specified	RCV000287240.1	MedGen	CN169374	.	1	764.77	21	0	21
snp	chr19:17922795.B3GNT3.G->A	chr19	17922795	17922795	G	A	exonic	B3GNT3	.	nonsynonymous SNV	B3GNT3:NM_014256:exon3:c.G983A:p.R328H	19p13.11	0.7964	rs36686	T	B	N	P	L	13.13	0	.	0.024	.	.	.	.	.	ID=COSM4131436;OCCURENCE=2(thyroid)	1	1348.77	40	0	40
snp	chr12:122691058.B3GNT4.T->C	chr12	122691058	122691058	T	C	exonic	B3GNT4	.	nonsynonymous SNV	B3GNT4:NM_001330492:exon2:c.T185C:p.L62P,B3GNT4:NM_030765:exon3:c.T260C:p.L87P	12q24.31	0.0616	rs35203505	T	B	N	P	L	13.54	0	.	0.067	.	.	.	.	.	.	0.5	458.77	43	25	18
indel	chr11:76751542.B3GNT6.T->-	chr11	76751542	76751542	T	-	splicing	B3GNT6	NM_138706:exon2:c.946+1T>-;NM_138706:exon3:c.947-1T>-	.	.	11q13.5	1	rs11292198	.	.	.	.	.	.	.	.	.	.	.	.	.	.	ID=COSM1561974;OCCURENCE=11(upper_aerodigestive_tract),9(large_intestine),1(central_nervous_system)	1	1273.73	35	0	35
indel	chr11:76751585.B3GNT6.T->-	chr11	76751585	76751585	T	-	splicing	B3GNT6	NM_138706:exon3:c.988+1T>-	.	.	11q13.5	1	rs11292199	.	.	.	.	.	.	.	.	.	.	.	.	.	.	ID=COSM1357066;OCCURENCE=3(thyroid),6(large_intestine),1(central_nervous_system)	1	1206.73	28	0	28
indel	chr11:76751604.B3GNT6.T->-	chr11	76751604	76751604	T	-	splicing	B3GNT6	NM_138706:exon4:c.1004+1T>-;NM_138706:exon5:c.1005-1T>-	.	.	11q13.5	1	rs11292200	.	.	.	.	.	.	.	.	.	.	.	.	.	.	ID=COSM1357067;OCCURENCE=1(upper_aerodigestive_tract),4(large_intestine),2(central_nervous_system)	1	1143.73	27	0	27
snp	chr11:76751166.B3GNT6.G->A	chr11	76751166	76751166	G	A	exonic	B3GNT6	.	unknown	UNKNOWN	11q13.5	0.190495	rs73493606	.	B	N	P	N	15.2	1	.	0.006	.	.	.	.	.	ID=COSM3752741;OCCURENCE=2(large_intestine)	0.5	547.77	31	14	17
snp	chr2:232262494.B3GNT7.G->A	chr2	232262494	232262494	G	A	exonic	B3GNT7	.	nonsynonymous SNV	B3GNT7:NM_145236:exon2:c.G64A:p.V22M	2q37.1	0.004	rs116209946	D	B	N	N	L	0.016	1	.	0.016	.	.	.	.	.	.	0.5	437.77	40	25	15
snp	chr2:232263127.B3GNT7.G->A	chr2	232263127	232263127	G	A	exonic	B3GNT7	.	nonsynonymous SNV	B3GNT7:NM_145236:exon2:c.G697A:p.V233I	2q37.1	0.2459	rs2290130	T	B	N	P	M	22.3	1	.	0.098	.	.	.	.	.	ID=COSM4415504;OCCURENCE=1(bone),1(haematopoietic_and_lymphoid_tissue),1(skin)	0.5	641.77	40	18	22
snp	chr19:41932275.B3GNT8.T->C	chr19	41932275	41932275	T	C	exonic	B3GNT8	.	nonsynonymous SNV	B3GNT8:NM_198540:exon3:c.A409G:p.S137G	19q13.2	0.6864	rs284662	T	B	N	P	N	0.018	0	.	0.016	.	.	.	.	.	.	0.5	480.77	33	16	17
snp	chr12:58025813.B4GALNT1.G->C	chr12	58025813	58025813	G	C	exonic	B4GALNT1	.	nonsynonymous SNV	B4GALNT1:NM_001276468:exon2:c.C103G:p.L35V,B4GALNT1:NM_001276469:exon2:c.C103G:p.L35V,B4GALNT1:NM_001478:exon2:c.C103G:p.L35V	12q13.3	0.251997	rs774896	T	B	N	P	N	0.026	0	.	0.041	.	.	.	.	.	ID=COSM3749226;OCCURENCE=1(pancreas),2(large_intestine)	0.5	474.77	37	20	17
snp	chr12:661656.B4GALNT3.A->G	chr12	661656	661656	A	G	exonic	B4GALNT3	.	nonsynonymous SNV	B4GALNT3:NM_173593:exon13:c.A1232G:p.K411R	12p13.33	0.3142	rs7298766	T	B	N	P	M	19.93	1	.	0.048	.	.	.	.	.	ID=COSM1741246;OCCURENCE=1(urinary_tract),1(thyroid),1(large_intestine)	0.5	579.77	47	28	19
snp	chr11:372157.B4GALNT4.C->T	chr11	372157	372157	C	T	exonic	B4GALNT4	.	nonsynonymous SNV	B4GALNT4:NM_178537:exon2:c.C200T:p.A67V	11p15.5	0.375599	rs34063493	T	B	N	P	L	0.007	0	.	0.04	.	.	.	.	.	ID=COSM3752359;OCCURENCE=1(thyroid),1(large_intestine)	0.5	757.77	39	14	25
snp	chr11:372669.B4GALNT4.G->T	chr11	372669	372669	G	T	exonic	B4GALNT4	.	nonsynonymous SNV	B4GALNT4:NM_178537:exon3:c.G263T:p.G88V	11p15.5	0.0225639	rs11822725	D	P	N	N	M	17.88	2	.	0.074	.	.	.	.	.	.	0.5	436.77	38	22	16
snp	chr11:373492.B4GALNT4.G->A	chr11	373492	373492	G	A	exonic	B4GALNT4	.	nonsynonymous SNV	B4GALNT4:NM_178537:exon7:c.G680A:p.S227N	11p15.5	0.0062	rs115079388	T	B	N	N	L	23	1	PA14 domain	0.039	.	.	.	.	.	.	0.5	493.77	32	18	14
snp	chr19:41869392.B9D2.T->C	chr19	41869392	41869392	T	C	exonic	B9D2	.	nonsynonymous SNV	B9D2:NM_030578:exon2:c.A33G:p.I11M	19q13.2	0.7245	rs2241714	T	B	N	P	L	8.988	0	.	0.081	Benign|Benign	not_specified|Meckel-Gruber_syndrome	RCV000251213.1|RCV000267709.1	MedGen|MedGen:Orphanet:SNOMED_CT	CN169374|C0265215:ORPHA564:29076005	ID=COSM4998058;OCCURENCE=2(pancreas)	0.5	577.77	33	14	19
snp	chr9:104130469.BAAT.C->G	chr9	104130469	104130469	C	G	exonic	BAAT	.	nonsynonymous SNV	BAAT:NM_001127610:exon3:c.G602C:p.R201P,BAAT:NM_001701:exon3:c.G602C:p.R201P	9q31.1	0.1697	rs41281027	T	B	N	P	N	10.57	0	Alpha/Beta hydrolase fold	0.031	Benign|Likely benign,Benign	not_specified|Hypercholanemia,not_specified	RCV000249969.1|RCV000380711.1,RCV000338594.1	MedGen|MedGen,MedGen	CN169374|CN239449,CN169374	.	0.5	1018.77	52	20	32
snp	chr11:117160347.BACE1.A->G	chr11	117160347	117160347	A	G	exonic	BACE1	.	nonsynonymous SNV	BACE1:NM_001207048:exon8:c.T1141C:p.C381R,BACE1:NM_001207049:exon8:c.T1066C:p.C356R,BACE1:NM_012104:exon9:c.T1441C:p.C481R,BACE1:NM_138971:exon9:c.T1309C:p.C437R,BACE1:NM_138972:exon9:c.T1366C:p.C456R,BACE1:NM_138973:exon9:c.T1234C:p.C412R	11q23.3	1	rs539765	.	.	.	.	.	.	NA	.	0.167	.	.	.	.	.	.	1	1553.77	47	0	47
snp	chr21:30699085.BACH1.T->C	chr21	30699085	30699085	T	C	exonic	BACH1	.	nonsynonymous SNV	BACH1:NM_001186:exon3:c.T940C:p.S314P,BACH1:NM_206866:exon3:c.T940C:p.S314P	21q21.3	0.0277556	rs35474725	T	B	N	N	L	2.277	0	.	0.034	.	.	.	.	.	.	0.5	651.77	47	22	25
snp	chr9:33256854.BAG1.C->T	chr9	33256854	33256854	C	T	exonic	BAG1	.	nonsynonymous SNV	BAG1:NM_001172415:exon5:c.G485A:p.R162K,BAG1:NM_001349286:exon5:c.G617A:p.R206K,BAG1:NM_001349299:exon5:c.G416A:p.R139K,BAG1:NM_004323:exon5:c.G830A:p.R277K	9p13.3	0.0005	rs143706180	T	B	N	D	L	13.13	1	BAG domain;Ubiquitin domain|Ubiquitin-related domain	0.242	.	.	.	.	.	.	0.5	1041.77	74	41	33
snp	chr9:33264540.BAG1.C->G	chr9	33264540	33264540	C	G	exonic	BAG1	.	nonsynonymous SNV	BAG1:NM_004323:exon1:c.G133C:p.G45R	9p13.3	0.9948	rs1071545	.	B	N	P	N	16.29	1	.	0.052	.	.	.	.	.	ID=COSM3750171;OCCURENCE=2(large_intestine)	1	907.77	29	0	29
snp	chr10:121436286.BAG3.C->T	chr10	121436286	121436286	C	T	exonic	BAG3	.	nonsynonymous SNV	BAG3:NM_004281:exon4:c.C1220T:p.P407L	10q26.11	0.155551	rs3858340	D	B	N	P	M	22.8	2	BAG domain	0.206	Benign|Benign|Benign|Benign	not_specified|Cardiovascular_phenotype|Dilated_Cardiomyopathy,_Dominant|Myofibrillar_Myopathy,_Dominant	RCV000037885.9|RCV000254249.1|RCV000331449.1|RCV000388289.1	MedGen|MedGen|MedGen|MedGen	CN169374|CN230736|CN239310|CN239446	ID=COSM3751563;OCCURENCE=4(haematopoietic_and_lymphoid_tissue),5(soft_tissue),1(large_intestine)	0.5	674.77	43	19	24
snp	chr17:79409189.BAHCC1.G->A	chr17	79409189	79409189	G	A	exonic	BAHCC1	.	unknown	UNKNOWN	17q25.3	0.2857	rs12952981	T	B	.	P	N	0.002	0	.	0.096	.	.	.	.	.	ID=COSM4130811;OCCURENCE=1(thyroid)	0.5	262.77	38	22	16
snp	chr17:79409309.BAHCC1.A->G	chr17	79409309	79409309	A	G	exonic	BAHCC1	.	unknown	UNKNOWN	17q25.3	1	rs12938890	T	B	.	P	N	0.001	0	.	0.012	.	.	.	.	.	.	1	1058.77	32	0	32
snp	chr17:79409606.BAHCC1.G->A	chr17	79409606	79409606	G	A	exonic	BAHCC1	.	unknown	UNKNOWN	17q25.3	0.0209665	rs138865361	T	B	.	N	L	0.02	0	.	0.019	.	.	.	.	.	.	0.5	718.77	44	20	24
snp	chr17:79409710.BAHCC1.G->A	chr17	79409710	79409710	G	A	exonic	BAHCC1	.	unknown	UNKNOWN	17q25.3	0.2924	rs12943867	.	.	.	.	.	.	NA	.	.	.	.	.	.	.	.	0.5	469.77	46	27	19
snp	chr17:79414307.BAHCC1.A->G	chr17	79414307	79414307	A	G	exonic	BAHCC1	.	unknown	UNKNOWN	17q25.3	0.7847	rs7213444	T	B	N	P	N	0.003	0	.	0.027	.	.	.	.	.	ID=COSM437778;OCCURENCE=1(haematopoietic_and_lymphoid_tissue)	0.5	542.77	36	16	20
snp	chr17:79419025.BAHCC1.G->A	chr17	79419025	79419025	G	A	exonic	BAHCC1	.	unknown	UNKNOWN	17q25.3	0.3366	rs35572189	T	B	N	P	L	21.4	1	.	0.062	.	.	.	.	.	.	0.5	410.77	33	18	15
snp	chr17:79424516.BAHCC1.A->G	chr17	79424516	79424516	A	G	exonic	BAHCC1	.	unknown	UNKNOWN	17q25.3	0.7923	rs12601317	T	B	N	P	N	0.001	0	.	0.02	.	.	.	.	.	ID=COSM4130814;OCCURENCE=3(thyroid)	0.5	502.77	40	25	15
snp	chr17:79424537.BAHCC1.C->T	chr17	79424537	79424537	C	T	exonic	BAHCC1	.	unknown	UNKNOWN	17q25.3	0.3498	rs34224936	.	.	.	.	.	.	NA	.	.	.	.	.	.	.	ID=COSM3773833;OCCURENCE=1(kidney)	0.5	503.77	39	24	15
snp	chr15:40751555.BAHD1.C->A	chr15	40751555	40751555	C	A	exonic	BAHD1	.	nonsynonymous SNV	BAHD1:NM_001301132:exon2:c.C892A:p.Q298K,BAHD1:NM_014952:exon2:c.C892A:p.Q298K	15q15.1	0.675719	rs3803357	D	B	N	P	N	21.9	2	.	0.101	.	.	.	.	.	ID=COSM433784;OCCURENCE=1(large_intestine)	0.5	620.77	37	18	19
indel	chr22:38483174.BAIAP2L2.-->CATGGAGGT	chr22	38483174	38483174	-	CATGGAGGT	exonic	BAIAP2L2	.	nonframeshift insertion	BAIAP2L2:NM_025045:exon11:c.1215_1216insACCTCCATG:p.S406delinsTSMS	22q13.1	0.0593	rs200930717	.	.	.	.	.	.	.	.	.	.	.	.	.	.	ID=COSM111970;OCCURENCE=1(ovary),1(breast),2(large_intestine)	0.5	967.73	36	13	23
snp	chr16:1389153.BAIAP3.C->A	chr16	1389153	1389153	C	A	exonic	BAIAP3	.	nonsynonymous SNV	BAIAP3:NM_001286464:exon4:c.C259A:p.P87T	16p13.3	0.95627	rs7202563	D	B	.	P	.	3.538	1	.	0.019	.	.	.	.	.	ID=COSM4128687;OCCURENCE=2(thyroid)	1	1415.77	46	0	46
snp	chr16:1394507.BAIAP3.A->C	chr16	1394507	1394507	A	C	exonic	BAIAP3	.	nonsynonymous SNV	BAIAP3:NM_001199096:exon17:c.A1532C:p.D511A,BAIAP3:NM_001199097:exon18:c.A1640C:p.D547A,BAIAP3:NM_001199098:exon18:c.A1571C:p.D524A,BAIAP3:NM_001199099:exon18:c.A1556C:p.D519A,BAIAP3:NM_001286464:exon18:c.A1691C:p.D564A,BAIAP3:NM_003933:exon18:c.A1745C:p.D582A	16p13.3	0.951078	rs1132356	T	B	N	P	N	0.048	0	.	0.083	.	.	.	.	.	ID=COSM4128689;OCCURENCE=1(thyroid)	1	1671.77	48	0	48
snp	chr20:17705677.BANF2.A->G	chr20	17705677	17705677	A	G	exonic	BANF2	.	nonsynonymous SNV	BANF2:NM_001014977:exon2:c.A7G:p.N3D,BANF2:NM_001159495:exon2:c.A28G:p.N10D,BANF2:NM_178477:exon3:c.A7G:p.N3D	20p12.1	0.9639	rs4814640	T	B	N	P	.	0.004	0	.	0.019	.	.	.	.	.	.	1	1487.77	44	0	44
snp	chr20:17716416.BANF2.C->G	chr20	17716416	17716416	C	G	exonic	BANF2	.	nonsynonymous SNV	BANF2:NM_001014977:exon3:c.C233G:p.T78S,BANF2:NM_001159495:exon3:c.C254G:p.T85S,BANF2:NM_178477:exon4:c.C233G:p.T78S	20p12.1	0.392372	rs1053993	T	B	N	P	.	15.55	1	.	0.05	.	.	.	.	.	ID=COSM4134277,COSM4134276;OCCURENCE=1(thyroid)	1	1391.77	38	0	38
snp	chr4:102965043.BANK1.T->C	chr4	102965043	102965043	T	C	exonic	BANK1	.	nonsynonymous SNV	BANK1:NM_001127507:exon10:c.T1549C:p.C517R,BANK1:NM_001083907:exon11:c.T1858C:p.C620R,BANK1:NM_017935:exon11:c.T1948C:p.C650R	4q24	0.996805	rs3113676	T	B	N	P	N	0.857	0	.	0.078	.	.	.	.	.	.	1	1957.77	59	0	59
snp	chr2:215595203.BARD1.A->G	chr2	215595203	215595203	A	G	exonic	BARD1	.	nonsynonymous SNV	BARD1:NM_001282549:exon4:c.T394C:p.C132R,BARD1:NM_001282548:exon5:c.T523C:p.C175R,BARD1:NM_001282545:exon6:c.T580C:p.C194R,BARD1:NM_001282543:exon9:c.T1876C:p.C626R,BARD1:NM_000465:exon10:c.T1933C:p.C645R	2q35	0.0253594	rs2228456	T	B	N	N	N	0.148	0	BRCT domain	0.048	Benign|Likely benign|Benign	Hereditary_cancer-predisposing_syndrome|Breast_cancer|Familial_cancer_of_breast	RCV000130983.3|RCV000329427.1|RCV000411099.1	MedGen:SNOMED_CT|MedGen|MedGen:OMIM:Orphanet:SNOMED_CT	C0027672:699346009|CN221572|C0346153:114480:ORPHA227535:254843006	.	0.5	741.77	55	27	28
snp	chr2:215632255.BARD1.C->T	chr2	215632255	215632255	C	T	exonic	BARD1	.	nonsynonymous SNV	BARD1:NM_001282543:exon5:c.G1462A:p.V488M,BARD1:NM_000465:exon6:c.G1519A:p.V507M	2q35	0.3748	rs2070094	T	B	N	P	L	4.771	0	Ankyrin repeat-containing domain	0.108	Benign|Benign|Likely benign	Hereditary_cancer-predisposing_syndrome|not_specified|Breast_cancer	RCV000128872.3|RCV000250250.1|RCV000336172.1	MedGen:SNOMED_CT|MedGen|MedGen	C0027672:699346009|CN169374|CN221572	ID=COSM3757930,COSM3757929;OCCURENCE=2(haematopoietic_and_lymphoid_tissue),1(large_intestine)	0.5	914.77	58	33	25
snp	chr2:215645464.BARD1.C->G	chr2	215645464	215645464	C	G	exonic	BARD1	.	nonsynonymous SNV	BARD1:NM_001282543:exon3:c.G1077C:p.R359S,BARD1:NM_000465:exon4:c.G1134C:p.R378S	2q35	0.5449	rs2229571	T	B	N	P	L	8.652	0	.	0.111	Benign|Benign|Likely benign	Hereditary_cancer-predisposing_syndrome|not_specified|Breast_cancer	RCV000132162.3|RCV000248120.1|RCV000390287.1	MedGen:SNOMED_CT|MedGen|MedGen	C0027672:699346009|CN169374|CN221572	ID=COSM3757932,COSM3757931;OCCURENCE=2(haematopoietic_and_lymphoid_tissue),1(large_intestine)	0.5	539.77	39	20	19
snp	chr9:96715362.BARX1.C->T	chr9	96715362	96715362	C	T	exonic	BARX1	.	nonsynonymous SNV	BARX1:NM_021570:exon2:c.G331A:p.A111T	9q22.32	0.00579073	rs201946673	T	B	N	D	N	15.21	2	.	0.235	.	.	.	.	.	.	0.5	560.77	43	21	22
snp	chr2:160182302.BAZ2B.C->T	chr2	160182302	160182302	C	T	exonic	BAZ2B	.	nonsynonymous SNV	BAZ2B:NM_001289975:exon34:c.G5963A:p.S1988N,BAZ2B:NM_001329857:exon35:c.G6014A:p.S2005N,BAZ2B:NM_001329858:exon35:c.G5996A:p.S1999N,BAZ2B:NM_013450:exon35:c.G6071A:p.S2024N	2q24.2	0.250599	rs415793	T	B	U	P	M	22.5	1	Zinc finger, FYVE/PHD-type|Zinc finger, RING/FYVE/PHD-type	0.075	.	.	.	.	.	ID=COSM3757702;OCCURENCE=1(bone),4(haematopoietic_and_lymphoid_tissue),1(large_intestine)	1	2353.77	61	0	61
snp	chr14:74514674.BBOF1.A->T	chr14	74514674	74514674	A	T	exonic	BBOF1	.	nonsynonymous SNV	BBOF1:NM_025057:exon7:c.A689T:p.D230V	14q24.3	0.631789	rs3784038	T	B	N	P	N	14.31	0	Domain of unknown function DUF4515	0.112	.	.	.	.	.	ID=COSM3754106;OCCURENCE=1(haematopoietic_and_lymphoid_tissue),1(large_intestine)	1	2051.77	52	1	51
snp	chr14:74523869.BBOF1.A->G	chr14	74523869	74523869	A	G	exonic	BBOF1	.	nonsynonymous SNV	BBOF1:NM_025057:exon11:c.A1486G:p.K496E	14q24.3	0.241613	rs3742809	T	B	N	P	N	9.287	0	.	0.032	.	.	.	.	.	ID=COSM3754108,COSM3754107;OCCURENCE=2(haematopoietic_and_lymphoid_tissue),1(large_intestine)	0.5	830.77	55	29	26
snp	chr4:123663425.BBS12.G->T	chr4	123663425	123663425	G	T	exonic	BBS12	.	nonsynonymous SNV	BBS12:NM_152618:exon2:c.G378T:p.E126D,BBS12:NM_001178007:exon3:c.G378T:p.E126D	4q27	0.021	rs309369	T	B	N	N	M	8.617	0	GroEL-like equatorial domain	0.168	other|Likely benign	not_specified|Bardet-Biedl_syndrome	RCV000242032.2|RCV000369341.1	MedGen|MedGen:OMIM:Orphanet:SNOMED_CT	CN169374|C0752166:209900:ORPHA110:5619004	.	0.5	769.77	49	24	25
snp	chr4:123664204.BBS12.G->A	chr4	123664204	123664204	G	A	exonic	BBS12	.	nonsynonymous SNV	BBS12:NM_152618:exon2:c.G1157A:p.R386Q,BBS12:NM_001178007:exon3:c.G1157A:p.R386Q	4q27	0.50639	rs309370	T	B	N	P	N	9.753	0	GroEL-like apical domain	0.065	Benign|Benign	not_specified|Bardet-Biedl_syndrome	RCV000152830.4|RCV000320946.1	MedGen|MedGen:OMIM:Orphanet:SNOMED_CT	CN169374|C0752166:209900:ORPHA110:5619004	ID=COSM4002928;OCCURENCE=1(haematopoietic_and_lymphoid_tissue)	1	1580.77	44	0	44
snp	chr16:56545175.BBS2.T->C	chr16	56545175	56545175	T	C	exonic	BBS2	.	nonsynonymous SNV	BBS2:NM_031885:exon3:c.A367G:p.I123V	16q12.2	0.263578	rs11373	T	B	N	P	L	0.227	0	Ciliary BBSome complex subunit 2, N-terminal	0.169	Benign|Benign	not_specified|Bardet-Biedl_syndrome	RCV000241605.1|RCV000261972.1	MedGen|MedGen:OMIM:Orphanet:SNOMED_CT	CN169374|C0752166:209900:ORPHA110:5619004	.	0.5	640.77	57	34	23
snp	chr16:56548501.BBS2.C->T	chr16	56548501	56548501	C	T	exonic	BBS2	.	nonsynonymous SNV	BBS2:NM_031885:exon2:c.G209A:p.S70N	16q12.2	0.996406	rs4784677	T	.	N	P	.	12.57	0	Ciliary BBSome complex subunit 2, N-terminal|WD40-repeat-containing domain	0.274	Pathogenic,Benign	Bardet-biedl_syndrome_2/6,_digenic,not_specified	RCV000004838.3,RCV000301991.1	MedGen,MedGen	C4016908,CN169374	.	1	2315.77	65	0	65
snp	chr1:156622252.BCAN.G->A	chr1	156622252	156622252	G	A	exonic	BCAN	.	nonsynonymous SNV	BCAN:NM_021948:exon8:c.G1510A:p.E504K,BCAN:NM_198427:exon8:c.G1510A:p.E504K	1q23.1	0.374201	rs1056695	T	B	N	P	L	9.231	0	.	0.036	.	.	.	.	.	ID=COSM3750430,COSM3750431;OCCURENCE=1(large_intestine)	0.5	595.77	44	24	20
snp	chr1:94032937.BCAR3.T->C	chr1	94032937	94032937	T	C	exonic	BCAR3	.	nonsynonymous SNV	BCAR3:NM_001308251:exon7:c.A1226G:p.N409S,BCAR3:NM_001261410:exon9:c.A1925G:p.N642S,BCAR3:NM_001261409:exon11:c.A2198G:p.N733S,BCAR3:NM_003567:exon11:c.A2198G:p.N733S,BCAR3:NM_001261408:exon13:c.A2198G:p.N733S	1p22.1	0.0129792	rs78349214	T	B	D	D	N	7.004	2	Ras guanine nucleotide exchange factor domain|Ras guanine-nucleotide exchange factors catalytic domain	0.06	.	.	.	.	.	.	0.5	978.77	53	23	30
snp	chr1:94048153.BCAR3.T->C	chr1	94048153	94048153	T	C	exonic	BCAR3	.	nonsynonymous SNV	BCAR3:NM_001308251:exon3:c.A419G:p.E140G,BCAR3:NM_001261410:exon5:c.A1118G:p.E373G,BCAR3:NM_001261409:exon7:c.A1391G:p.E464G,BCAR3:NM_003567:exon7:c.A1391G:p.E464G,BCAR3:NM_001261408:exon9:c.A1391G:p.E464G	1p22.1	0.056	rs12062278	T	B	N	P	N	1.953	0	SH2 domain	0.106	.	.	.	.	.	.	0.5	323.77	37	24	13
snp	chr20:52611552.BCAS1.G->A	chr20	52611552	52611552	G	A	exonic	BCAS1	.	nonsynonymous SNV	BCAS1:NM_001316361:exon6:c.C926T:p.T309M,BCAS1:NM_001323347:exon6:c.C926T:p.T309M,BCAS1:NM_003657:exon6:c.C926T:p.T309M	20q13.2	0.0939	rs60878965	T	D	N	P	L	24.1	2	.	0.185	.	.	.	.	.	.	0.5	862.77	53	25	28
snp	chr20:52612549.BCAS1.C->T	chr20	52612549	52612549	C	T	exonic	BCAS1	.	nonsynonymous SNV	BCAS1:NM_001316361:exon5:c.G764A:p.G255E,BCAS1:NM_001323347:exon5:c.G764A:p.G255E,BCAS1:NM_003657:exon5:c.G764A:p.G255E	20q13.2	0.1417	rs6022903	T	B	N	P	N	0.002	0	.	0.049	.	.	.	.	.	.	0.5	371.77	49	35	14
snp	chr20:52645166.BCAS1.A->G	chr20	52645166	52645166	A	G	exonic	BCAS1	.	nonsynonymous SNV	BCAS1:NM_001316361:exon4:c.T488C:p.V163A,BCAS1:NM_001323347:exon4:c.T488C:p.V163A,BCAS1:NM_003657:exon4:c.T488C:p.V163A	20q13.2	0.128395	rs158551	T	B	N	P	N	0.002	0	.	0.026	.	.	.	.	.	ID=COSM149201,COSM4001951,COSM4001952;OCCURENCE=1(stomach),2(haematopoietic_and_lymphoid_tissue)	0.5	617.77	41	20	21
snp	chr20:52675188.BCAS1.G->T	chr20	52675188	52675188	G	T	exonic	BCAS1	.	nonsynonymous SNV	BCAS1:NM_001316361:exon2:c.C70A:p.Q24K,BCAS1:NM_001323347:exon2:c.C70A:p.Q24K,BCAS1:NM_003657:exon2:c.C70A:p.Q24K	20q13.2	0.576078	rs394732	T	B	N	P	N	0.002	0	.	0.068	.	.	.	.	.	ID=COSM4001954,COSM4001953;OCCURENCE=1(haematopoietic_and_lymphoid_tissue)	1	1980.77	52	0	52
snp	chr17:58786681.BCAS3.A->G	chr17	58786681	58786681	A	G	exonic	BCAS3	.	nonsynonymous SNV	BCAS3:NM_001099432:exon5:c.A316G:p.I106V,BCAS3:NM_001320470:exon5:c.A316G:p.I106V,BCAS3:NM_001330413:exon5:c.A316G:p.I106V,BCAS3:NM_001330414:exon5:c.A316G:p.I106V,BCAS3:NM_017679:exon5:c.A316G:p.I106V	17q23.2	0.0830671	rs34712615	T	B	N	P	L	2.364	0	WD40-repeat-containing domain	0.089	.	.	.	.	.	.	0.5	819.77	57	28	29
snp	chr3:165548755.BCHE.T->C	chr3	165548755	165548755	T	C	exonic	BCHE	.	nonsynonymous SNV	BCHE:NM_000055:exon2:c.A67G:p.I23V	3q26.1	0.0016	rs114063013	T	B	N	N	N	0.001	0	Carboxylesterase, type B	0.061	.	.	.	.	.	.	0.5	835.77	45	20	25
snp	chr15:80263345.BCL2A1.A->C	chr15	80263345	80263345	A	C	exonic	BCL2A1	.	nonsynonymous SNV	BCL2A1:NM_001114735:exon1:c.T117G:p.N39K,BCL2A1:NM_004049:exon1:c.T117G:p.N39K	15q25.1	0.458866	rs1138358	T	B	N	P	L	0.001	0	.	0.031	.	.	.	.	.	ID=COSM3999617,COSM3999618;OCCURENCE=3(haematopoietic_and_lymphoid_tissue),1(thyroid)	1	1977.77	53	1	52
snp	chr15:80263406.BCL2A1.C->T	chr15	80263406	80263406	C	T	exonic	BCL2A1	.	nonsynonymous SNV	BCL2A1:NM_001114735:exon1:c.G56A:p.C19Y,BCL2A1:NM_004049:exon1:c.G56A:p.C19Y	15q25.1	0.352037	rs1138357	T	B	N	P	N	0.044	0	.	0.056	.	.	.	.	.	ID=COSM3999619,COSM3999620;OCCURENCE=2(haematopoietic_and_lymphoid_tissue)	0.5	635.77	46	24	22
snp	chr15:52402010.BCL2L10.T->A	chr15	52402010	52402010	T	A	exonic	BCL2L10	.	nonsynonymous SNV	BCL2L10:NM_001306168:exon2:c.A720T:p.Q240H	15q21.2	0.0714	rs2231295	D	.	.	P	.	5.978	1	.	.	.	.	.	.	.	.	1	1980.77	52	1	51
snp	chr15:52404862.BCL2L10.A->C	chr15	52404862	52404862	A	C	exonic	BCL2L10	.	nonsynonymous SNV	BCL2L10:NM_001306168:exon1:c.T62G:p.L21R,BCL2L10:NM_020396:exon1:c.T62G:p.L21R	15q21.2	0.536542	rs2231292	T	B	N	P	N	0.001	0	.	0.012	.	.	.	.	.	.	1	1521.77	41	0	41
snp	chr2:111887709.BCL2L11.T->C	chr2	111887709	111887709	T	C	exonic	BCL2L11	.	nonsynonymous SNV	BCL2L11:NM_138625:exon3:c.T125C:p.V42A	2q13	0.00299521	rs112161660	.	.	.	.	.	.	NA	.	.	.	.	.	.	.	.	0.5	1088.77	57	29	28
snp	chr2:111887754.BCL2L11.T->G	chr2	111887754	111887754	T	G	exonic	BCL2L11	.	nonsynonymous SNV	BCL2L11:NM_138625:exon3:c.T170G:p.L57R	2q13	0.0521	rs113135335	.	.	.	.	.	.	NA	.	.	.	.	.	.	.	.	0.5	754.77	54	25	29
snp	chr12:12247793.BCL2L14.A->T	chr12	12247793	12247793	A	T	exonic	BCL2L14	.	nonsynonymous SNV	BCL2L14:NM_138722:exon5:c.A874T:p.R292W,BCL2L14:NM_138723:exon5:c.A874T:p.R292W	12p13.2	0.0541134	rs61739220	D	D	N	P	M	27.9	3	.	0.212	.	.	.	.	.	.	0.5	744.77	48	25	23
snp	chr1:114424601.BCL2L15.C->T	chr1	114424601	114424601	C	T	exonic	BCL2L15	.	nonsynonymous SNV	BCL2L15:NM_001010922:exon3:c.G268A:p.D90N	1p13.2	0.9999	rs1217381	T	B	N	P	N	1.163	0	.	0.043	.	.	.	.	.	.	1	2063.77	55	1	54
snp	chr14:23777374.BCL2L2;BCL2L2-PABPN1.A->G	chr14	23777374	23777374	A	G	exonic	BCL2L2;BCL2L2-PABPN1	.	nonsynonymous SNV	BCL2L2:NM_001199839:exon3:c.A398G:p.Q133R,BCL2L2-PABPN1:NM_001199864:exon3:c.A398G:p.Q133R,BCL2L2:NM_004050:exon3:c.A398G:p.Q133R	14q11.2	0.999401	rs910332	T	B	N	P	N	0.043	0	.	0.05	.	.	.	.	.	ID=COSM4148013;OCCURENCE=1(thyroid)	1	1701.77	47	0	47
snp	chr3:187446211.BCL6.C->T	chr3	187446211	187446211	C	T	exonic	BCL6	.	nonsynonymous SNV	BCL6:NM_001134738:exon5:c.G1477A:p.A493T,BCL6:NM_001130845:exon6:c.G1477A:p.A493T,BCL6:NM_001706:exon6:c.G1477A:p.A493T	3q27.3	0.2377	rs2229362	T	B	N	P	N	6.324	0	.	0.038	not provided	not_specified	RCV000120204.1	MedGen	CN169374	ID=COSM3759926;OCCURENCE=6(soft_tissue),1(large_intestine)	1	1445.77	37	0	37
indel	chr17:6928019.BCL6B.-->CAG	chr17	6928019	6928019	-	CAG	exonic	BCL6B	.	nonframeshift insertion	BCL6B:NM_181844:exon4:c.701_702insCAG:p.S234delinsSS	17p13.1	0.66234	rs146207245	.	.	.	.	.	.	.	.	.	.	.	.	.	.	ID=COSM983708,COSM983707;OCCURENCE=1(haematopoietic_and_lymphoid_tissue),21(upper_aerodigestive_tract),5(endometrium)	1	1561.73	36	0	36
snp	chr16:30846400.BCL7C.G->A	chr16	30846400	30846400	G	A	exonic	BCL7C	.	nonsynonymous SNV	BCL7C:NM_001286526:exon6:c.C598T:p.L200F	16p11.2	0.0028	rs114859608	T	P	.	N	.	24.9	1	.	0.095	.	.	.	.	.	.	0.5	656.77	37	12	25
snp	chr11:112065434.BCO2.T->C	chr11	112065434	112065434	T	C	exonic	BCO2	.	nonsynonymous SNV	BCO2:NM_001256400:exon4:c.T377C:p.L126P,BCO2:NM_001037290:exon5:c.T590C:p.L197P,BCO2:NM_001256397:exon5:c.T590C:p.L197P,BCO2:NM_031938:exon5:c.T692C:p.L231P	11q23.1	0.9773	rs10891338	T	B	N	P	N	10.24	0	.	0.342	.	.	.	.	.	.	1	1870.77	53	0	53
snp	chr11:112088499.BCO2.A->C	chr11	112088499	112088499	A	C	exonic	BCO2	.	nonsynonymous SNV	BCO2:NM_001256398:exon10:c.A1423C:p.I475L,BCO2:NM_001256400:exon11:c.A1327C:p.I443L,BCO2:NM_001037290:exon12:c.A1540C:p.I514L,BCO2:NM_001256397:exon12:c.A1522C:p.I508L,BCO2:NM_031938:exon12:c.A1642C:p.I548L	11q23.1	0.9962	rs2217401	T	B	N	P	N	7.726	0	.	0.274	.	.	.	.	.	.	1	2330.77	60	0	60
snp	chrX:39932176.BCOR.A->T	chrX	39932176	39932176	A	T	exonic	BCOR	.	nonsynonymous SNV	BCOR:NM_001123383:exon4:c.T2423A:p.L808H,BCOR:NM_001123384:exon4:c.T2423A:p.L808H,BCOR:NM_001123385:exon4:c.T2423A:p.L808H,BCOR:NM_017745:exon4:c.T2423A:p.L808H	Xp11.4	0.0009	rs151125150	D	D	.	D	M	25.3	4	.	0.473	.	.	.	.	.	.	1	871.77	20	0	20
snp	chrX:129147079.BCORL1.T->C	chrX	129147079	129147079	T	C	exonic	BCORL1	.	nonsynonymous SNV	BCORL1:NM_001184772:exon3:c.T331C:p.F111L,BCORL1:NM_021946:exon3:c.T331C:p.F111L	Xq26.1	1	rs4830173	.	.	.	.	.	.	NA	.	0.014	.	.	.	.	.	ID=COSM4591817,COSM4591818;OCCURENCE=23(upper_aerodigestive_tract)	1	832.77	24	0	24
snp	chr22:23627369.BCR.A->G	chr22	23627369	23627369	A	G	exonic	BCR	.	nonsynonymous SNV	BCR:NM_004327:exon10:c.A2387G:p.N796S,BCR:NM_021574:exon10:c.A2387G:p.N796S	22q11.23	0.8774	rs140504	T	B	N	P	N	6.042	0	Pleckstrin homology domain	0.098	.	.	.	.	.	ID=COSM3759076;OCCURENCE=1(breast),1(large_intestine)	1	1817.77	50	0	50
snp	chr2:219526649.BCS1L.G->A	chr2	219526649	219526649	G	A	exonic	BCS1L	.	nonsynonymous SNV	BCS1L:NM_001318836:exon3:c.G268A:p.D90N,BCS1L:NM_001079866:exon4:c.G628A:p.D210N,BCS1L:NM_001257344:exon4:c.G628A:p.D210N,BCS1L:NM_001257342:exon5:c.G628A:p.D210N,BCS1L:NM_001257343:exon5:c.G628A:p.D210N,BCS1L:NM_001320717:exon5:c.G628A:p.D210N,BCS1L:NM_004328:exon5:c.G628A:p.D210N	2q35	0.0678914	rs58447305	T	B	D	P	N	18.31	2	P-loop containing nucleoside triphosphate hydrolase	0.326	Benign|Likely benign|Likely benign|Likely benign	not_specified|Leigh_syndrome|GRACILE_syndrome|Mitochondrial_complex_III_deficiency	RCV000123832.1|RCV000281286.1|RCV000324040.1|RCV000376268.1	MedGen|MedGen:OMIM:Orphanet:SNOMED_CT|MedGen:OMIM:Orphanet|MedGen:OMIM	CN169374|C0023264:256000:ORPHA506:29570005|C1864002:603358:ORPHA53693|C1852372:124000	.	0.5	845.77	48	22	26
snp	chr14:96730969.BDKRB1.G->A	chr14	96730969	96730969	G	A	exonic	BDKRB1	.	nonsynonymous SNV	BDKRB1:NM_000710:exon3:c.G950A:p.R317Q	14q32.2	0.0237	rs8004609	T	B	N	N	N	5.661	0	GPCR, rhodopsin-like, 7TM	0.022	.	.	.	.	.	ID=COSM5745238;OCCURENCE=1(pancreas)	0.5	870.77	45	19	26
snp	chr5:70751818.BDP1.T->G	chr5	70751818	70751818	T	G	exonic	BDP1	.	nonsynonymous SNV	BDP1:NM_018429:exon1:c.T114G:p.D38E	5q13.2	0.8311	rs3748043	T	B	N	P	N	1.721	0	.	0.067	.	.	.	.	.	ID=COSM4408387;OCCURENCE=1(liver)	1	988.77	26	0	26
snp	chr5:70800475.BDP1.C->T	chr5	70800475	70800475	C	T	exonic	BDP1	.	nonsynonymous SNV	BDP1:NM_018429:exon16:c.C2269T:p.R757C	5q13.2	0.3682	rs3761966	T	B	N	P	N	10.09	0	.	0.033	.	.	.	.	.	ID=COSM3761301;OCCURENCE=2(haematopoietic_and_lymphoid_tissue),1(liver),1(large_intestine)	0.5	1141.77	58	23	35
snp	chr5:70806607.BDP1.A->G	chr5	70806607	70806607	A	G	exonic	BDP1	.	nonsynonymous SNV	BDP1:NM_018429:exon17:c.A3688G:p.I1230V	5q13.2	0.000599042	rs199944691	T	B	N	N	L	3.55	0	.	0.014	.	.	.	.	.	.	0.5	910.77	45	18	27
snp	chr5:70806711.BDP1.C->G	chr5	70806711	70806711	C	G	exonic	BDP1	.	nonsynonymous SNV	BDP1:NM_018429:exon17:c.C3792G:p.I1264M	5q13.2	0.8325	rs715747	T	B	N	P	N	0.551	0	.	0.013	.	.	.	.	.	ID=COSM4407216;OCCURENCE=1(liver)	1	1628.77	42	0	42
snp	chr5:70806958.BDP1.G->A	chr5	70806958	70806958	G	A	exonic	BDP1	.	nonsynonymous SNV	BDP1:NM_018429:exon17:c.G4039A:p.V1347M	5q13.2	0.8394	rs6886336	T	B	N	P	N	0.003	0	.	0.027	.	.	.	.	.	ID=COSM4407110;OCCURENCE=1(liver)	1	1941.77	48	0	48
snp	chr5:70818155.BDP1.G->C	chr5	70818155	70818155	G	C	exonic	BDP1	.	nonsynonymous SNV	BDP1:NM_018429:exon23:c.G5031C:p.M1677I	5q13.2	0.0045	rs34327181	D	B	N	N	L	14.57	1	.	0.013	.	.	.	.	.	.	0.5	876.77	55	28	27
snp	chr5:70837295.BDP1.A->C	chr5	70837295	70837295	A	C	exonic	BDP1	.	nonsynonymous SNV	BDP1:NM_018429:exon29:c.A6037C:p.I2013L	5q13.2	0.84	rs6453014	T	B	N	P	N	0.035	0	.	0.034	.	.	.	.	.	ID=COSM4408394;OCCURENCE=1(liver)	1	2480.77	66	0	66
snp	chr16:66527099.BEAN1.A->G	chr16	66527099	66527099	A	G	exonic	BEAN1	.	nonsynonymous SNV	BEAN1:NM_001197225:exon5:c.A382G:p.K128E	16q21	0.0710863	rs9928279	T	.	.	P	.	0.023	0	.	.	.	.	.	.	.	.	0.5	661.77	52	28	24
snp	chr11:61730100.BEST1.G->A	chr11	61730100	61730100	G	A	exonic	BEST1	.	nonsynonymous SNV	BEST1:NM_001300786:exon8:c.G1213A:p.V405I,BEST1:NM_001139443:exon9:c.G1294A:p.V432I,BEST1:NM_001300787:exon9:c.G1294A:p.V432I,BEST1:NM_004183:exon10:c.G1474A:p.V492I	11q12.3	0.0094	rs111326315	T	B	N	N	N	1.13	0	.	0.462	Benign|Likely benign|Likely benign|Likely benign|Likely benign	not_specified|Vitelliform_macular_dystrophy_type_2|Iron_Overload|Vitreoretinochoroidopathy|Retinitis_Pigmentosa,_Recessive	RCV000173796.1|RCV000263285.1|RCV000311168.1|RCV000332568.1|RCV000368515.1	MedGen|MedGen:OMIM:Orphanet:SNOMED_CT|MedGen|MedGen:OMIM:Orphanet|MedGen	CN169374|C0339510:153700:ORPHA1243:90036004|C0282193|C1860406:193220:ORPHA3086|CN239466	.	0.5	516.77	51	33	18
snp	chr12:70037520.BEST3.G->A	chr12	70037520	70037520	G	A	exonic	BEST3	.	nonsynonymous SNV	BEST3:NM_001282614:exon10:c.C1148T:p.P383L	12q15	0.137979	rs61747221	D	B	.	P	.	12.41	1	.	0.189	.	.	.	.	.	ID=COSM3998928;OCCURENCE=1(haematopoietic_and_lymphoid_tissue)	0.5	951.77	59	29	30
snp	chr16:14742400.BFAR.T->G	chr16	14742400	14742400	T	G	exonic	BFAR	.	nonsynonymous SNV	BFAR:NM_016561:exon3:c.T419G:p.M140R	16p13.12	0.3615	rs11546303	T	B	N	P	N	13.61	0	.	0.169	.	.	.	.	.	ID=COSM1376003;OCCURENCE=1(breast)	1	1700.77	46	0	46
snp	chr1:156212894.BGLAP.G->A	chr1	156212894	156212894	G	A	exonic	BGLAP	.	nonsynonymous SNV	BGLAP:NM_199173:exon4:c.G244A:p.E82K	1q22	0.0072	rs115631152	D	D	.	D	M	34	4	Gamma-carboxyglutamic acid-rich (GLA) domain	0.817	.	.	.	.	.	.	0.5	649.77	42	22	20
snp	chr1:156212931.BGLAP.G->A	chr1	156212931	156212931	G	A	exonic	BGLAP	.	nonsynonymous SNV	BGLAP:NM_199173:exon4:c.G281A:p.R94Q	1q22	0.0168	rs34702397	T	B	.	N	N	20.7	1	Gamma-carboxyglutamic acid-rich (GLA) domain	0.187	.	.	.	.	.	.	0.5	765.77	38	15	23
snp	chr8:65493429.BHLHE22.T->G	chr8	65493429	65493429	T	G	exonic	BHLHE22	.	nonsynonymous SNV	BHLHE22:NM_152414:exon1:c.T82G:p.S28A	8q12.3	0.528754	rs7016250	T	B	N	P	N	0.068	0	.	0.293	.	.	.	.	.	ID=COSM3750132;OCCURENCE=1(thyroid),5(large_intestine)	0.5	421.77	30	14	16
indel	chr19:46265047.BHMG1.-->TCCAGC	chr19	46265047	46265047	-	TCCAGC	exonic	BHMG1	.	nonframeshift insertion	BHMG1:NM_001310124:exon12:c.1356_1357insTCCAGC:p.P452delinsPSS	19q13.32	0.4743	rs139434566	.	.	.	.	.	.	.	.	.	.	.	.	.	.	.	1	1482.73	34	0	34
snp	chr5:78421959.BHMT.G->A	chr5	78421959	78421959	G	A	exonic	BHMT	.	nonsynonymous SNV	BHMT:NM_001713:exon6:c.G716A:p.R239Q	5q14.1	0.3018	rs3733890	T	B	N	P	L	21.8	1	Homocysteine-binding domain	0.058	.	.	.	.	.	ID=COSM4418474;OCCURENCE=1(haematopoietic_and_lymphoid_tissue)	1	2286.77	58	0	58
snp	chr5:78379457.BHMT2.A->G	chr5	78379457	78379457	A	G	exonic	BHMT2	.	nonsynonymous SNV	BHMT2:NM_001178005:exon6:c.A596G:p.E199G,BHMT2:NM_017614:exon7:c.A788G:p.E263G	5q14.1	0.000599042	rs146677354	D	D	D	D	M	28.2	5	Homocysteine-binding domain	0.487	.	.	.	.	.	.	0.5	939.77	55	27	28
snp	chr10:60588553.BICC1.T->C	chr10	60588553	60588553	T	C	exonic	BICC1	.	nonsynonymous SNV	BICC1:NM_001080512:exon21:c.T2827C:p.S943P	10q21.1	0.7075	rs4948550	T	B	N	P	N	11.58	0	.	0.117	.	.	.	.	.	ID=COSM4144771;OCCURENCE=1(haematopoietic_and_lymphoid_tissue),1(thyroid)	0.5	743.77	60	31	29
snp	chr22:18226764.BID.T->C	chr22	18226764	18226764	T	C	exonic	BID	.	nonsynonymous SNV	BID:NM_001196:exon3:c.A28G:p.S10G,BID:NM_001244567:exon3:c.A28G:p.S10G,BID:NM_197966:exon3:c.A166G:p.S56G	22q11.21	0.0483227	rs8190315	T	B	N	N	N	0.002	0	.	0.014	.	.	.	.	.	ID=COSM3681365,COSM3681364;OCCURENCE=1(haematopoietic_and_lymphoid_tissue)	0.5	492.77	41	23	18
snp	chr12:51681903.BIN2.T->C	chr12	51681903	51681903	T	C	exonic	BIN2	.	nonsynonymous SNV	BIN2:NM_001290008:exon10:c.A1585G:p.N529D,BIN2:NM_001290009:exon10:c.A1213G:p.N405D,BIN2:NM_001290007:exon11:c.A1507G:p.N503D,BIN2:NM_016293:exon11:c.A1681G:p.N561D	12q13.13	0.891	rs7954976	T	B	N	P	N	0.006	0	.	0.074	.	.	.	.	.	.	1	1564.77	41	0	41
snp	chr12:51685715.BIN2.C->T	chr12	51685715	51685715	C	T	exonic	BIN2	.	nonsynonymous SNV	BIN2:NM_001290008:exon9:c.G1175A:p.R392H,BIN2:NM_001290009:exon9:c.G803A:p.R268H,BIN2:NM_001290007:exon10:c.G1097A:p.R366H,BIN2:NM_016293:exon10:c.G1271A:p.R424H	12q13.13	0.000399361	rs146877980	D	P	N	N	L	19.89	2	.	0.234	.	.	.	.	.	.	0.5	693.77	53	30	23
snp	chr17:76219591.BIRC5.G->A	chr17	76219591	76219591	G	A	exonic	BIRC5	.	nonsynonymous SNV	BIRC5:NM_001168:exon4:c.G385A:p.E129K,BIRC5:NM_001012271:exon5:c.G454A:p.E152K	17q25.3	0.9659	rs2071214	T	B	N	P	.	7.797	0	.	0.013	.	.	.	.	.	.	1	1896.77	51	0	51
snp	chr2:32667182.BIRC6.G->C	chr2	32667182	32667182	G	C	exonic	BIRC6	.	nonsynonymous SNV	BIRC6:NM_016252:exon18:c.G3994C:p.V1332L	2p22.3	1	rs60197615	.	.	.	.	.	.	NA	.	0.146	.	.	.	.	.	ID=COSM4591362,COSM4591363;OCCURENCE=23(upper_aerodigestive_tract)	1	2130.77	60	0	60
snp	chr2:32713706.BIRC6.A->T	chr2	32713706	32713706	A	T	exonic	BIRC6	.	nonsynonymous SNV	BIRC6:NM_016252:exon42:c.A8020T:p.T2674S	2p22.3	0.6587	rs2366894	T	B	N	P	N	7.413	0	.	0.104	.	.	.	.	.	ID=COSM148833,COSM1483065;OCCURENCE=1(stomach),1(pancreas),1(prostate),1(large_intestine)	1	2506.77	69	1	68
snp	chr20:61869789.BIRC7.A->G	chr20	61869789	61869789	A	G	exonic	BIRC7	.	nonsynonymous SNV	BIRC7:NM_022161:exon3:c.A491G:p.H164R,BIRC7:NM_139317:exon3:c.A491G:p.H164R	20q13.33	0.0403355	rs61737392	T	B	N	N	L	0.017	0	.	0.013	.	.	.	.	.	ID=COSM30441;OCCURENCE=1(kidney),1(large_intestine)	0.5	680.77	48	23	25
snp	chr20:61869949.BIRC7.C->G	chr20	61869949	61869949	C	G	exonic	BIRC7	.	nonsynonymous SNV	BIRC7:NM_022161:exon4:c.C560G:p.A187G,BIRC7:NM_139317:exon4:c.C560G:p.A187G	20q13.33	0.0247604	rs6011693	T	B	N	N	N	0.843	0	.	0.022	.	.	.	.	.	.	0.5	433.77	34	19	15
snp	chr20:61870546.BIRC7.C->T	chr20	61870546	61870546	C	T	exonic	BIRC7	.	nonsynonymous SNV	BIRC7:NM_022161:exon5:c.C610T:p.P204S,BIRC7:NM_139317:exon5:c.C610T:p.P204S	20q13.33	0.0334	rs11908302	T	B	N	N	N	0.01	0	.	0.035	.	.	.	.	.	.	0.5	479.77	40	22	18
snp	chr20:61870727.BIRC7.G->C	chr20	61870727	61870727	G	C	exonic	BIRC7	.	nonsynonymous SNV	BIRC7:NM_139317:exon6:c.G667C:p.E223Q	20q13.33	0.246605	rs1077019	T	B	N	P	N	0.206	0	.	0.032	.	.	.	.	.	ID=COSM444199;OCCURENCE=1(haematopoietic_and_lymphoid_tissue),2(large_intestine)	0.5	617.77	41	21	20
snp	chr19:53793042.BIRC8.G->A	chr19	53793042	53793042	G	A	exonic	BIRC8	.	nonsynonymous SNV	BIRC8:NM_033341:exon1:c.C586T:p.H196Y	19q13.42	0.5961	rs8109165	D	B	.	P	N	4.968	1	Zinc finger, RING-type	0.167	.	.	.	.	.	ID=COSM4000895;OCCURENCE=1(haematopoietic_and_lymphoid_tissue)	1	1806.77	52	0	52
snp	chr13:103513951.BIVM-ERCC5;ERCC5.A->G	chr13	103513951	103513951	A	G	exonic	BIVM-ERCC5;ERCC5	.	nonsynonymous SNV	ERCC5:NM_000123:exon7:c.A767G:p.Q256R,BIVM-ERCC5:NM_001204425:exon15:c.A2129G:p.Q710R	13q33.1	0.0373403	rs4150313	D	P	D	D	L	26.5	4	.	0.125	not provided|Likely benign	not_specified|Xeroderma_pigmentosum	RCV000120855.1|RCV000349556.1	MedGen|MedGen:Orphanet:SNOMED_CT	CN169374|C0043346:ORPHA910:44600005	.	0.5	848.77	46	19	27
snp	chr13:103527849.BIVM-ERCC5;ERCC5.G->C	chr13	103527849	103527849	G	C	exonic	BIVM-ERCC5;ERCC5	.	nonsynonymous SNV	ERCC5:NM_000123:exon15:c.G3157C:p.G1053R,BIVM-ERCC5:NM_001204425:exon23:c.G4519C:p.G1507R	13q33.1	0.9995	rs9514066	D	P	N	P	M	23	2	.	0.038	not provided	not_specified	RCV000120845.1	MedGen	CN169374	.	1	1583.77	48	0	48
snp	chr13:103527930.BIVM-ERCC5;ERCC5.G->C	chr13	103527930	103527930	G	C	exonic	BIVM-ERCC5;ERCC5	.	nonsynonymous SNV	ERCC5:NM_000123:exon15:c.G3238C:p.G1080R,BIVM-ERCC5:NM_001204425:exon23:c.G4600C:p.G1534R	13q33.1	0.9994	rs9514067	T	B	N	P	N	0.035	0	.	0.015	not provided,Likely pathogenic	not_specified,Xeroderma_pigmentosum,_group_G	RCV000120846.1,RCV000190581.1	MedGen,MedGen:OMIM:SNOMED_CT	CN169374,C0268141:278780:36454001	.	1	1567.77	45	0	45
snp	chr15:91326099.BLM.C->T	chr15	91326099	91326099	C	T	exonic	BLM	.	nonsynonymous SNV	BLM:NM_000057:exon13:c.C2603T:p.P868L,BLM:NM_001287247:exon13:c.C2603T:p.P868L,BLM:NM_001287248:exon13:c.C1478T:p.P493L,BLM:NM_001287246:exon14:c.C2603T:p.P868L	15q26.1	0.068	rs2227935	D	B	D	P	M	34	3	P-loop containing nucleoside triphosphate hydrolase	0.184	other|Likely benign	not_specified|Bloom_syndrome	RCV000078058.9|RCV000144575.2	MedGen|MedGen:OMIM:Orphanet:SNOMED_CT	CN169374|C0005859:210900:ORPHA125:4434006	ID=COSM5019549;OCCURENCE=6(soft_tissue)	0.5	899.77	51	23	28
snp	chr15:91354521.BLM.G->A	chr15	91354521	91354521	G	A	exonic	BLM	.	nonsynonymous SNV	BLM:NM_001287247:exon19:c.G3568A:p.V1190I,BLM:NM_000057:exon21:c.G3961A:p.V1321I,BLM:NM_001287248:exon21:c.G2836A:p.V946I,BLM:NM_001287246:exon22:c.G3961A:p.V1321I	15q26.1	0.0754	rs7167216	T	B	N	P	N	0.603	0	.	0.089	other|Likely benign	not_specified|Bloom_syndrome	RCV000116501.4|RCV000281046.1	MedGen|MedGen:OMIM:Orphanet:SNOMED_CT	CN169374|C0005859:210900:ORPHA125:4434006	ID=COSM5019572;OCCURENCE=6(soft_tissue)	0.5	1295.77	54	17	37
snp	chr7:43810764.BLVRA.G->A	chr7	43810764	43810764	G	A	exonic	BLVRA	.	nonsynonymous SNV	BLVRA:NM_000712:exon2:c.G7A:p.A3T,BLVRA:NM_001253823:exon3:c.G7A:p.A3T	7p13	0.821086	rs699512	T	B	N	P	N	0.265	0	.	0.044	.	.	.	.	.	ID=COSM5007698;OCCURENCE=1(large_intestine)	1	1568.77	44	0	44
snp	chr8:22059363.BMP1.G->A	chr8	22059363	22059363	G	A	exonic	BMP1	.	nonsynonymous SNV	BMP1:NM_006129:exon16:c.G2155A:p.V719I	8p21.3	0.0767	rs11996036	T	B	U	P	N	13.95	0	EGF-like calcium-binding domain|EGF-like calcium-binding, conserved site|EGF-like domain|Growth factor receptor cysteine-rich domain	0.163	Likely benign	Osteogenesis_Imperfecta,_Recessive	RCV000263437.1	MedGen	CN239451	.	0.5	389.77	37	23	14
indel	chrX:50659210.BMP15.-->TCT	chrX	50659210	50659210	-	TCT	exonic	BMP15	.	nonframeshift insertion	BMP15:NM_005448:exon2:c.782_783insTCT:p.S261delinsSL	Xp11.22	0.184371	rs111889793	.	.	.	.	.	.	.	.	.	Benign|Benign	not_specified|Ovarian_Dysgenesis	RCV000249915.1|RCV000374288.1	MedGen|MedGen	CN169374|C0342510	.	1	1162.73	25	0	25
snp	chr20:6759115.BMP2.A->T	chr20	6759115	6759115	A	T	exonic	BMP2	.	nonsynonymous SNV	BMP2:NM_001200:exon3:c.A570T:p.R190S	20p12.3	0.766773	rs235768	T	P	D	P	M	25.3	2	Transforming growth factor-beta, N-terminal	0.411	Benign	not_specified	RCV000177127.2	MedGen	CN169374	ID=COSM4134823;OCCURENCE=1(thyroid)	1	1420.77	39	0	39
snp	chr4:81967188.BMP3.C->T	chr4	81967188	81967188	C	T	exonic	BMP3	.	nonsynonymous SNV	BMP3:NM_001201:exon2:c.C613T:p.L205F	4q21.21	0.9997	rs6831040	T	B	N	P	M	10.86	0	Transforming growth factor-beta, N-terminal	0.06	.	.	.	.	.	.	1	1682.77	45	0	45
snp	chr6:55739660.BMP5.G->A	chr6	55739660	55739660	G	A	exonic	BMP5	.	nonsynonymous SNV	BMP5:NM_001329754:exon1:c.C4T:p.H2Y,BMP5:NM_001329756:exon1:c.C4T:p.H2Y,BMP5:NM_021073:exon1:c.C4T:p.H2Y	6p12.1	0.0036	rs9475437	T	B	N	N	N	0.361	0	.	0.102	.	.	.	.	.	.	0.5	460.77	42	26	16
snp	chr15:59980984.BNIP2.T->C	chr15	59980984	59980984	T	C	exonic	BNIP2	.	nonsynonymous SNV	BNIP2:NM_001320675:exon1:c.A76G:p.S26G	15q22.2	0.0329473	rs6151435	D	B	.	P	.	5.232	1	.	0.008	.	.	.	.	.	.	0.5	639.77	36	14	22
snp	chr15:59981491.BNIP2.T->G	chr15	59981491	59981491	T	G	exonic	BNIP2	.	nonsynonymous SNV	BNIP2:NM_001320674:exon1:c.A149C:p.D50A,BNIP2:NM_004330:exon1:c.A149C:p.D50A	15q22.2	0.177915	rs2306359	T	.	.	P	.	8.106	0	.	0.001	.	.	.	.	.	.	0.5	684.77	37	15	22
snp	chr15:59981515.BNIP2.A->G	chr15	59981515	59981515	A	G	exonic	BNIP2	.	nonsynonymous SNV	BNIP2:NM_001320674:exon1:c.T125C:p.V42A,BNIP2:NM_004330:exon1:c.T125C:p.V42A	15q22.2	0.4286	rs3087328	T	.	.	P	.	10.24	0	.	0.025	.	.	.	.	.	ID=COSM3749301;OCCURENCE=1(thyroid),3(upper_aerodigestive_tract),3(large_intestine)	0.5	310.77	32	17	15
snp	chr3:112969725.BOC.C->A	chr3	112969725	112969725	C	A	exonic	BOC	.	nonsynonymous SNV	BOC:NM_001301867:exon4:c.C421A:p.H141N	3q13.2	0.0369409	rs80206038	D	B	.	N	.	2.059	1	.	0.009	.	.	.	.	.	.	0.5	643.77	46	25	21
snp	chr3:113002475.BOC.G->C	chr3	113002475	113002475	G	C	exonic	BOC	.	nonsynonymous SNV	BOC:NM_001301861:exon16:c.G2652C:p.K884N,BOC:NM_033254:exon16:c.G2649C:p.K883N	3q13.2	0.0369409	rs35536878	T	D	D	D	M	23.4	4	.	0.195	.	.	.	.	.	.	0.5	637.77	37	17	20
snp	chr4:13579081.BOD1L1.C->T	chr4	13579081	13579081	C	T	exonic	BOD1L1	.	nonsynonymous SNV	BOD1L1:NM_148894:exon24:c.G8830A:p.V2944M	4p15.33	0.0233626	rs28538279	T	B	N	N	N	9.247	0	.	0.059	.	.	.	.	.	.	0.5	713.77	53	29	24
snp	chr4:13604182.BOD1L1.T->C	chr4	13604182	13604182	T	C	exonic	BOD1L1	.	nonsynonymous SNV	BOD1L1:NM_148894:exon10:c.A4342G:p.T1448A	4p15.33	0.1499	rs17745676	D	B	N	P	L	0.277	1	.	0.02	.	.	.	.	.	ID=COSM3760380;OCCURENCE=1(haematopoietic_and_lymphoid_tissue),1(large_intestine)	0.5	556.77	50	28	22
snp	chr4:13604418.BOD1L1.G->C	chr4	13604418	13604418	G	C	exonic	BOD1L1	.	nonsynonymous SNV	BOD1L1:NM_148894:exon10:c.C4106G:p.A1369G	4p15.33	0.1546	rs17745712	T	B	N	P	N	0.019	0	.	0.03	.	.	.	.	.	ID=COSM3760381;OCCURENCE=1(haematopoietic_and_lymphoid_tissue),1(large_intestine)	0.5	620.77	36	14	22
snp	chr4:13606576.BOD1L1.A->T	chr4	13606576	13606576	A	T	exonic	BOD1L1	.	nonsynonymous SNV	BOD1L1:NM_148894:exon10:c.T1948A:p.L650I	4p15.33	0.8187	rs1971278	T	B	N	P	N	0.001	0	.	0.055	.	.	.	.	.	.	0.5	582.77	47	27	20
snp	chr4:13615174.BOD1L1.G->A	chr4	13615174	13615174	G	A	exonic	BOD1L1	.	nonsynonymous SNV	BOD1L1:NM_148894:exon5:c.C1286T:p.T429M	4p15.33	0.1527	rs2035820	T	B	N	P	N	2.28	0	.	0.062	.	.	.	.	.	ID=COSM3760382;OCCURENCE=1(pancreas),1(large_intestine)	0.5	632.77	47	26	21
snp	chr18:54815025.BOD1L2.G->T	chr18	54815025	54815025	G	T	exonic	BOD1L2	.	nonsynonymous SNV	BOD1L2:NM_001257964:exon1:c.G482T:p.G161V	18q21.31	0.568091	rs11151997	.	B	.	P	L	1.932	0	.	0.024	.	.	.	.	.	ID=COSM3821604;OCCURENCE=1(breast),16(upper_aerodigestive_tract)	0.5	474.77	41	23	18
snp	chr2:198646571.BOLL.G->C	chr2	198646571	198646571	G	C	exonic	BOLL	.	nonsynonymous SNV	BOLL:NM_001284361:exon2:c.C22G:p.Q8E,BOLL:NM_001284362:exon2:c.C22G:p.Q8E,BOLL:NM_033030:exon2:c.C4G:p.Q2E,BOLL:NM_197970:exon2:c.C40G:p.Q14E	2q33.1	0.0235	rs61732251	D	D	N	D	N	23.1	4	.	0.142	.	.	.	.	.	.	0.5	823.77	53	25	28
snp	chr8:145512972.BOP1.C->T	chr8	145512972	145512972	C	T	exonic	BOP1	.	nonsynonymous SNV	BOP1:NM_015201:exon2:c.G113A:p.C38Y	8q24.3	0	.	T	B	U	N	L	0.007	0	.	0.071	.	.	.	.	.	.	0.5	438.77	38	22	16
indel	chr13:73317740.BORA.-->GTGA	chr13	73317740	73317740	-	GTGA	exonic	BORA	.	frameshift insertion	BORA:NM_001286747:exon5:c.244_245insGTGA:p.A82fs,BORA:NM_001286746:exon6:c.679_680insGTGA:p.A227fs,BORA:NM_024808:exon6:c.634_635insGTGA:p.A212fs	13q22.1	0.135783	rs10648315	.	.	.	.	.	.	.	.	.	.	.	.	.	.	.	1	2650.73	56	0	56
snp	chr6:3127644.BPHL.T->C	chr6	3127644	3127644	T	C	splicing	BPHL	NM_004332:exon3:c.378+2T>C;NM_001302777:exon4:c.327+2T>C	.	.	6p25.2	0.0502	rs2231365	.	.	.	P	.	24.1	1	.	.	.	.	.	.	.	.	0.5	1071.77	52	19	33
snp	chr6:3152760.BPHL.T->C	chr6	3152760	3152760	T	C	exonic	BPHL	.	nonsynonymous SNV	BPHL:NM_004332:exon7:c.T827C:p.L276S,BPHL:NM_001302777:exon8:c.T776C:p.L259S	6p25.2	0.0499201	rs2231370	D	D	D	P	M	25.1	4	Alpha/Beta hydrolase fold	0.512	.	.	.	.	.	.	0.5	807.77	49	21	28
snp	chr20:36946848.BPI.G->A	chr20	36946848	36946848	G	A	exonic	BPI	.	nonsynonymous SNV	BPI:NM_001725:exon6:c.G646A:p.E216K	20q11.23	0.4953	rs4358188	T	B	N	P	N	0.111	0	Bactericidal permeability-increasing protein, alpha/beta domain;Bactericidal permeability-increasing protein, alpha/beta domain|Lipid-binding serum glycoprotein, N-terminal	0.201	.	.	.	.	.	ID=COSM149171;OCCURENCE=1(stomach),1(oesophagus),1(skin),4(large_intestine)	0.5	543.77	33	16	17
snp	chr20:36952342.BPI.C->T	chr20	36952342	36952342	C	T	exonic	BPI	.	nonsynonymous SNV	BPI:NM_001725:exon8:c.C839T:p.A280V	20q11.23	0.146765	rs5741804	T	B	N	P	N	4.684	0	Bactericidal permeability-increasing protein, alpha/beta domain|Lipid-binding serum glycoprotein, C-terminal	0.015	.	.	.	.	.	ID=COSM4418444;OCCURENCE=1(haematopoietic_and_lymphoid_tissue)	0.5	925.77	43	14	29
snp	chr20:36954790.BPI.G->A	chr20	36954790	36954790	G	A	exonic	BPI	.	nonsynonymous SNV	BPI:NM_001725:exon10:c.G1129A:p.V377I	20q11.23	0.0417332	rs5743524	T	B	N	P	N	2.316	0	Bactericidal permeability-increasing protein, alpha/beta domain|Lipid-binding serum glycoprotein, C-terminal	0.03	.	.	.	.	.	.	0.5	757.77	60	34	26
snp	chr20:31812923.BPIFA3.G->A	chr20	31812923	31812923	G	A	exonic	BPIFA3	.	nonsynonymous SNV	BPIFA3:NM_001042439:exon3:c.G298A:p.V100I,BPIFA3:NM_178466:exon4:c.G406A:p.V136I	20q11.21	0.664337	rs3818222	T	B	N	P	N	0.01	0	Bactericidal permeability-increasing protein, alpha/beta domain|Lipid-binding serum glycoprotein, N-terminal	0.012	.	.	.	.	.	ID=COSM3758519;OCCURENCE=1(thyroid),1(large_intestine)	0.5	713.77	52	29	23
snp	chr20:31876681.BPIFB1.A->G	chr20	31876681	31876681	A	G	exonic	BPIFB1	.	nonsynonymous SNV	BPIFB1:NM_033197:exon3:c.A250G:p.I84V	20q11.21	0.3415	rs1078761	T	B	N	P	L	0.008	0	Bactericidal permeability-increasing protein, alpha/beta domain|Lipid-binding serum glycoprotein, N-terminal;Lipid-binding serum glycoprotein, N-terminal	0.036	.	.	.	.	.	ID=COSM443660;OCCURENCE=1(thyroid),1(large_intestine)	0.5	431.77	35	18	17
snp	chr20:31897554.BPIFB1.G->C	chr20	31897554	31897554	G	C	exonic	BPIFB1	.	nonsynonymous SNV	BPIFB1:NM_033197:exon16:c.G1436C:p.S479T	20q11.21	0.675319	rs1999663	T	B	N	P	N	0.002	0	.	0.044	.	.	.	.	.	.	0.5	654.77	43	20	23
snp	chr20:31596472.BPIFB2.A->T	chr20	31596472	31596472	A	T	exonic	BPIFB2	.	nonsynonymous SNV	BPIFB2:NM_025227:exon2:c.A92T:p.K31M	20q11.21	0.2092	rs6088066	D	B	N	P	L	17.36	2	Bactericidal permeability-increasing protein, alpha/beta domain	0.056	.	.	.	.	.	ID=COSM3758516;OCCURENCE=1(large_intestine)	1	1446.77	38	0	38
snp	chr20:31652292.BPIFB3.G->A	chr20	31652292	31652292	G	A	exonic	BPIFB3	.	nonsynonymous SNV	BPIFB3:NM_182658:exon7:c.G682A:p.V228M	20q11.21	0.490016	rs4911290	D	B	N	P	L	17.71	2	Bactericidal permeability-increasing protein, alpha/beta domain|Lipid-binding serum glycoprotein, N-terminal	0.088	.	.	.	.	.	ID=COSM6023128;OCCURENCE=1(haematopoietic_and_lymphoid_tissue)	0.5	1149.77	54	19	35
snp	chr20:31652596.BPIFB3.C->T	chr20	31652596	31652596	C	T	exonic	BPIFB3	.	nonsynonymous SNV	BPIFB3:NM_182658:exon8:c.C869T:p.T290M	20q11.21	0.1652	rs2093066	T	B	N	P	N	23.1	1	Bactericidal permeability-increasing protein, alpha/beta domain|Lipid-binding serum glycoprotein, C-terminal	0.061	.	.	.	.	.	.	0.5	671.77	52	28	24
snp	chr20:31656632.BPIFB3.C->G	chr20	31656632	31656632	C	G	exonic	BPIFB3	.	nonsynonymous SNV	BPIFB3:NM_182658:exon10:c.C1002G:p.H334Q	20q11.21	0.482029	rs6057717	T	B	N	P	N	9.98	0	Bactericidal permeability-increasing protein, alpha/beta domain|Lipid-binding serum glycoprotein, C-terminal	0.032	.	.	.	.	.	ID=COSM443651;OCCURENCE=1(pancreas),1(large_intestine)	0.5	461.77	33	18	15
snp	chr20:31660543.BPIFB3.C->T	chr20	31660543	31660543	C	T	exonic	BPIFB3	.	nonsynonymous SNV	BPIFB3:NM_182658:exon14:c.C1345T:p.P449S	20q11.21	0.1792	rs378098	D	D	D	P	M	25.8	4	Bactericidal permeability-increasing protein, alpha/beta domain|Lipid-binding serum glycoprotein, C-terminal	0.175	.	.	.	.	.	.	0.5	942.77	58	27	31
snp	chr20:31673846.BPIFB4.A->G	chr20	31673846	31673846	A	G	exonic	BPIFB4	.	nonsynonymous SNV	BPIFB4:NM_182519:exon5:c.A802G:p.I268V	20q11.21	0.465455	rs2070325	D	B	N	P	L	19.11	2	Bactericidal permeability-increasing protein, alpha/beta domain|Lipid-binding serum glycoprotein, N-terminal	0.048	.	.	.	.	.	ID=COSM3758518,COSM5829007;OCCURENCE=1(haematopoietic_and_lymphoid_tissue),1(thyroid),1(large_intestine)	0.5	393.77	35	19	16
snp	chr20:31676804.BPIFB4.A->C	chr20	31676804	31676804	A	C	exonic	BPIFB4	.	nonsynonymous SNV	BPIFB4:NM_182519:exon6:c.A959C:p.N320T	20q11.21	0.551518	rs2889732	T	P	N	P	L	23.5	1	Bactericidal permeability-increasing protein, alpha/beta domain|Lipid-binding serum glycoprotein, N-terminal	0.065	.	.	.	.	.	ID=COSM4001878;OCCURENCE=1(haematopoietic_and_lymphoid_tissue)	1	2073.77	57	0	57
snp	chr20:31622083.BPIFB6.G->A	chr20	31622083	31622083	G	A	exonic	BPIFB6	.	nonsynonymous SNV	BPIFB6:NM_174897:exon3:c.G289A:p.V97I	20q11.21	0.569089	rs2070317	T	B	N	P	N	14.3	0	Bactericidal permeability-increasing protein, alpha/beta domain|Lipid-binding serum glycoprotein, N-terminal	0.05	.	.	.	.	.	ID=COSM3758517;OCCURENCE=1(large_intestine)	0.5	583.77	34	16	18
snp	chr20:31627291.BPIFB6.A->G	chr20	31627291	31627291	A	G	exonic	BPIFB6	.	nonsynonymous SNV	BPIFB6:NM_174897:exon10:c.A1039G:p.S347G	20q11.21	0.60643	rs4911287	T	B	N	P	N	0.005	0	Bactericidal permeability-increasing protein, alpha/beta domain|Lipid-binding serum glycoprotein, C-terminal	0.046	.	.	.	.	.	ID=COSM4001877;OCCURENCE=1(haematopoietic_and_lymphoid_tissue)	1	1317.77	36	0	36
snp	chr22:32811952.BPIFC.A->G	chr22	32811952	32811952	A	G	exonic	BPIFC	.	nonsynonymous SNV	BPIFC:NM_174932:exon14:c.T1351C:p.S451P	22q12.3	0.6306	rs5998478	T	B	N	P	N	16.17	1	Bactericidal permeability-increasing protein, alpha/beta domain|Lipid-binding serum glycoprotein, C-terminal;Bactericidal permeability-increasing protein, alpha/beta domain|Lipid-binding serum glycoprotein, N-terminal	0.25	.	.	.	.	.	ID=COSM444914,COSM5427948;OCCURENCE=1(haematopoietic_and_lymphoid_tissue),1(thyroid),1(large_intestine)	0.5	901.77	46	17	29
snp	chr22:32831711.BPIFC.C->G	chr22	32831711	32831711	C	G	exonic	BPIFC	.	nonsynonymous SNV	BPIFC:NM_174932:exon8:c.G904C:p.V302L	22q12.3	0.1586	rs5994570	T	B	N	P	L	12.82	0	Bactericidal permeability-increasing protein, alpha/beta domain|Lipid-binding serum glycoprotein, C-terminal;Bactericidal permeability-increasing protein, alpha/beta domain|Lipid-binding serum glycoprotein, N-terminal	0.092	.	.	.	.	.	.	0.5	728.77	39	15	24
snp	chr17:41223094.BRCA1.T->C	chr17	41223094	41223094	T	C	exonic	BRCA1	.	nonsynonymous SNV	BRCA1:NM_007297:exon14:c.A4696G:p.S1566G,BRCA1:NM_007298:exon14:c.A1525G:p.S509G,BRCA1:NM_007294:exon15:c.A4837G:p.S1613G,BRCA1:NM_007299:exon15:c.A1525G:p.S509G,BRCA1:NM_007300:exon16:c.A4900G:p.S1634G	17q21.31	0.355831	rs1799966	D	B	N	P	L	0.547	1	BRCA1, serine-rich domain;BRCT domain	0.252	other|Likely benign|Likely benign|Likely benign,Benign|Benign|Benign|other|Benign|Benign	Breast-ovarian_cancer,_familial_1|Familial_cancer_of_breast|Hereditary_cancer-predisposing_syndrome|Hereditary_breast_and_ovarian_cancer_syndrome,not_provided|Familial_cancer_of_breast|Breast-ovarian_cancer,_familial_1|Hereditary_breast_and_ovarian_cancer_syndrome|not_specified|Hereditary_cancer-predisposing_syndrome	RCV000031194.5|RCV000048673.4|RCV000130704.3|RCV000167795.2,RCV000034753.3|RCV000048672.5|RCV000112410.5|RCV000119096.3|RCV000120260.6|RCV000128996.3	MedGen:OMIM|MedGen:OMIM:Orphanet:SNOMED_CT|MedGen:SNOMED_CT|MedGen:Orphanet,MedGen|MedGen:OMIM:Orphanet:SNOMED_CT|MedGen:OMIM|MedGen:Orphanet|MedGen|MedGen:SNOMED_CT	C2676676:604370|C0346153:114480:ORPHA227535:254843006|C0027672:699346009|C0677776:ORPHA145,CN221809|C0346153:114480:ORPHA227535:254843006|C2676676:604370|C0677776:ORPHA145|CN169374|C0027672:699346009	ID=COSM3755559,COSM3755560;OCCURENCE=1(haematopoietic_and_lymphoid_tissue),1(thymus),2(large_intestine)	0.5	703.77	43	21	22
snp	chr17:41244000.BRCA1.T->C	chr17	41244000	41244000	T	C	exonic	BRCA1	.	nonsynonymous SNV	BRCA1:NM_007297:exon9:c.A3407G:p.K1136R,BRCA1:NM_007294:exon10:c.A3548G:p.K1183R,BRCA1:NM_007300:exon10:c.A3548G:p.K1183R	17q21.31	0.3534	rs16942	T	B	N	P	N	0.001	0	.	0.067	Benign|other|Benign|Benign|Benign|Benign	not_provided|Hereditary_breast_and_ovarian_cancer_syndrome|Breast-ovarian_cancer,_familial_1|not_specified|Hereditary_cancer-predisposing_syndrome|Familial_cancer_of_breast	RCV000034742.3|RCV000048229.5|RCV000112115.5|RCV000120278.6|RCV000128991.4|RCV000157734.1	MedGen|MedGen:Orphanet|MedGen:OMIM|MedGen|MedGen:SNOMED_CT|MedGen:OMIM:Orphanet:SNOMED_CT	CN221809|C0677776:ORPHA145|C2676676:604370|CN169374|C0027672:699346009|C0346153:114480:ORPHA227535:254843006	ID=COSM3755561,COSM148277;OCCURENCE=1(stomach),1(haematopoietic_and_lymphoid_tissue),14(soft_tissue),2(prostate),1(thyroid),4(large_intestine)	0.5	715.77	43	21	22
snp	chr17:41244435.BRCA1.T->C	chr17	41244435	41244435	T	C	exonic	BRCA1	.	nonsynonymous SNV	BRCA1:NM_007297:exon9:c.A2972G:p.E991G,BRCA1:NM_007294:exon10:c.A3113G:p.E1038G,BRCA1:NM_007300:exon10:c.A3113G:p.E1038G	17q21.31	0.349	rs16941	D	B	N	P	M	22.2	2	.	0.227	Benign|Benign|Benign|Benign|Benign|Likely benign,Uncertain significance	not_provided|Breast-ovarian_cancer,_familial_1|Familial_cancer_of_breast|not_specified|Hereditary_cancer-predisposing_syndrome|Hereditary_breast_and_ovarian_cancer_syndrome,Hereditary_breast_and_ovarian_cancer_syndrome	RCV000034738.3|RCV000112006.5|RCV000114987.2|RCV000120276.7|RCV000128978.3|RCV000353897.1,RCV000233884.1	MedGen|MedGen:OMIM|MedGen:OMIM:Orphanet:SNOMED_CT|MedGen|MedGen:SNOMED_CT|MedGen:Orphanet,MedGen:Orphanet	CN221809|C2676676:604370|C0346153:114480:ORPHA227535:254843006|CN169374|C0027672:699346009|C0677776:ORPHA145,C0677776:ORPHA145	ID=COSM3755562,COSM3755563;OCCURENCE=1(haematopoietic_and_lymphoid_tissue),1(large_intestine),1(thymus)	0.5	810.77	43	18	25
snp	chr17:41244936.BRCA1.G->A	chr17	41244936	41244936	G	A	exonic	BRCA1	.	nonsynonymous SNV	BRCA1:NM_007297:exon9:c.C2471T:p.P824L,BRCA1:NM_007294:exon10:c.C2612T:p.P871L,BRCA1:NM_007300:exon10:c.C2612T:p.P871L	17q21.31	0.54393	rs799917	T	B	N	P	N	14.03	0	.	0.14	Benign|Benign|Benign|Benign|Benign|Likely benign,Likely benign|Uncertain significance,not provided|Uncertain significance	not_provided|Breast-ovarian_cancer,_familial_1|Familial_cancer_of_breast|not_specified|Hereditary_cancer-predisposing_syndrome|Hereditary_breast_and_ovarian_cancer_syndrome,Breast-ovarian_cancer,_familial_1|Hereditary_cancer-predisposing_syndrome,Familial_cancer_of_breast|Breast-ovarian_cancer,_familial_1	RCV000034735.3|RCV000111903.5|RCV000114986.2|RCV000120285.6|RCV000132149.4|RCV000261383.1,RCV000077111.2|RCV000221093.1,RCV000047899.2|RCV000111902.1	MedGen|MedGen:OMIM|MedGen:OMIM:Orphanet:SNOMED_CT|MedGen|MedGen:SNOMED_CT|MedGen:Orphanet,MedGen:OMIM|MedGen:SNOMED_CT,MedGen:OMIM:Orphanet:SNOMED_CT|MedGen:OMIM	CN221809|C2676676:604370|C0346153:114480:ORPHA227535:254843006|CN169374|C0027672:699346009|C0677776:ORPHA145,C2676676:604370|C0027672:699346009,C0346153:114480:ORPHA227535:254843006|C2676676:604370	ID=COSM148278,COSM3755564;OCCURENCE=1(haematopoietic_and_lymphoid_tissue),1(stomach),14(soft_tissue),3(prostate),4(large_intestine)	1	1990.77	53	0	53
snp	chr13:32929387.BRCA2.T->C	chr13	32929387	32929387	T	C	exonic	BRCA2	.	nonsynonymous SNV	BRCA2:NM_000059:exon14:c.T7397C:p.V2466A	13q13.1	0.995	rs169547	T	.	N	P	.	0.372	0	.	0.091	Benign|Benign|Benign|Benign,Benign|Uncertain significance	Familial_cancer_of_breast|Breast-ovarian_cancer,_familial_2|not_specified|Hereditary_breast_and_ovarian_cancer_syndrome,not_specified|Ductal_breast_carcinoma	RCV000045197.4|RCV000113751.2|RCV000168597.1|RCV000203672.1,RCV000120357.6|RCV000207137.1	MedGen:OMIM:Orphanet:SNOMED_CT|MedGen:OMIM|MedGen|MedGen:Orphanet,MedGen|MedGen	C0346153:114480:ORPHA227535:254843006|C2675520:612555|CN169374|C0677776:ORPHA145,CN169374|C1527349	.	1	2229.77	55	0	55
snp	chr13:32972884.BRCA2.A->G	chr13	32972884	32972884	A	G	exonic	BRCA2	.	nonsynonymous SNV	BRCA2:NM_000059:exon27:c.A10234G:p.I3412V	13q13.1	0.0449281	rs1801426	T	B	N	N	N	0.104	0	.	0.028	Benign|Benign|other|Benign|Benign|Benign|Benign|Uncertain significance	not_provided|Breast-ovarian_cancer,_familial_2|not_specified|Hereditary_cancer-predisposing_syndrome|Familial_cancer_of_breast|Hereditary_breast_and_ovarian_cancer_syndrome|Fanconi_anemia|Breast_cancer	RCV000034426.3|RCV000112853.5|RCV000120373.7|RCV000130982.3|RCV000157754.1|RCV000267039.1|RCV000361728.1|RCV000414645.1	MedGen|MedGen:OMIM|MedGen|MedGen:SNOMED_CT|MedGen:OMIM:Orphanet:SNOMED_CT|MedGen:Orphanet|MedGen:Orphanet:SNOMED_CT|MedGen	CN221809|C2675520:612555|CN169374|C0027672:699346009|C0346153:114480:ORPHA227535:254843006|C0677776:ORPHA145|C0015625:ORPHA84:30575002|CN221572	ID=COSM4987870,COSM4987871;OCCURENCE=2(soft_tissue)	0.5	879.77	60	34	26
snp	chr16:50357569.BRD7.C->T	chr16	50357569	50357569	C	T	exonic	BRD7	.	nonsynonymous SNV	BRD7:NM_001173984:exon12:c.G1372A:p.V458I,BRD7:NM_013263:exon12:c.G1372A:p.V458I	16q12.1	0.0179712	rs78557784	T	B	N	N	M	25.2	1	.	0.092	.	.	.	.	.	.	0.5	724.77	51	25	26
snp	chr5:137476416.BRD8.T->C	chr5	137476416	137476416	T	C	exonic	BRD8	.	nonsynonymous SNV	BRD8:NM_139199:exon26:c.A3593G:p.Q1198R	5q31.2	0.9954	rs412051	T	B	N	P	N	2.083	0	Bromodomain	0.034	.	.	.	.	.	.	1	1352.77	39	0	39
snp	chr5:886744.BRD9.C->T	chr5	886744	886744	C	T	exonic	BRD9	.	nonsynonymous SNV	BRD9:NM_001009877:exon7:c.G637A:p.A213T,BRD9:NM_001317951:exon7:c.G508A:p.A170T,BRD9:NM_023924:exon7:c.G796A:p.A266T	5p15.33	0.0487	rs34292369	T	B	N	D	N	17.75	2	Bromodomain	0.027	.	.	.	.	.	.	0.5	652.77	42	22	20
snp	chr1:92442695.BRDT.A->C	chr1	92442695	92442695	A	C	exonic	BRDT	.	nonsynonymous SNV	BRDT:NM_001242807:exon5:c.A576C:p.K192N,BRDT:NM_001242808:exon5:c.A576C:p.K192N,BRDT:NM_001242806:exon6:c.A726C:p.K242N,BRDT:NM_001242810:exon6:c.A495C:p.K165N,BRDT:NM_001726:exon6:c.A714C:p.K238N,BRDT:NM_207189:exon6:c.A714C:p.K238N,BRDT:NM_001242805:exon7:c.A714C:p.K238N	1p22.1	0.189097	rs1156281	D	P	N	P	M	22.6	2	.	0.068	.	.	.	.	.	ID=COSM4144250;OCCURENCE=1(haematopoietic_and_lymphoid_tissue),1(thyroid)	0.5	834.77	45	20	25
indel	chr12:125478381.BRI3BP.-->CTG	chr12	125478381	125478381	-	CTG	exonic	BRI3BP	.	nonframeshift insertion	BRI3BP:NM_080626:exon1:c.45_46insCTG:p.L15delinsLL	12q24.31	0.3942	rs546819378	.	.	.	.	.	.	.	.	.	.	.	.	.	.	ID=COSM3720593;OCCURENCE=1(haematopoietic_and_lymphoid_tissue),1(prostate),1(thyroid)	0.5	250.73	17	10	7
snp	chr16:2259673.BRICD5.T->C	chr16	2259673	2259673	T	C	exonic	BRICD5	.	nonsynonymous SNV	BRICD5:NM_182563:exon5:c.A473G:p.H158R	16p13.3	0.0085	rs144886139	T	B	N	N	L	0.002	0	BRICHOS domain	0.103	.	.	.	.	.	.	0.5	610.77	52	27	25
snp	chr16:2260567.BRICD5.C->T	chr16	2260567	2260567	C	T	exonic	BRICD5	.	nonsynonymous SNV	BRICD5:NM_182563:exon2:c.G136A:p.V46I	16p13.3	0.515575	rs26857	T	B	N	P	N	0.002	0	.	0.011	.	.	.	.	.	ID=COSM329187,COSM3754794;OCCURENCE=1(haematopoietic_and_lymphoid_tissue),1(liver),1(thyroid),1(large_intestine)	1	1108.77	34	0	34
snp	chr16:2260612.BRICD5.T->C	chr16	2260612	2260612	T	C	exonic	BRICD5	.	nonsynonymous SNV	BRICD5:NM_182563:exon2:c.A91G:p.S31G	16p13.3	0.6875	rs26856	T	B	N	P	N	0.001	0	.	0.018	.	.	.	.	.	ID=COSM3754796,COSM3754795;OCCURENCE=1(large_intestine)	1	1077.77	29	0	29
snp	chr17:59763347.BRIP1.A->G	chr17	59763347	59763347	A	G	exonic	BRIP1	.	nonsynonymous SNV	BRIP1:NM_032043:exon19:c.T2755C:p.S919P	17q23.2	0.627796	rs4986764	T	B	N	P	.	0.195	0	.	0.088	Benign|Benign|Likely benign|Likely benign|Benign|Benign	not_specified|Hereditary_cancer-predisposing_syndrome|Fanconi_anemia|Breast_cancer|Neoplasm_of_ovary|Fanconi_anemia,_complementation_group_J	RCV000120400.2|RCV000132148.2|RCV000286073.1|RCV000377937.1|RCV000410195.1|RCV000412161.1	MedGen|MedGen:SNOMED_CT|MedGen:Orphanet:SNOMED_CT|MedGen|Gene:MedGen:OMIM:SNOMED_CT|MedGen:OMIM	CN169374|C0027672:699346009|C0015625:ORPHA84:30575002|CN221572|6765:C0919267:167000:123843001|C1836860:609054	.	0.5	889.77	51	23	28
snp	chr19:55823344.BRSK1.G->A	chr19	55823344	55823344	G	A	exonic	BRSK1	.	nonsynonymous SNV	BRSK1:NM_032430:exon19:c.G2245A:p.G749S	19q13.42	0.0778	rs12978445	T	B	N	P	N	12.54	0	.	0.059	.	.	.	.	.	ID=COSM4132590,COSM4132589;OCCURENCE=1(thyroid)	0.5	399.77	37	20	17
snp	chr11:1481930.BRSK2.A->G	chr11	1481930	1481930	A	G	exonic	BRSK2	.	nonsynonymous SNV	BRSK2:NM_001256627:exon20:c.A2188G:p.T730A,BRSK2:NM_001256630:exon20:c.A2278G:p.T760A	11p15.5	0.6136	rs4963048	T	B	N	P	N	0.003	0	.	0.141	.	.	.	.	.	ID=COSM5482833,COSM4145564;OCCURENCE=3(thyroid),1(large_intestine)	1	1049.77	32	0	32
snp	chr21:40571246.BRWD1.A->G	chr21	40571246	40571246	A	G	exonic	BRWD1	.	nonsynonymous SNV	BRWD1:NM_018963:exon40:c.T5096C:p.L1699P,BRWD1:NM_033656:exon40:c.T5096C:p.L1699P	21q22.2	0.9466	rs1041439	T	B	N	P	N	0.003	0	.	0.041	.	.	.	.	.	.	1	1622.77	46	0	46
snp	chr21:40574305.BRWD1.A->G	chr21	40574305	40574305	A	G	exonic	BRWD1	.	nonsynonymous SNV	BRWD1:NM_018963:exon38:c.T4531C:p.S1511P,BRWD1:NM_033656:exon38:c.T4531C:p.S1511P	21q22.2	0.6257	rs2183573	D	P	N	P	M	22.9	2	.	0.081	.	.	.	.	.	ID=COSM5427627,COSM5427628;OCCURENCE=2(haematopoietic_and_lymphoid_tissue)	1	1554.77	47	0	47
snp	chrX:79943569.BRWD3.T->C	chrX	79943569	79943569	T	C	exonic	BRWD3	.	nonsynonymous SNV	BRWD3:NM_153252:exon34:c.A3863G:p.K1288R	Xq21.1	0.9979	rs3122407	T	B	N	P	N	7.363	0	Bromodomain	0.071	Benign	not_specified	RCV000371280.1	MedGen	CN169374	.	1	794.77	22	0	22
snp	chr3:49689210.BSN.G->A	chr3	49689210	49689210	G	A	exonic	BSN	.	nonsynonymous SNV	BSN:NM_003458:exon5:c.G2221A:p.A741T	3p21.31	0.288	rs34762726	T	B	N	P	L	0.664	0	.	0.072	.	.	.	.	.	.	0.5	523.77	37	18	19
snp	chr11:13441158.BTBD10.T->C	chr11	13441158	13441158	T	C	exonic	BTBD10	.	nonsynonymous SNV	BTBD10:NM_001297741:exon3:c.A289G:p.T97A,BTBD10:NM_001297742:exon3:c.A457G:p.T153A,BTBD10:NM_032320:exon4:c.A433G:p.T145A	11p15.2	0.0176	rs34185489	T	B	N	N	N	3.631	0	.	0.104	.	.	.	.	.	.	0.5	661.77	47	24	23
snp	chr12:107937768.BTBD11.G->A	chr12	107937768	107937768	G	A	exonic	BTBD11	.	nonsynonymous SNV	BTBD11:NM_001018072:exon3:c.G1342A:p.G448S,BTBD11:NM_001347943:exon3:c.G1342A:p.G448S,BTBD11:NM_001347944:exon3:c.G244A:p.G82S	12q23.3	0.176318	rs1558781	T	B	D	P	N	21.8	2	.	0.102	.	.	.	.	.	.	0.5	774.77	54	29	25
snp	chr10:124089036.BTBD16.G->A	chr10	124089036	124089036	G	A	exonic	BTBD16	.	nonsynonymous SNV	BTBD16:NM_001318189:exon11:c.G956A:p.R319Q,BTBD16:NM_144587:exon11:c.G953A:p.R318Q	10q26.13	0.616014	rs2421013	T	B	N	P	N	9.037	0	.	0.055	.	.	.	.	.	ID=COSM4418949;OCCURENCE=1(haematopoietic_and_lymphoid_tissue),16(soft_tissue)	1	1310.77	40	1	39
snp	chr10:124096061.BTBD16.A->C	chr10	124096061	124096061	A	C	exonic	BTBD16	.	nonsynonymous SNV	BTBD16:NM_001318189:exon15:c.A1319C:p.H440P,BTBD16:NM_144587:exon15:c.A1316C:p.H439P	10q26.13	0.459265	rs1048347	T	B	N	P	N	0.001	0	.	0.024	.	.	.	.	.	ID=COSM4986063;OCCURENCE=12(soft_tissue)	0.5	535.77	44	23	21
snp	chr4:75675841.BTC.A->T	chr4	75675841	75675841	A	T	exonic	BTC	.	nonsynonymous SNV	BTC:NM_001729:exon4:c.T370A:p.L124M	4q13.3	0.267	rs11938093	D	D	D	P	M	24.4	4	.	0.058	.	.	.	.	.	ID=COSM3760735;OCCURENCE=1(large_intestine)	0.5	804.77	65	37	28
snp	chr4:75695301.BTC.G->A	chr4	75695301	75695301	G	A	exonic	BTC	.	nonsynonymous SNV	BTC:NM_001316963:exon2:c.C130T:p.L44F,BTC:NM_001729:exon2:c.C130T:p.L44F	4q13.3	0.0351	rs56320257	T	P	N	N	M	18.34	1	.	0.037	.	.	.	.	.	.	0.5	905.77	61	31	30
snp	chr4:75719517.BTC.A->C	chr4	75719517	75719517	A	C	exonic	BTC	.	nonsynonymous SNV	BTC:NM_001316963:exon1:c.T19G:p.C7G,BTC:NM_001729:exon1:c.T19G:p.C7G	4q13.3	0.250799	rs28549760	T	B	N	P	N	0.02	0	.	0.029	.	.	.	.	.	ID=COSM448126;OCCURENCE=1(large_intestine)	0.5	581.77	37	18	19
snp	chr3:112190137.BTLA.G->T	chr3	112190137	112190137	G	T	exonic	BTLA	.	nonsynonymous SNV	BTLA:NM_181780:exon3:c.C469A:p.R157S	3q13.2	0.9974	rs2931761	T	B	N	P	N	0.494	0	.	0.033	.	.	.	.	.	.	1	1424.77	37	0	37
snp	chr6:26505362.BTN1A1.G->A	chr6	26505362	26505362	G	A	exonic	BTN1A1	.	nonsynonymous SNV	BTN1A1:NM_001732:exon3:c.G637A:p.A213T	6p22.2	0.568291	rs3736781	D	B	N	P	N	0.119	1	CD80-like, immunoglobulin C2-set|Immunoglobulin-like domain|Immunoglobulin-like fold	0.146	.	.	.	.	.	.	1	2034.77	53	0	53
snp	chr6:26509330.BTN1A1.C->G	chr6	26509330	26509330	C	G	exonic	BTN1A1	.	nonsynonymous SNV	BTN1A1:NM_001732:exon7:c.C1509G:p.D503E	6p22.2	0.56889	rs9393728	T	B	N	P	L	0.01	0	B30.2/SPRY domain	0.049	.	.	.	.	.	ID=COSM3761750;OCCURENCE=2(large_intestine)	1	2220.77	57	0	57
snp	chr6:26370660.BTN3A2.G->A	chr6	26370660	26370660	G	A	exonic	BTN3A2	.	nonsynonymous SNV	BTN3A2:NM_001197246:exon3:c.G544A:p.A182T,BTN3A2:NM_001197248:exon3:c.G475A:p.A159T,BTN3A2:NM_001197249:exon4:c.G418A:p.A140T,BTN3A2:NM_001197247:exon5:c.G544A:p.A182T,BTN3A2:NM_007047:exon5:c.G544A:p.A182T	6p22.2	0.0729	rs12205731	T	B	.	P	L	3.127	0	Immunoglobulin V-set domain|Immunoglobulin subtype|Immunoglobulin-like domain|Immunoglobulin-like fold;Immunoglobulin-like domain|Immunoglobulin-like fold	0.007	.	.	.	.	.	ID=COSM5654061,COSM5654060;OCCURENCE=1(haematopoietic_and_lymphoid_tissue)	0.5	688.77	49	28	21
snp	chr6:26370833.BTN3A2.T->G	chr6	26370833	26370833	T	G	splicing	BTN3A2	NM_001197247:exon5:c.715+2T>G;NM_001197248:exon3:c.646+2T>G;NM_007047:exon5:c.715+2T>G;NM_001197249:exon4:c.589+2T>G;NM_001197246:exon3:c.715+2T>G	.	.	6p22.2	0.0527	rs58367598	.	.	.	D	.	18.48	2	.	.	.	.	.	.	.	.	0.5	294.77	40	28	12
snp	chr1:228699477.BTNL10.T->C	chr1	228699477	228699477	T	C	exonic	BTNL10	.	nonsynonymous SNV	BTNL10:NM_001287262:exon2:c.A182G:p.H61R	1q42.13	0.5933	rs6665115	.	.	.	.	.	.	NA	.	0.006	.	.	.	.	.	.	0.5	506.77	42	23	19
snp	chr5:180416061.BTNL3.C->G	chr5	180416061	180416061	C	G	exonic	BTNL3	.	nonsynonymous SNV	BTNL3:NM_197975:exon1:c.C33G:p.F11L	5q35.3	0.0217	rs79915597	T	B	.	N	N	0.041	0	.	0.028	.	.	.	.	.	.	0.5	1071.77	49	18	31
snp	chr5:180432662.BTNL3.C->G	chr5	180432662	180432662	C	G	exonic	BTNL3	.	nonsynonymous SNV	BTNL3:NM_197975:exon8:c.C1191G:p.S397R	5q35.3	0.118411	rs7726604	T	B	.	P	N	5.635	0	B30.2/SPRY domain|Concanavalin A-like lectin/glucanase domain|SPRY domain	0.034	.	.	.	.	.	.	0.5	1232.77	55	23	32
snp	chr5:180432666.BTNL3.C->G	chr5	180432666	180432666	C	G	exonic	BTNL3	.	nonsynonymous SNV	BTNL3:NM_197975:exon8:c.C1195G:p.P399A	5q35.3	0.118411	rs7726607	T	B	.	P	N	0.001	0	B30.2/SPRY domain|Butyrophylin-like|Concanavalin A-like lectin/glucanase domain|SPRY domain	0.091	.	.	.	.	.	.	0.5	1200.77	55	24	31
snp	chr5:180432747.BTNL3.C->G	chr5	180432747	180432747	C	G	exonic	BTNL3	.	nonsynonymous SNV	BTNL3:NM_197975:exon8:c.C1276G:p.Q426E	5q35.3	0.118411	rs59220426	D	P	.	P	L	0.002	1	B30.2/SPRY domain|Concanavalin A-like lectin/glucanase domain|SPRY domain	0.105	.	.	.	.	.	.	0.5	575.77	46	25	21
snp	chr5:180338368.BTNL8.A->G	chr5	180338368	180338368	A	G	exonic	BTNL8	.	nonsynonymous SNV	BTNL8:NM_001159707:exon2:c.A79G:p.T27A,BTNL8:NM_001040462:exon3:c.A427G:p.T143A,BTNL8:NM_001159708:exon3:c.A427G:p.T143A,BTNL8:NM_001159709:exon3:c.A52G:p.T18A,BTNL8:NM_024850:exon3:c.A427G:p.T143A	5q35.3	0.4678	rs2276995	T	B	.	P	L	0.002	0	Immunoglobulin V-set domain|Immunoglobulin subtype|Immunoglobulin-like domain|Immunoglobulin-like fold;Immunoglobulin-like domain|Immunoglobulin-like fold	0.012	.	.	.	.	.	ID=COSM4003478,COSM4003477;OCCURENCE=2(haematopoietic_and_lymphoid_tissue)	0.5	387.77	29	15	14
snp	chr5:180374523.BTNL8.G->A	chr5	180374523	180374523	G	A	exonic	BTNL8	.	nonsynonymous SNV	BTNL8:NM_001159707:exon3:c.G337A:p.E113K,BTNL8:NM_001159710:exon3:c.G133A:p.E45K,BTNL8:NM_001040462:exon4:c.G685A:p.E229K,BTNL8:NM_001159708:exon4:c.G685A:p.E229K,BTNL8:NM_001159709:exon4:c.G310A:p.E104K,BTNL8:NM_024850:exon4:c.G685A:p.E229K	5q35.3	0.2523	rs7724813	T	B	.	P	N	0.004	0	Immunoglobulin V-set domain|Immunoglobulin subtype|Immunoglobulin-like domain|Immunoglobulin-like fold	0.034	.	.	.	.	.	ID=COSM1132187,COSM1132186;OCCURENCE=1(prostate)	0.5	1201.77	67	32	35
snp	chr5:180376972.BTNL8.C->G	chr5	180376972	180376972	C	G	exonic	BTNL8	.	nonsynonymous SNV	BTNL8:NM_001159707:exon7:c.C583G:p.H195D,BTNL8:NM_001159710:exon7:c.C379G:p.H127D,BTNL8:NM_001040462:exon8:c.C931G:p.H311D,BTNL8:NM_001159709:exon8:c.C556G:p.H186D	5q35.3	0.288938	rs142207026	T	P	.	P	N	4.987	0	B30.2/SPRY domain|Concanavalin A-like lectin/glucanase domain|SPRY-associated;Immunoglobulin subtype|Immunoglobulin-like domain|Immunoglobulin-like fold;Immunoglobulin-like domain|Immunoglobulin-like fold	0.088	.	.	.	.	.	ID=COSM4003479;OCCURENCE=1(haematopoietic_and_lymphoid_tissue),6(upper_aerodigestive_tract)	0.5	619.77	38	21	17
snp	chr5:180376974.BTNL8.T->G	chr5	180376974	180376974	T	G	exonic	BTNL8	.	nonsynonymous SNV	BTNL8:NM_001159707:exon7:c.T585G:p.H195Q,BTNL8:NM_001159710:exon7:c.T381G:p.H127Q,BTNL8:NM_001040462:exon8:c.T933G:p.H311Q,BTNL8:NM_001159709:exon8:c.T558G:p.H186Q	5q35.3	0.317	rs146303629	T	P	.	P	L	0.005	0	B30.2/SPRY domain|Concanavalin A-like lectin/glucanase domain|SPRY-associated;Immunoglobulin subtype|Immunoglobulin-like domain|Immunoglobulin-like fold;Immunoglobulin-like domain|Immunoglobulin-like fold	0.065	.	.	.	.	.	ID=COSM4003480;OCCURENCE=1(haematopoietic_and_lymphoid_tissue)	0.5	619.77	39	22	17
snp	chr5:180377470.BTNL8.G->A	chr5	180377470	180377470	G	A	exonic	BTNL8	.	nonsynonymous SNV	BTNL8:NM_001159707:exon7:c.G1081A:p.A361T,BTNL8:NM_001159710:exon7:c.G877A:p.A293T,BTNL8:NM_001040462:exon8:c.G1429A:p.A477T,BTNL8:NM_001159709:exon8:c.G1054A:p.A352T	5q35.3	0.2641	rs113820381	T	B	.	P	N	0.002	0	B30.2/SPRY domain|Butyrophylin-like|Concanavalin A-like lectin/glucanase domain|SPRY domain;B30.2/SPRY domain|Butyrophylin-like|Concanavalin A-like lectin/glucanase domain|SPRY-associated;B30.2/SPRY domain|Concanavalin A-like lectin/glucanase domain|SPRY domain	0.029	.	.	.	.	.	ID=COSM3774176;OCCURENCE=1(kidney)	0.5	463.77	41	26	15
snp	chr5:180486785.BTNL9.G->C	chr5	180486785	180486785	G	C	exonic	BTNL9	.	nonsynonymous SNV	BTNL9:NM_152547:exon11:c.G1531C:p.G511R	5q35.3	0.766174	rs10068763	T	B	N	P	N	0.002	0	.	0.011	.	.	.	.	.	ID=COSM3947353,COSM3947354;OCCURENCE=1(lung),1(thyroid)	1	985.77	31	0	31
snp	chr15:40477831.BUB1B.G->A	chr15	40477831	40477831	G	A	exonic	BUB1B	.	nonsynonymous SNV	BUB1B:NM_001211:exon8:c.G1046A:p.R349Q	15q15.1	0.736	rs1801376	T	B	N	P	N	18.15	1	.	0.061	Benign,not provided	Mosaic_variegated_aneuploidy_syndrome,not_specified	RCV000210495.2,RCV000120431.1	MedGen:OMIM:Orphanet,MedGen	C1850343:257300:ORPHA1052,CN169374	ID=COSM5003168,COSM5003167;OCCURENCE=1(pancreas)	1	2136.77	54	0	54
snp	chr15:40498503.BUB1B.T->C	chr15	40498503	40498503	T	C	exonic	BUB1B	.	nonsynonymous SNV	BUB1B:NM_001211:exon15:c.T1853C:p.V618A	15q15.1	0.0928514	rs1801528	T	B	N	P	N	4.057	0	.	0.066	Benign	not_specified	RCV000120419.2	MedGen	CN169374	.	1	2242.77	61	2	59
snp	chr15:40558064.BUB1B-PAK6;PAK6.A->G	chr15	40558064	40558064	A	G	exonic	BUB1B-PAK6;PAK6	.	nonsynonymous SNV	PAK6:NM_001276717:exon3:c.A226G:p.M76V,BUB1B-PAK6:NM_001128629:exon4:c.A226G:p.M76V,BUB1B-PAK6:NM_001128628:exon5:c.A226G:p.M76V,PAK6:NM_001276718:exon5:c.A226G:p.M76V,PAK6:NM_020168:exon5:c.A226G:p.M76V	15q15.1	0.185903	rs2412504	T	B	N	P	N	0.001	0	.	0.088	.	.	.	.	.	.	0.5	594.77	44	25	19
snp	chr15:40558482.BUB1B-PAK6;PAK6.A->G	chr15	40558482	40558482	A	G	exonic	BUB1B-PAK6;PAK6	.	nonsynonymous SNV	PAK6:NM_001276717:exon3:c.A644G:p.H215R,BUB1B-PAK6:NM_001128629:exon4:c.A644G:p.H215R,BUB1B-PAK6:NM_001128628:exon5:c.A644G:p.H215R,PAK6:NM_001276718:exon5:c.A644G:p.H215R,PAK6:NM_020168:exon5:c.A644G:p.H215R	15q15.1	0.190296	rs3743135	T	B	N	P	N	0.001	0	.	0.136	.	.	.	.	.	.	0.5	357.77	38	22	16
snp	chr11:116633862.BUD13.G->A	chr11	116633862	116633862	G	A	exonic	BUD13	.	nonsynonymous SNV	BUD13:NM_001159736:exon4:c.C443T:p.P148L,BUD13:NM_032725:exon4:c.C443T:p.P148L	11q23.3	0.1009	rs11820589	D	B	N	P	M	18.64	2	.	0.169	.	.	.	.	.	.	0.5	518.77	53	35	18
snp	chr10:21414892.C10orf113.C->G	chr10	21414892	21414892	C	G	exonic	C10orf113	.	nonsynonymous SNV	C10orf113:NM_001010896:exon2:c.G328C:p.D110H	10p12.31	0.542931	rs625223	T	B	.	P	N	23.2	1	.	0.069	.	.	.	.	.	ID=COSM3751684,COSM3751685,COSM3751683;OCCURENCE=1(breast),1(pancreas),1(thyroid),1(large_intestine)	0.5	518.77	47	25	22
snp	chr10:124457452.C10orf120.C->T	chr10	124457452	124457452	C	T	exonic	C10orf120	.	nonsynonymous SNV	C10orf120:NM_001010912:exon3:c.G805A:p.A269T	10q26.13	0.807708	rs2947594	T	B	N	P	N	0.55	0	.	0.01	.	.	.	.	.	.	1	1805.77	53	0	53
snp	chr10:124459194.C10orf120.G->T	chr10	124459194	124459194	G	T	exonic	C10orf120	.	nonsynonymous SNV	C10orf120:NM_001010912:exon1:c.C113A:p.S38Y	10q26.13	0.0303	rs61910686	T	B	N	N	N	0.001	0	.	0.018	.	.	.	.	.	.	0.5	433.77	43	26	17
snp	chr10:45496120.C10orf25.A->T	chr10	45496120	45496120	A	T	exonic	C10orf25	.	nonsynonymous SNV	C10orf25:NM_001039380:exon1:c.T188A:p.I63N	10q11.21	0.6096	rs12269028	.	.	.	.	.	.	NA	.	0.118	.	.	.	.	.	.	0.5	777.77	53	24	29
snp	chr10:50916484.C10orf53.A->G	chr10	50916484	50916484	A	G	exonic	C10orf53	.	nonsynonymous SNV	C10orf53:NM_182554:exon3:c.A295G:p.R99G	10q11.23	0.9041	rs1258236	T	B	.	P	.	7.996	0	.	0.015	.	.	.	.	.	.	0.5	664.77	51	27	24
snp	chr10:50916542.C10orf53.C->T	chr10	50916542	50916542	C	T	exonic	C10orf53	.	nonsynonymous SNV	C10orf53:NM_182554:exon3:c.C353T:p.T118I	10q11.23	0.4726	rs4838554	T	B	.	P	.	1.409	0	.	0.007	.	.	.	.	.	ID=COSM5002550;OCCURENCE=1(pancreas)	0.5	504.77	45	26	19
snp	chr10:99350017.C10orf62.G->C	chr10	99350017	99350017	G	C	exonic	C10orf62	.	nonsynonymous SNV	C10orf62:NM_001009997:exon1:c.G363C:p.E121D	10q24.2	0.3207	rs7093840	T	B	N	P	N	7.758	0	.	0.086	.	.	.	.	.	ID=COSM4419443;OCCURENCE=1(haematopoietic_and_lymphoid_tissue)	0.5	435.77	43	23	20
snp	chr10:50532212.C10orf71.G->A	chr10	50532212	50532212	G	A	exonic	C10orf71	.	nonsynonymous SNV	C10orf71:NM_001135196:exon3:c.G1622A:p.G541D	10q11.23	0.0136	rs114069700	T	D	N	D	M	18.84	3	.	0.131	.	.	.	.	.	.	0.5	315.77	42	28	14
snp	chr10:50532683.C10orf71.T->C	chr10	50532683	50532683	T	C	exonic	C10orf71	.	nonsynonymous SNV	C10orf71:NM_001135196:exon3:c.T2093C:p.F698S	10q11.23	0.9921	rs7921186	T	.	N	P	N	21.8	1	.	0.08	.	.	.	.	.	.	1	1294.77	38	0	38
snp	chr10:128191848.C10orf90.G->C	chr10	128191848	128191848	G	C	exonic	C10orf90	.	nonsynonymous SNV	C10orf90:NM_001350923:exon5:c.C1538G:p.P513R	10q26.2	0.11242	rs73373040	.	.	.	.	.	.	NA	.	.	.	.	.	.	.	.	0.5	731.77	53	24	29
snp	chr10:128192985.C10orf90.C->T	chr10	128192985	128192985	C	T	exonic	C10orf90	.	nonsynonymous SNV	C10orf90:NM_001004298:exon3:c.G784A:p.D262N,C10orf90:NM_001350921:exon4:c.G1075A:p.D359N,C10orf90:NM_001350922:exon4:c.G1075A:p.D359N,C10orf90:NM_001350923:exon4:c.G1075A:p.D359N	10q26.2	0.500599	rs11245007	T	B	N	P	N	0.04	0	.	0.065	.	.	.	.	.	ID=COSM3751602,COSM3751601,COSM3751600;OCCURENCE=1(large_intestine)	1	1551.77	44	0	44
snp	chr10:128193368.C10orf90.C->T	chr10	128193368	128193368	C	T	exonic	C10orf90	.	nonsynonymous SNV	C10orf90:NM_001004298:exon3:c.G401A:p.R134H,C10orf90:NM_001350921:exon4:c.G692A:p.R231H,C10orf90:NM_001350922:exon4:c.G692A:p.R231H,C10orf90:NM_001350923:exon4:c.G692A:p.R231H	10q26.2	0.215056	rs11245008	T	B	N	P	N	0.058	0	.	0.038	.	.	.	.	.	ID=COSM4998049,COSM4998050,COSM4998048;OCCURENCE=1(pancreas)	0.5	641.77	47	22	25
snp	chr11:111754574.C11orf1.A->C	chr11	111754574	111754574	A	C	exonic	C11orf1	.	nonsynonymous SNV	C11orf1:NM_001330371:exon3:c.A356C:p.Q119P	11q23.1	0.2734	rs1045282	D	.	.	P	.	5.429	1	.	0.026	.	.	.	.	.	ID=COSM3998231;OCCURENCE=1(haematopoietic_and_lymphoid_tissue)	0.5	950.77	65	34	31
snp	chr11:8942999.C11orf16.G->A	chr11	8942999	8942999	G	A	exonic	C11orf16	.	nonsynonymous SNV	C11orf16:NM_020643:exon6:c.C1268T:p.A423V	11p15.4	0.9812	rs2568023	T	B	N	P	N	0.016	0	.	0.06	.	.	.	.	.	.	0.5	717.77	57	32	25
snp	chr11:2321829.C11orf21.C->T	chr11	2321829	2321829	C	T	exonic	C11orf21	.	stopgain	C11orf21:NM_001329958:exon2:c.G68A:p.W23X,C11orf21:NM_001142946:exon3:c.G206A:p.W69X	11p15.5	0.0177716	rs74048215	.	.	.	A	.	35	1	.	.	.	.	.	.	.	.	0.5	871.77	41	14	27
snp	chr11:2323029.C11orf21.T->C	chr11	2323029	2323029	T	C	exonic	C11orf21	.	nonsynonymous SNV	C11orf21:NM_001329958:exon1:c.A10G:p.T4A	11p15.5	0.9339	rs756924	T	B	.	P	.	0.071	0	.	0.004	.	.	.	.	.	.	1	1505.77	42	0	42
snp	chr11:68030015.C11orf24.C->T	chr11	68030015	68030015	C	T	exonic	C11orf24	.	nonsynonymous SNV	C11orf24:NM_022338:exon4:c.G448A:p.A150T	11q13.2	0.4044	rs901827	T	B	.	P	N	0.243	0	.	0.01	.	.	.	.	.	ID=COSM3752687;OCCURENCE=1(large_intestine)	0.5	468.77	45	25	20
snp	chr11:68030173.C11orf24.C->A	chr11	68030173	68030173	C	A	exonic	C11orf24	.	nonsynonymous SNV	C11orf24:NM_022338:exon4:c.G290T:p.G97V	11q13.2	0.383387	rs3802746	D	D	.	P	L	20.7	3	.	0.06	.	.	.	.	.	ID=COSM4999216;OCCURENCE=1(pancreas)	0.5	786.77	53	26	27
indel	chr11:4592706.C11orf40.-->AC	chr11	4592706	4592706	-	AC	exonic	C11orf40	.	frameshift insertion	C11orf40:NM_144663:exon4:c.600_601insGT:p.M201fs	11p15.4	0.325	rs141600462	.	.	.	.	.	.	.	.	.	.	.	.	.	.	ID=COSM5826964;OCCURENCE=1(thyroid),1(large_intestine)	0.5	604.73	32	16	16
snp	chr11:4594703.C11orf40.C->T	chr11	4594703	4594703	C	T	splicing	C11orf40	NM_144663:exon2:c.142-1G>A	.	.	11p15.4	0.0329473	rs73395847	.	.	.	N	.	0.034	0	.	.	.	.	.	.	.	.	0.5	485.77	30	14	16
snp	chr11:93487189.C11orf54.G->A	chr11	93487189	93487189	G	A	exonic	C11orf54	.	nonsynonymous SNV	C11orf54:NM_001286070:exon4:c.G259A:p.G87R,C11orf54:NM_001286068:exon5:c.G316A:p.G106R,C11orf54:NM_001286069:exon5:c.G316A:p.G106R,C11orf54:NM_001286071:exon5:c.G316A:p.G106R,C11orf54:NM_014039:exon5:c.G316A:p.G106R,C11orf54:NM_001286067:exon6:c.G316A:p.G106R	11q21	0.0021	rs111749614	D	D	D	D	M	32	5	Domain of unknown function DUF1907	0.739	.	.	.	.	.	.	0.5	699.77	49	26	23
snp	chr11:111385712.C11orf88.G->C	chr11	111385712	111385712	G	C	exonic	C11orf88	.	nonsynonymous SNV	C11orf88:NM_001100388:exon1:c.G203C:p.R68P,C11orf88:NM_207430:exon1:c.G203C:p.R68P	11q23.1	0.0123	rs77968758	T	P	N	N	L	22.7	1	.	0.033	.	.	.	.	.	.	0.5	876.77	56	26	30
snp	chr11:111405156.C11orf88.C->T	chr11	111405156	111405156	C	T	exonic	C11orf88	.	nonsynonymous SNV	C11orf88:NM_001100388:exon5:c.C419T:p.P140L,C11orf88:NM_207430:exon6:c.C500T:p.P167L	11q23.1	0.0053	rs61753535	D	B	N	D	L	24.8	3	.	0.055	.	.	.	.	.	.	0.5	1420.77	65	23	42
snp	chr11:94245740.C11orf97.A->G	chr11	94245740	94245740	A	G	exonic	C11orf97	.	nonsynonymous SNV	C11orf97:NM_001190462:exon1:c.A46G:p.K16E	11q21	0.53095	rs2509324	.	.	.	.	.	.	NA	.	.	.	.	.	.	.	.	1	1335.77	39	0	39
snp	chr11:94261255.C11orf97.C->G	chr11	94261255	94261255	C	G	exonic	C11orf97	.	nonsynonymous SNV	C11orf97:NM_001190462:exon3:c.C256G:p.L86V	11q21	0.675919	rs647484	.	.	.	.	.	.	NA	.	.	.	.	.	.	.	.	1	2269.77	65	0	65
snp	chr12:53693532.C12orf10.A->G	chr12	53693532	53693532	A	G	exonic	C12orf10	.	nonsynonymous SNV	C12orf10:NM_021640:exon1:c.A11G:p.Q4R	12q13.13	0.9875	rs1534284	T	B	N	P	N	0.002	0	.	0.032	.	.	.	.	.	.	1	1943.77	44	0	44
snp	chr12:53693533.C12orf10.A->C	chr12	53693533	53693533	A	C	exonic	C12orf10	.	nonsynonymous SNV	C12orf10:NM_021640:exon1:c.A12C:p.Q4H	12q13.13	0.9876	rs1534283	T	B	N	P	N	0.033	0	.	0.026	.	.	.	.	.	.	1	1943.77	44	0	44
snp	chr12:53700848.C12orf10.C->T	chr12	53700848	53700848	C	T	exonic	C12orf10	.	nonsynonymous SNV	C12orf10:NM_021640:exon7:c.C1046T:p.T349I	12q13.13	0.9918	rs1534282	T	B	N	P	N	14.5	0	.	0.296	.	.	.	.	.	.	1	1721.77	45	0	45
snp	chr12:53700860.C12orf10.A->G	chr12	53700860	53700860	A	G	exonic	C12orf10	.	nonsynonymous SNV	C12orf10:NM_021640:exon7:c.A1058G:p.H353R	12q13.13	0.9874	rs711316	T	B	N	P	N	1.291	0	.	0.059	.	.	.	.	.	ID=COSM3721008;OCCURENCE=1(upper_aerodigestive_tract)	1	1418.77	46	0	46
snp	chr12:103872172.C12orf42.T->G	chr12	103872172	103872172	T	G	exonic	C12orf42	.	nonsynonymous SNV	C12orf42:NM_001099336:exon2:c.A33C:p.E11D,C12orf42:NM_198521:exon2:c.A33C:p.E11D	12q23.3	0.6286	rs10778257	D	B	.	P	N	19.72	2	.	0.009	.	.	.	.	.	ID=COSM5001573,COSM5001574;OCCURENCE=1(pancreas)	0.5	945.77	67	32	35
snp	chr12:105380152.C12orf45.A->C	chr12	105380152	105380152	A	C	exonic	C12orf45	.	nonsynonymous SNV	C12orf45:NM_152318:exon1:c.A22C:p.K8Q	12q23.3	0.403554	rs1129593	T	B	N	P	N	0.007	0	.	0.007	.	.	.	.	.	ID=COSM3752858;OCCURENCE=2(kidney),1(lung),1(large_intestine)	1	1273.77	34	0	34
snp	chr12:88380094.C12orf50.T->C	chr12	88380094	88380094	T	C	exonic	C12orf50	.	nonsynonymous SNV	C12orf50:NM_152589:exon10:c.A917G:p.Q306R	12q21.32	0.3113	rs10777084	T	B	N	P	N	0.001	0	.	0.022	.	.	.	.	.	ID=COSM3753519;OCCURENCE=1(large_intestine)	1	1488.77	44	0	44
snp	chr12:88390189.C12orf50.A->G	chr12	88390189	88390189	A	G	exonic	C12orf50	.	nonsynonymous SNV	C12orf50:NM_152589:exon6:c.T443C:p.L148S	12q21.32	0.0199681	rs61737264	D	B	N	N	L	13.76	1	.	0.075	.	.	.	.	.	.	0.5	630.77	40	20	20
snp	chr12:48888763.C12orf54.A->G	chr12	48888763	48888763	A	G	splicing	C12orf54	NM_152319:exon8:c.424+1A>G;NM_152319:exon8:UTR3	.	.	12q13.11	0.9742	rs2705132	.	.	.	.	.	.	NA	.	.	.	.	.	.	.	.	0.5	865.77	51	22	29
indel	chr12:64712546.C12orf56.-->GTT	chr12	64712546	64712546	-	GTT	exonic	C12orf56	.	nonframeshift insertion	C12orf56:NM_001170633:exon4:c.702_703insAAC:p.S235delinsNS	12q14.2	0.4546	rs10671017	.	.	.	.	.	.	.	.	.	.	.	.	.	.	.	0.5	811.73	44	22	22
snp	chr12:7053672.C12orf57.C->T	chr12	7053672	7053672	C	T	exonic	C12orf57	.	nonsynonymous SNV	C12orf57:NM_001301836:exon2:c.C47T:p.A16V,C12orf57:NM_001301837:exon2:c.C86T:p.A29V,C12orf57:NM_138425:exon2:c.C86T:p.A29V,C12orf57:NM_001301834:exon3:c.C86T:p.A29V	12p13.31	0.00219649	rs139938808	T	B	D	D	L	23	3	.	0.271	Uncertain significance	not_specified	RCV000192454.1	MedGen	CN169374	.	0.5	599.77	41	21	20
indel	chr12:14976418.C12orf60.TA->-	chr12	14976418	14976419	TA	-	exonic	C12orf60	.	frameshift deletion	C12orf60:NM_175874:exon2:c.549_550del:p.T183fs	12p12.3	0.1905	rs10556010	.	.	.	.	.	.	.	.	.	.	.	.	.	.	.	0.5	1206.73	58	26	32
snp	chr12:14976063.C12orf60.A->G	chr12	14976063	14976063	A	G	exonic	C12orf60	.	nonsynonymous SNV	C12orf60:NM_175874:exon2:c.A194G:p.K65R	12p12.3	0.190296	rs7304054	T	B	N	P	N	0.002	0	.	0.195	.	.	.	.	.	ID=COSM3998721;OCCURENCE=1(haematopoietic_and_lymphoid_tissue)	0.5	790.77	56	31	25
snp	chr12:14976178.C12orf60.T->A	chr12	14976178	14976178	T	A	exonic	C12orf60	.	nonsynonymous SNV	C12orf60:NM_175874:exon2:c.T309A:p.N103K	12p12.3	0.190296	rs7307438	T	B	N	P	L	17.29	1	.	0.083	.	.	.	.	.	ID=COSM3998722;OCCURENCE=1(haematopoietic_and_lymphoid_tissue)	0.5	809.77	51	26	25
snp	chr12:64587633.C12orf66.C->A	chr12	64587633	64587633	C	A	exonic	C12orf66	.	nonsynonymous SNV	C12orf66:NM_001300940:exon3:c.G1327T:p.A443S,C12orf66:NM_001300941:exon3:c.G1168T:p.A390S,C12orf66:NM_152440:exon3:c.G1327T:p.A443S	12q14.2	0.9985	rs699638	T	B	N	P	N	2.07	0	.	0.122	.	.	.	.	.	.	1	1748.77	47	0	47
snp	chr12:64609562.C12orf66.C->T	chr12	64609562	64609562	C	T	exonic	C12orf66	.	nonsynonymous SNV	C12orf66:NM_001300940:exon2:c.G417A:p.M139I,C12orf66:NM_001300941:exon2:c.G258A:p.M86I,C12orf66:NM_152440:exon2:c.G417A:p.M139I	12q14.2	0.9965	rs2335390	.	.	.	.	.	.	NA	.	0.226	.	.	.	.	.	.	1	1881.77	51	0	51
snp	chr12:104345384.C12orf73.G->A	chr12	104345384	104345384	G	A	exonic	C12orf73	.	nonsynonymous SNV	C12orf73:NM_001135570:exon3:c.C133T:p.R45C	12q23.3	0.0926518	rs2293624	D	B	N	P	.	28	2	.	0.08	.	.	.	.	.	ID=COSM3998640;OCCURENCE=1(haematopoietic_and_lymphoid_tissue)	1	1835.77	49	0	49
snp	chr12:25148755.C12orf77.C->G	chr12	25148755	25148755	C	G	exonic	C12orf77	.	nonsynonymous SNV	C12orf77:NM_001101339:exon3:c.G393C:p.L131F	12p12.1	0.9644	rs864161	.	.	.	.	.	.	NA	.	0.077	.	.	.	.	.	.	0.5	621.77	45	23	22
snp	chr12:52602013.C12orf80.C->T	chr12	52602013	52602013	C	T	exonic	C12orf80	.	nonsynonymous SNV	C12orf80:NM_001242696:exon2:c.G113A:p.R38Q	12q13.13	0.909545	rs1902767	.	.	.	.	.	.	NA	.	.	.	.	.	.	.	.	1	1465.77	38	0	38
snp	chr14:57938260.C14orf105.T->C	chr14	57938260	57938260	T	C	exonic	C14orf105	.	nonsynonymous SNV	C14orf105:NM_001283057:exon6:c.A701G:p.Y234C,C14orf105:NM_001283058:exon6:c.A437G:p.Y146C,C14orf105:NM_001283059:exon6:c.A437G:p.Y146C,C14orf105:NM_018168:exon6:c.A704G:p.Y235C,C14orf105:NM_001283056:exon7:c.A824G:p.Y275C	14q22.3	0.9764	rs1152530	T	B	N	P	L	1.91	0	.	0.031	.	.	.	.	.	.	0.5	632.77	37	18	19
snp	chr14:57948380.C14orf105.T->C	chr14	57948380	57948380	T	C	splicing	C14orf105	NM_018168:exon4:c.394-2A>G	.	.	14q22.3	0.7442	rs1152522	.	.	.	P	.	18.35	1	.	.	.	.	.	.	.	ID=COSM3754015;OCCURENCE=1(large_intestine)	0.5	526.77	45	28	17
snp	chr14:57957664.C14orf105.T->A	chr14	57957664	57957664	T	A	exonic	C14orf105	.	nonsynonymous SNV	C14orf105:NM_001283058:exon2:c.A38T:p.K13I,C14orf105:NM_001283059:exon2:c.A38T:p.K13I	14q22.3	0.9796	rs1203338	.	.	.	.	.	.	NA	.	.	.	.	.	.	.	.	0.5	1197.77	58	27	31
snp	chr14:91647565.C14orf159.A->G	chr14	91647565	91647565	A	G	exonic	C14orf159	.	nonsynonymous SNV	C14orf159:NM_001102368:exon8:c.A766G:p.T256A,C14orf159:NM_001286471:exon8:c.A751G:p.T251A,C14orf159:NM_024952:exon8:c.A751G:p.T251A,C14orf159:NM_001102367:exon9:c.A751G:p.T251A,C14orf159:NM_001102366:exon10:c.A751G:p.T251A,C14orf159:NM_001102369:exon10:c.A715G:p.T239A,C14orf159:NM_001286472:exon10:c.A766G:p.T256A,C14orf159:NM_001286470:exon11:c.A766G:p.T256A	14q32.11	0.00638978	rs80178223	T	B	N	N	L	0.017	0	.	0.046	.	.	.	.	.	.	0.5	1127.77	69	29	40
snp	chr14:91691074.C14orf159.G->A	chr14	91691074	91691074	G	A	exonic	C14orf159	.	nonsynonymous SNV	C14orf159:NM_001102368:exon14:c.G1763A:p.G588D,C14orf159:NM_001286471:exon14:c.G1748A:p.G583D,C14orf159:NM_024952:exon14:c.G1748A:p.G583D,C14orf159:NM_001102367:exon15:c.G1748A:p.G583D,C14orf159:NM_001102369:exon15:c.G1592A:p.G531D,C14orf159:NM_001286472:exon15:c.G1643A:p.G548D,C14orf159:NM_001102366:exon16:c.G1748A:p.G583D,C14orf159:NM_001286470:exon17:c.G1763A:p.G588D	14q32.11	0.0126	rs34748911	D	D	D	D	H	25.9	5	Domain of unknown function DUF4392	0.432	.	.	.	.	.	.	0.5	763.77	47	21	26
indel	chr14:105055119.C14orf180.GACGGGCAG->-	chr14	105055119	105055127	GACGGGCAG	-	exonic	C14orf180	.	frameshift deletion	C14orf180:NM_001008404:exon5:c.482_490del:p.*161fs,C14orf180:NM_001286400:exon5:c.482_490del:p.*161fs	14q32.33	0.601438	rs111285011	.	.	.	.	.	.	.	.	.	.	.	.	.	.	ID=COSM1578374;OCCURENCE=1(lung),1(large_intestine),2(central_nervous_system),2(biliary_tract)	1	1655.73	38	0	38
snp	chr14:104381502.C14orf2.T->C	chr14	104381502	104381502	T	C	exonic	C14orf2	.	nonsynonymous SNV	C14orf2:NM_004894:exon2:c.A25G:p.I9V,C14orf2:NM_001127393:exon3:c.A76G:p.I26V	14q32.33	0.1938	rs1053419	T	B	N	P	.	0.001	0	.	0.015	.	.	.	.	.	ID=COSM5905011,COSM5905010;OCCURENCE=1(skin)	0.5	322.77	41	27	14
snp	chr14:45373684.C14orf28.C->T	chr14	45373684	45373684	C	T	exonic	C14orf28	.	nonsynonymous SNV	C14orf28:NM_001017923:exon4:c.C701T:p.S234F	14q21.2	0.0163	rs76976586	D	P	D	D	L	23.9	4	.	0.109	.	.	.	.	.	.	0.5	946.77	51	24	27
snp	chr14:45374747.C14orf28.G->T	chr14	45374747	45374747	G	T	exonic	C14orf28	.	nonsynonymous SNV	C14orf28:NM_001017923:exon5:c.G927T:p.E309D	14q21.2	0.038738	rs61742835	T	B	N	P	N	20.4	1	.	0.076	.	.	.	.	.	.	0.5	682.77	47	26	21
snp	chr14:58563694.C14orf37.G->C	chr14	58563694	58563694	G	C	exonic	C14orf37	.	nonsynonymous SNV	C14orf37:NM_001001872:exon5:c.C1837G:p.Q613E	14q23.1	0.5445	rs2273442	T	B	N	P	N	6.917	0	.	0.106	.	.	.	.	.	ID=COSM3754016;OCCURENCE=1(large_intestine)	1	1571.77	39	0	39
snp	chr14:58605790.C14orf37.G->A	chr14	58605790	58605790	G	A	exonic	C14orf37	.	nonsynonymous SNV	C14orf37:NM_001001872:exon2:c.C287T:p.T96I,C14orf37:NM_001320173:exon2:c.C287T:p.T96I	14q23.1	0.4473	rs3829765	D	P	N	P	L	23.2	2	.	0.087	.	.	.	.	.	ID=COSM3754018;OCCURENCE=2(haematopoietic_and_lymphoid_tissue),1(large_intestine)	1	1738.77	49	0	49
snp	chr14:60903757.C14orf39.G->A	chr14	60903757	60903757	G	A	exonic	C14orf39	.	nonsynonymous SNV	C14orf39:NM_174978:exon18:c.C1570T:p.L524F	14q23.1	0.466853	rs1254319	T	B	N	P	N	2.98	0	.	0.069	.	.	.	.	.	ID=COSM3999309;OCCURENCE=2(haematopoietic_and_lymphoid_tissue)	1	2476.77	65	1	64
snp	chr14:60923783.C14orf39.C->T	chr14	60923783	60923783	C	T	exonic	C14orf39	.	nonsynonymous SNV	C14orf39:NM_174978:exon15:c.G1210A:p.V404I	14q23.1	0.9798	rs11625921	T	B	N	P	N	0.177	0	.	0.021	.	.	.	.	.	.	1	2751.77	69	0	69
snp	chr14:94464489.C14orf48.G->A	chr14	94464489	94464489	G	A	exonic	C14orf48	.	nonsynonymous SNV	C14orf48:NM_001351596:exon2:c.G12A:p.M4I	14q32.12	0.279952	rs10142728	.	.	.	.	.	.	NA	.	.	.	.	.	.	.	.	0.5	660.77	38	18	20
snp	chr15:75503147.C15orf39.G->A	chr15	75503147	75503147	G	A	exonic	C15orf39	.	nonsynonymous SNV	C15orf39:NM_015492:exon3:c.G2834A:p.G945D	15q24.2	0.9902	rs3743211	T	B	N	P	N	1.688	0	.	0.044	.	.	.	.	.	.	1	1471.77	40	0	40
snp	chr15:36946303.C15orf41.C->G	chr15	36946303	36946303	C	G	exonic	C15orf41	.	nonsynonymous SNV	C15orf41:NM_001321758:exon2:c.C106G:p.L36V,C15orf41:NM_001130010:exon4:c.C217G:p.L73V,C15orf41:NM_001290233:exon4:c.C217G:p.L73V,C15orf41:NM_001321759:exon4:c.C217G:p.L73V,C15orf41:NM_001321760:exon4:c.C217G:p.L73V,C15orf41:NM_001321761:exon4:c.C217G:p.L73V	15q14	0.497005	rs3784678	T	P	.	P	M	23	1	.	0.148	Benign	not_specified	RCV000247174.1	MedGen	CN169374	ID=COSM4148685;OCCURENCE=1(thyroid)	0.5	637.77	47	24	23
snp	chr15:37039185.C15orf41.A->C	chr15	37039185	37039185	A	C	exonic	C15orf41	.	nonsynonymous SNV	C15orf41:NM_001290233:exon11:c.A766C:p.S256R	15q14	0.0393371	rs55896008	.	.	.	.	.	.	NA	.	.	.	.	.	.	.	.	0.5	828.77	48	21	27
snp	chr16:81095091.C16orf46.A->G	chr16	81095091	81095091	A	G	exonic	C16orf46	.	nonsynonymous SNV	C16orf46:NM_001100873:exon3:c.T863C:p.I288T,C16orf46:NM_152337:exon4:c.T863C:p.I288T	16q23.2	0.2392	rs7198494	T	B	N	P	N	0.005	0	.	0.062	.	.	.	.	.	ID=COSM4129383,COSM4129384;OCCURENCE=1(thyroid)	0.5	668.77	43	19	24
snp	chr16:5097934.C16orf89.A->C	chr16	5097934	5097934	A	C	exonic	C16orf89	.	nonsynonymous SNV	C16orf89:NM_001098514:exon7:c.T900G:p.I300M,C16orf89:NM_152459:exon7:c.T900G:p.I300M	16p13.3	0.00459265	rs74951508	T	B	N	N	M	0.005	0	.	0.058	.	.	.	.	.	.	0.5	569.77	42	22	20
snp	chr16:5108570.C16orf89.C->A	chr16	5108570	5108570	C	A	exonic	C16orf89	.	nonsynonymous SNV	C16orf89:NM_001098514:exon4:c.G551T:p.R184M,C16orf89:NM_152459:exon4:c.G551T:p.R184M	16p13.3	0.0053	rs77842446	T	D	D	D	M	23.2	4	.	0.2	.	.	.	.	.	.	0.5	391.77	37	22	15
snp	chr16:87350773.C16orf95.C->A	chr16	87350773	87350773	C	A	exonic	C16orf95	.	nonsynonymous SNV	C16orf95:NM_001195124:exon1:c.G76T:p.A26S,C16orf95:NM_001195125:exon1:c.G76T:p.A26S	16q24.2	0.4233	rs3748393	D	B	.	.	.	18.13	2	.	0.015	.	.	.	.	.	ID=COSM3818675,COSM3818674;OCCURENCE=2(breast),1(thyroid)	0.5	331.77	44	29	15
snp	chr16:4625274.C16orf96.A->G	chr16	4625274	4625274	A	G	exonic	C16orf96	.	nonsynonymous SNV	C16orf96:NM_001145011:exon5:c.A793G:p.I265V	16p13.3	0.1578	rs1256768	T	B	.	P	N	0.001	0	.	0.005	.	.	.	.	.	.	0.5	860.77	53	21	32
snp	chr16:4625938.C16orf96.A->T	chr16	4625938	4625938	A	T	exonic	C16orf96	.	nonsynonymous SNV	C16orf96:NM_001145011:exon5:c.A1457T:p.D486V	16p13.3	0.1583	rs2450386	D	B	.	P	L	11.88	1	.	0.036	.	.	.	.	.	ID=COSM970736;OCCURENCE=1(large_intestine),1(endometrium)	0.5	471.77	39	21	18
snp	chr16:4644411.C16orf96.G->C	chr16	4644411	4644411	G	C	exonic	C16orf96	.	nonsynonymous SNV	C16orf96:NM_001145011:exon13:c.G2927C:p.W976S	16p13.3	0.0039	rs182211274	T	D	.	D	L	25.8	3	.	0.325	.	.	.	.	.	.	0.5	497.77	39	18	21
indel	chr17:6555546.C17orf100.-->G	chr17	6555546	6555546	-	G	exonic	C17orf100	.	frameshift insertion	C17orf100:NM_001105520:exon1:c.314dupG:p.R105fs	17p13.1	0.9998	rs397697335	.	.	.	.	.	.	.	.	.	.	.	.	.	.	ID=COSM1385595;OCCURENCE=3(upper_aerodigestive_tract),3(large_intestine),6(central_nervous_system)	1	1028.73	29	0	29
snp	chr17:32904586.C17orf102.C->T	chr17	32904586	32904586	C	T	exonic	C17orf102	.	nonsynonymous SNV	C17orf102:NM_207454:exon2:c.G464A:p.R155K	17q12	0.8575	rs887230	.	.	.	.	.	.	NA	.	0.046	.	.	.	.	.	ID=COSM5438078;OCCURENCE=1(oesophagus)	1	1802.77	47	0	47
snp	chr17:4803711.C17orf107.G->A	chr17	4803711	4803711	G	A	exonic	C17orf107	.	stopgain	C17orf107:NM_001145536:exon3:c.G456A:p.W152X	17p13.2	0.221645	rs35400274	.	.	N	P	.	36	1	.	.	.	.	.	.	.	ID=COSM3755645,COSM3755644;OCCURENCE=1(large_intestine)	0.5	466.77	29	12	17
snp	chr17:56620167.C17orf47.C->T	chr17	56620167	56620167	C	T	exonic	C17orf47	.	nonsynonymous SNV	C17orf47:NM_001038704:exon1:c.G1381A:p.G461S	17q22	0.1825	rs17822735	T	B	N	P	N	0.029	0	.	0.004	.	.	.	.	.	ID=COSM3755726;OCCURENCE=1(haematopoietic_and_lymphoid_tissue),1(skin),1(large_intestine)	0.5	487.77	44	26	18
snp	chr17:56621286.C17orf47.G->T	chr17	56621286	56621286	G	T	exonic	C17orf47	.	nonsynonymous SNV	C17orf47:NM_001038704:exon1:c.C262A:p.P88T	17q22	0.896366	rs8071623	T	B	N	P	N	4.469	0	.	0.039	.	.	.	.	.	.	1	1920.77	54	0	54
snp	chr17:42225547.C17orf53.A->C	chr17	42225547	42225547	A	C	exonic	C17orf53	.	nonsynonymous SNV	C17orf53:NM_001171251:exon3:c.A376C:p.T126P,C17orf53:NM_001321310:exon3:c.A376C:p.T126P,C17orf53:NM_001321311:exon3:c.A376C:p.T126P,C17orf53:NM_024032:exon3:c.A376C:p.T126P	17q21.31	0.576478	rs227584	T	B	N	P	N	0.005	0	.	0.07	.	.	.	.	.	ID=COSM4414925;OCCURENCE=1(haematopoietic_and_lymphoid_tissue)	0.5	1008.77	55	23	32
snp	chr17:58506748.C17orf64.C->T	chr17	58506748	58506748	C	T	exonic	C17orf64	.	nonsynonymous SNV	C17orf64:NM_181707:exon5:c.C455T:p.P152L	17q23.2	0.141773	rs57928695	T	B	N	P	.	12	0	.	0.022	.	.	.	.	.	.	0.5	628.77	45	25	20
snp	chr17:7329632.C17orf74.T->G	chr17	7329632	7329632	T	G	exonic	C17orf74	.	nonsynonymous SNV	C17orf74:NM_175734:exon3:c.T322G:p.S108A	17p13.1	0.545	rs13290	D	D	N	P	L	22.7	3	Spermatid maturation protein 1, N-terminal	0.061	.	.	.	.	.	.	0.5	393.77	31	14	17
[truncated: 10,538 more rows]
