# Supplementary material for: Expanding the Prostate Cancer Cell Line Repertoire with ACRJ-PC28, an AR-negative Neuroendocrine Cell Line Derived From an African-Caribbean Patient
Source: Cancer Res Commun. 2022 Nov 7;2(11):1355–71. doi: 10.1158/2767-9764.CRC-22-0245 (PMC9836004; doi:10.1158/2767-9764.CRC-22-0245)
Supplement: Supplementary Table ST4 — Data from RNA-Seq analysis. Noteworthy were the gene ontologies with a high proportion of expressed genes, such as the nuclear compartment (28%), extracellular exosome compartment (15%), regulation of transcription (8%), apoptotic process (3%) and oxidation-reduction process (3%). [file crc-22-0245-s08.xlsx]

## Sheet: Cellular Component
Category	Term	Count	%	PValue	Genes	List Total	Pop Hits	Pop Total	Fold Enrichment	Bonferroni	Benjamini	FDR
GOTERM_CC_DIRECT	GO:0005634~nucleus	4717	28.3661	1.56697e-37	ENSG00000016082, ENSG00000156384, ENSG00000114503, ENSG00000249459, ENSG00000135446, ENSG00000075292, ENSG00000170689, ENSG00000146109, ENSG00000009780, ENSG00000136770, ENSG00000124795, ENSG00000025800, ENSG00000159409, ENSG00000156374, ENSG00000115825,
GOTERM_CC_DIRECT	GO:0005737~cytoplasm	4679	28.1376	1.25096e-75	ENSG00000016082, ENSG00000160408, ENSG00000114503, ENSG00000131089, ENSG00000075292, ENSG00000013810, ENSG00000099260, ENSG00000147439, ENSG00000102524, ENSG00000143079, ENSG00000180008, ENSG00000025800, ENSG00000159409, ENSG00000115825, ENSG00000131095,
GOTERM_CC_DIRECT	GO:0005829~cytosol	3088	18.57	3.7903e-95	ENSG00000114503, ENSG00000135441, ENSG00000254806, ENSG00000131089, ENSG00000135446, ENSG00000136770, ENSG00000168374, ENSG00000127824, ENSG00000058729, ENSG00000025800, ENSG00000092621, ENSG00000131095, ENSG00000136783, ENSG00000099256, ENSG00000099250,	14878	3315	18224	1.14102	5.75367e-92	5.75367e-92	5.49972e-92
GOTERM_CC_DIRECT	GO:0005654~nucleoplasm	2618	15.7436	3.61992e-92	ENSG00000183527, ENSG00000163918, ENSG00000016082, ENSG00000160888, ENSG00000113658, ENSG00000114503, ENSG00000114982, ENSG00000196843, ENSG00000135446, ENSG00000075292, ENSG00000170689, ENSG00000166197, ENSG00000151923, ENSG00000166199, ENSG00000023608,	14878	2784	18224	1.15186	5.49503e-89	2.74752e-89	2.62625e-89
GOTERM_CC_DIRECT	GO:0070062~extracellular exosome	2443	14.6912	3.86385e-16	ENSG00000115839, ENSG00000241973, ENSG00000103855, ENSG00000135441, ENSG00000000971, ENSG00000172867, ENSG00000229859, ENSG00000169223, ENSG00000151923, ENSG00000168374, ENSG00000100347, ENSG00000205403, ENSG00000055211, ENSG00000100345, ENSG00000127824,	14878	2811	18224	1.06454	5.05596e-13	4.51179e-14	4.31266e-14
GOTERM_CC_DIRECT	GO:0016020~membrane	2029	12.2016	3.27415e-50	ENSG00000163913, ENSG00000241973, ENSG00000114988, ENSG00000169228, ENSG00000172867, ENSG00000196839, ENSG00000099260, ENSG00000136770, ENSG00000169223, ENSG00000168374, ENSG00000205403, ENSG00000100345, ENSG00000102524, ENSG00000100344, ENSG00000070831,	14878	2200	18224	1.12969	4.97017e-47	1.24254e-47	1.1877e-47
GOTERM_CC_DIRECT	GO:0005739~mitochondrion	1253	7.53503	1.11007e-42	ENSG00000184857, ENSG00000214114, ENSG00000133028, ENSG00000214113, ENSG00000180011, ENSG00000167283, ENSG00000133026, ENSG00000169228, ENSG00000109390, ENSG00000170689, ENSG00000100347, ENSG00000166199, ENSG00000100348, ENSG00000090686, ENSG00000183773, ENSG00000108064, ENSG00000122378, ENSG00000147437, ENSG00000259494, ENSG00000122140, ENSG00000162836, ENSG00000114735, ENSG00000171791, ENSG0000…	14878	1331	18224	1.15311	1.68509e-39	3.37018e-40	3.22143e-40
GOTERM_CC_DIRECT	GO:0005622~intracellular	1200	7.21631	6.67153e-19	ENSG00000185947, ENSG00000065491, ENSG00000180257, ENSG00000104941, ENSG00000121281, ENSG00000241973, ENSG00000184619, ENSG00000113658, ENSG00000169220, ENSG00000134594, ENSG00000197933, ENSG00000159899, ENSG00000111231, ENSG00000276600, ENSG00000169228, ENSG00000197928, ENSG00000131080, ENSG00000168374, ENSG00000174808, ENSG00000078579, ENSG00000070831, ENSG00000180008, ENSG00000275993, ENSG0000…	14878	1332	18224	1.10351	1.01274e-15	9.20671e-17	8.80035e-17
GOTERM_CC_DIRECT	GO:0005730~nucleolus	797	4.79283	2.80155e-22	ENSG00000077235, ENSG00000005189, ENSG00000114982, ENSG00000196843, ENSG00000135446, ENSG00000100109, ENSG00000029153, ENSG00000146109, ENSG00000166197, ENSG00000205642, ENSG00000023608, ENSG00000100348, ENSG00000161980, ENSG00000147679, ENSG00000115827, ENSG00000113648, ENSG00000113649, ENSG00000137876, ENSG00000171311, ENSG00000158796, ENSG00000170468, ENSG00000135698, ENSG00000175906, ENSG0000…	14878	857	18224	1.13914	4.25275e-19	6.07536e-20	5.80721e-20
GOTERM_CC_DIRECT	GO:0005794~Golgi apparatus	797	4.79283	7.23606e-20	ENSG00000181104, ENSG00000183527, ENSG00000115839, ENSG00000114988, ENSG00000160408, ENSG00000114745, ENSG00000009307, ENSG00000276600, ENSG00000172867, ENSG00000132170, ENSG00000169223, ENSG00000168374, ENSG00000094804, ENSG00000183778, ENSG00000101670, ENSG00000135218, ENSG00000116918, ENSG00000180263, ENSG00000189060, ENSG00000069869, ENSG00000067208, ENSG00000170458, ENSG00000189067, ENSG0000…	14878	863	18224	1.13122	1.09843e-16	1.09843e-17	1.04995e-17
GOTERM_CC_DIRECT	GO:0005789~endoplasmic reticulum membrane	780	4.6906	2.18466e-13	ENSG00000115839, ENSG00000114988, ENSG00000197930, ENSG00000171302, ENSG00000133027, ENSG00000136770, ENSG00000169223, ENSG00000100344, ENSG00000070831, ENSG00000070610, ENSG00000171791, ENSG00000104936, ENSG00000006025, ENSG00000168389, ENSG00000253710, ENSG00000171307, ENSG00000204301, ENSG00000151914, ENSG00000132182, ENSG00000163933, ENSG00000145246, ENSG00000204308, ENSG00000126500, ENSG0000…	14878	862	18224	1.10837	3.31671e-10	2.07269e-11	1.98121e-11
GOTERM_CC_DIRECT	GO:0005783~endoplasmic reticulum	728	4.37789	5.7955e-07	ENSG00000183527, ENSG00000185825, ENSG00000115718, ENSG00000143190, ENSG00000162946, ENSG00000139921, ENSG00000197930, ENSG00000077232, ENSG00000173960, ENSG00000135324, ENSG00000101439, ENSG00000136770, ENSG00000101558, ENSG00000167165, ENSG00000162711, ENSG00000183773, ENSG00000143198, ENSG00000101310, ENSG00000184743, ENSG00000182446, ENSG00000183778, ENSG00000239305, ENSG00000068650, ENSG0000…	14878	828	18224	1.07696	0.00087937	3.08613e-05	2.94992e-05
GOTERM_CC_DIRECT	GO:0048471~perinuclear region of cytoplasm	565	3.39768	5.95758e-11	ENSG00000181588, ENSG00000162946, ENSG00000144283, ENSG00000143194, ENSG00000180370, ENSG00000082701, ENSG00000135446, ENSG00000150961, ENSG00000128918, ENSG00000132170, ENSG00000101439, ENSG00000101558, ENSG00000158560, ENSG00000055332, ENSG00000102524, ENSG00000101310, ENSG00000143199, ENSG00000147676, ENSG00000116918, ENSG00000103966, ENSG00000134243, ENSG00000169231, ENSG00000110497, ENSG0000…	14878	621	18224	1.11444	9.04362e-08	5.02423e-09	4.80248e-09
GOTERM_CC_DIRECT	GO:0000139~Golgi membrane	546	3.28342	9.22503e-14	ENSG00000092871, ENSG00000114988, ENSG00000160408, ENSG00000114745, ENSG00000137502, ENSG00000138834, ENSG00000113532, ENSG00000150961, ENSG00000169105, ENSG00000100228, ENSG00000134470, ENSG00000169223, ENSG00000101558, ENSG00000157350, ENSG00000213380, ENSG00000122254, ENSG00000148400, ENSG00000184500, ENSG00000101310, ENSG00000070831, ENSG00000154080, ENSG00000183778, ENSG00000070610, ENSG0000…	14878	591	18224	1.13163	1.4005e-10	1.00026e-11	9.56108e-12
GOTERM_CC_DIRECT	GO:0043231~intracellular membrane-bounded organelle	517	3.10903	1.06861e-13	ENSG00000070961, ENSG00000213024, ENSG00000143190, ENSG00000111237, ENSG00000066468, ENSG00000112685, ENSG00000110025, ENSG00000197930, ENSG00000168491, ENSG00000114982, ENSG00000075292, ENSG00000132170, ENSG00000127946, ENSG00000100227, ENSG00000023608, ENSG00000090565, ENSG00000143198, ENSG00000101310, ENSG00000263513, ENSG00000068650, ENSG00000186908, ENSG00000067208, ENSG00000138600, ENSG0000…	14878	558	18224	1.13489	1.62296e-10	1.08144e-11	1.03371e-11
GOTERM_CC_DIRECT	GO:0005743~mitochondrial inner membrane	426	2.56179	1.99612e-21	ENSG00000183648, ENSG00000133028, ENSG00000156026, ENSG00000144040, ENSG00000178057, ENSG00000167283, ENSG00000009307, ENSG00000171421, ENSG00000136897, ENSG00000204316, ENSG00000151806, ENSG00000109390, ENSG00000125648, ENSG00000100347, ENSG00000169100, ENSG00000145494, ENSG00000183773, ENSG00000184983, ENSG00000180389, ENSG00000259494, ENSG00000239789, ENSG00000155287, ENSG00000115944, ENSG0000…	14878	441	18224	1.18323	3.03011e-18	3.36678e-19	3.21818e-19
GOTERM_CC_DIRECT	GO:0005813~centrosome	413	2.48361	6.80141e-22	ENSG00000162946, ENSG00000068885, ENSG00000065135, ENSG00000169220, ENSG00000082701, ENSG00000168014, ENSG00000090565, ENSG00000156261, ENSG00000178295, ENSG00000121289, ENSG00000102760, ENSG00000163808, ENSG00000115942, ENSG00000171552, ENSG00000111581, ENSG00000011523, ENSG00000173846, ENSG00000133393, ENSG00000100578, ENSG00000127955, ENSG00000163811, ENSG00000101665, ENSG00000164902, ENSG0000…	14878	426	18224	1.18752	1.03245e-18	1.29057e-19	1.23361e-19
GOTERM_CC_DIRECT	GO:0030054~cell junction	393	2.36334	0.0180877	ENSG00000162946, ENSG00000144283, ENSG00000169220, ENSG00000170571, ENSG00000080644, ENSG00000158445, ENSG00000196839, ENSG00000168135, ENSG00000122012, ENSG00000184984, ENSG00000101311, ENSG00000183775, ENSG00000126970, ENSG00000147434, ENSG00000067560, ENSG00000259494, ENSG00000156011, ENSG00000161509, ENSG00000186908, ENSG00000137878, ENSG00000268089, ENSG00000171552, ENSG00000047932, ENSG0000…	14878	459	18224	1.04877	1	0.274571	0.262453
GOTERM_CC_DIRECT	GO:0005925~focal adhesion	375	2.2551	4.46569e-17	ENSG00000241973, ENSG00000162704, ENSG00000110700, ENSG00000133703, ENSG00000128591, ENSG00000117335, ENSG00000213949, ENSG00000142541, ENSG00000143878, ENSG00000109270, ENSG00000127947, ENSG00000100106, ENSG00000100345, ENSG00000130429, ENSG00000133818, ENSG00000101311, ENSG00000086991, ENSG00000145012, ENSG00000106683, ENSG00000070831, ENSG00000079308, ENSG00000102882, ENSG00000013016, ENSG0000…	14878	391	18224	1.17477	6.77891e-14	5.64909e-15	5.39976e-15
GOTERM_CC_DIRECT	GO:0043234~protein complex	366	2.20097	6.71089e-05	ENSG00000127022, ENSG00000092199, ENSG00000115839, ENSG00000137868, ENSG00000049323, ENSG00000113658, ENSG00000175104, ENSG00000135441, ENSG00000204673, ENSG00000244687, ENSG00000183091, ENSG00000177889, ENSG00000111231, ENSG00000276966, ENSG00000081189, ENSG00000168496, ENSG00000100345, ENSG00000100225, ENSG00000132849, ENSG00000203907, ENSG00000276045, ENSG00000100462, ENSG00000102882, ENSG0000…	14878	412	18224	1.08814	0.0968573	0.00261208	0.00249679
GOTERM_CC_DIRECT	GO:0005856~cytoskeleton	341	2.05063	3.17617e-08	ENSG00000111913, ENSG00000173040, ENSG00000151012, ENSG00000106328, ENSG00000139926, ENSG00000173166, ENSG00000128591, ENSG00000144283, ENSG00000073792, ENSG00000152229, ENSG00000132970, ENSG00000198901, ENSG00000116489, ENSG00000152104, ENSG00000168259, ENSG00000082397, ENSG00000164331, ENSG00000127946, ENSG00000091536, ENSG00000143199, ENSG00000147799, ENSG00000079308, ENSG00000140368, ENSG0000…	14878	371	18224	1.12585	4.82131e-05	2.09627e-06	2.00375e-06
GOTERM_CC_DIRECT	GO:0005759~mitochondrial matrix	310	1.86421	5.65901e-12	ENSG00000214113, ENSG00000004779, ENSG00000099821, ENSG00000135441, ENSG00000151498, ENSG00000151376, ENSG00000083123, ENSG00000151806, ENSG00000162396, ENSG00000005187, ENSG00000100348, ENSG00000108064, ENSG00000167969, ENSG00000081181, ENSG00000140905, ENSG00000154079, ENSG00000267673, ENSG00000137513, ENSG00000171552, ENSG00000137992, ENSG00000169239, ENSG00000114054, ENSG00000165672, ENSG0000…	14878	327	18224	1.16122	8.59041e-09	5.05316e-10	4.83013e-10
GOTERM_CC_DIRECT	GO:0005913~cell-cell adherens junction	303	1.82212	4.59782e-10	ENSG00000042493, ENSG00000105355, ENSG00000241973, ENSG00000099942, ENSG00000114867, ENSG00000162706, ENSG00000175220, ENSG00000180370, ENSG00000153317, ENSG00000116489, ENSG00000151929, ENSG00000082153, ENSG00000117450, ENSG00000101558, ENSG00000100345, ENSG00000156261, ENSG00000106682, ENSG00000130202, ENSG00000179950, ENSG00000109943, ENSG00000197122, ENSG00000196396, ENSG00000103966, ENSG0000…	14878	323	18224	1.14905	6.97949e-07	3.67342e-08	3.51129e-08
GOTERM_CC_DIRECT	GO:0005874~microtubule	290	1.74394	7.44997e-09	ENSG00000162946, ENSG00000129682, ENSG00000130559, ENSG00000243910, ENSG00000169220, ENSG00000138036, ENSG00000125409, ENSG00000119408, ENSG00000165660, ENSG00000158560, ENSG00000127824, ENSG00000156261, ENSG00000214595, ENSG00000163808, ENSG00000183638, ENSG00000099814, ENSG00000261456, ENSG00000134369, ENSG00000118200, ENSG00000115266, ENSG00000159082, ENSG00000138160, ENSG00000163811, ENSG0000…	14878	311	18224	1.14219	1.1309e-05	5.14048e-07	4.9136e-07
GOTERM_CC_DIRECT	GO:0043025~neuronal cell body	279	1.67779	0.000869104	ENSG00000127022, ENSG00000096433, ENSG00000149970, ENSG00000107779, ENSG00000130558, ENSG00000082701, ENSG00000080644, ENSG00000134352, ENSG00000133026, ENSG00000119522, ENSG00000148408, ENSG00000167720, ENSG00000163485, ENSG00000196839, ENSG00000101439, ENSG00000204311, ENSG00000100348, ENSG00000144285, ENSG00000143199, ENSG00000070831, ENSG00000182324, ENSG00000143630, ENSG00000130203, ENSG0000…	14878	315	18224	1.08491	0.732831	0.0248924	0.0237938
GOTERM_CC_DIRECT	GO:0005765~lysosomal membrane	256	1.53948	3.86441e-08	ENSG00000104388, ENSG00000006715, ENSG00000065135, ENSG00000175348, ENSG00000135441, ENSG00000064601, ENSG00000165782, ENSG00000141452, ENSG00000109270, ENSG00000088256, ENSG00000141458, ENSG00000104142, ENSG00000145014, ENSG00000068650, ENSG00000134243, ENSG00000047932, ENSG00000134248, ENSG00000138600, ENSG00000189067, ENSG00000164342, ENSG00000119899, ENSG00000139370, ENSG00000184056, ENSG0000…	14878	274	18224	1.14443	5.866e-05	2.44424e-06	2.33636e-06
GOTERM_CC_DIRECT	GO:0031012~extracellular matrix	254	1.52745	0.0470874	ENSG00000127022, ENSG00000049323, ENSG00000110700, ENSG00000066468, ENSG00000137745, ENSG00000073670, ENSG00000183090, ENSG00000276966, ENSG00000117450, ENSG00000168374, ENSG00000164692, ENSG00000169100, ENSG00000188783, ENSG00000100345, ENSG00000156140, ENSG00000142303, ENSG00000123342, ENSG00000130203, ENSG00000138722, ENSG00000179954, ENSG00000111341, ENSG00000157227, ENSG00000038427, ENSG0000…	14878	296	18224	1.05109	1	0.562824	0.537983
GOTERM_CC_DIRECT	GO:0031410~cytoplasmic vesicle	223	1.34103	6.35859e-09	ENSG00000175582, ENSG00000099940, ENSG00000106327, ENSG00000066468, ENSG00000174015, ENSG00000164211, ENSG00000134470, ENSG00000121966, ENSG00000101557, ENSG00000276045, ENSG00000131653, ENSG00000111348, ENSG00000196396, ENSG00000134243, ENSG00000099250, ENSG00000157227, ENSG00000165794, ENSG00000115020, ENSG00000010671, ENSG00000122705, ENSG00000151914, ENSG00000149600, ENSG00000107521, ENSG0000…	14878	235	18224	1.16235	9.65229e-06	4.82617e-07	4.61315e-07
GOTERM_CC_DIRECT	GO:0005768~endosome	214	1.28691	7.31721e-09	ENSG00000105355, ENSG00000213023, ENSG00000132612, ENSG00000177885, ENSG00000111237, ENSG00000099942, ENSG00000138039, ENSG00000090565, ENSG00000067560, ENSG00000106799, ENSG00000198576, ENSG00000159640, ENSG00000029725, ENSG00000102755, ENSG00000260914, ENSG00000127954, ENSG00000101421, ENSG00000168824, ENSG00000145247, ENSG00000021574, ENSG00000102780, ENSG00000186815, ENSG00000198121, ENSG0000…	14878	225	18224	1.16501	1.11075e-05	5.14048e-07	4.9136e-07
GOTERM_CC_DIRECT	GO:0031965~nuclear membrane	214	1.28691	5.89578e-07	ENSG00000213024, ENSG00000108506, ENSG00000135446, ENSG00000170214, ENSG00000165661, ENSG00000163002, ENSG00000134470, ENSG00000136891, ENSG00000136770, ENSG00000101439, ENSG00000267680, ENSG00000101558, ENSG00000169905, ENSG00000141577, ENSG00000157349, ENSG00000184967, ENSG00000052749, ENSG00000171791, ENSG00000134243, ENSG00000137875, ENSG00000104936, ENSG00000171552, ENSG00000111581, ENSG0000…	14878	229	18224	1.14466	0.000894579	3.08613e-05	2.94992e-05
GOTERM_CC_DIRECT	GO:0005769~early endosome	210	1.26285	3.08325e-05	ENSG00000214357, ENSG00000181104, ENSG00000132612, ENSG00000068400, ENSG00000006715, ENSG00000111237, ENSG00000173163, ENSG00000135441, ENSG00000177409, ENSG00000143878, ENSG00000121966, ENSG00000104142, ENSG00000102882, ENSG00000101670, ENSG00000104497, ENSG00000130203, ENSG00000068650, ENSG00000196396, ENSG00000134243, ENSG00000099250, ENSG00000029725, ENSG00000167291, ENSG00000156931, ENSG0000…	14878	229	18224	1.12327	0.045726	0.00133725	0.00127823
GOTERM_CC_DIRECT	GO:0005764~lysosome	206	1.2388	0.000100837	ENSG00000137509, ENSG00000131400, ENSG00000132612, ENSG00000069974, ENSG00000092871, ENSG00000198589, ENSG00000114742, ENSG00000064601, ENSG00000116005, ENSG00000167280, ENSG00000276600, ENSG00000196839, ENSG00000101439, ENSG00000151923, ENSG00000121966, ENSG00000141458, ENSG00000141337, ENSG00000104142, ENSG00000129204, ENSG00000104497, ENSG00000197122, ENSG00000159640, ENSG00000131095, ENSG0000…	14878	226	18224	1.1165	0.141937	0.00373342	0.00356864
GOTERM_CC_DIRECT	GO:0015629~actin cytoskeleton	203	1.22076	2.53964e-06	ENSG00000106328, ENSG00000162704, ENSG00000129680, ENSG00000133026, ENSG00000116489, ENSG00000183091, ENSG00000143632, ENSG00000185271, ENSG00000100106, ENSG00000100345, ENSG00000130429, ENSG00000134909, ENSG00000143079, ENSG00000163126, ENSG00000091651, ENSG00000113649, ENSG00000113407, ENSG00000115947, ENSG00000198576, ENSG00000111229, ENSG00000189060, ENSG00000114854, ENSG00000172403, ENSG0000…	14878	218	18224	1.14061	0.00384776	0.000124361	0.000118872
GOTERM_CC_DIRECT	GO:0030424~axon	194	1.16664	0.021369	ENSG00000149295, ENSG00000127022, ENSG00000104267, ENSG00000105357, ENSG00000162946, ENSG00000130558, ENSG00000129682, ENSG00000102081, ENSG00000136531, ENSG00000133026, ENSG00000158445, ENSG00000152102, ENSG00000101439, ENSG00000136098, ENSG00000143199, ENSG00000152332, ENSG00000103042, ENSG00000131899, ENSG00000196277, ENSG00000099250, ENSG00000158555, ENSG00000157103, ENSG00000196712, ENSG0000…	14878	222	18224	1.0704	1	0.317853	0.303824
GOTERM_CC_DIRECT	GO:0016607~nuclear speck	191	1.1486	6.95941e-08	ENSG00000075856, ENSG00000180530, ENSG00000165819, ENSG00000174891, ENSG00000105879, ENSG00000164609, ENSG00000091542, ENSG00000072062, ENSG00000138433, ENSG00000078043, ENSG00000075292, ENSG00000189233, ENSG00000100109, ENSG00000099381, ENSG00000185272, ENSG00000138398, ENSG00000119408, ENSG00000081189, ENSG00000183495, ENSG00000100227, ENSG00000221978, ENSG00000105197, ENSG00000144048, ENSG0000…	14878	201	18224	1.16396	0.000105638	4.22575e-06	4.03924e-06
GOTERM_CC_DIRECT	GO:0045121~membrane raft	183	1.10049	0.0058173	ENSG00000174130, ENSG00000181467, ENSG00000070961, ENSG00000179820, ENSG00000068001, ENSG00000170293, ENSG00000133703, ENSG00000182718, ENSG00000065135, ENSG00000174136, ENSG00000171700, ENSG00000213949, ENSG00000155974, ENSG00000137462, ENSG00000168497, ENSG00000164690, ENSG00000141458, ENSG00000181856, ENSG00000147676, ENSG00000165029, ENSG00000144566, ENSG00000131378, ENSG00000106799, ENSG0000…	14878	206	18224	1.08814	0.999858	0.114684	0.109622
GOTERM_CC_DIRECT	GO:0000790~nuclear chromatin	170	1.02231	0.0170313	ENSG00000124151, ENSG00000092199, ENSG00000180530, ENSG00000071655, ENSG00000197771, ENSG00000111875, ENSG00000197774, ENSG00000154920, ENSG00000159259, ENSG00000141570, ENSG00000168495, ENSG00000185155, ENSG00000151090, ENSG00000276043, ENSG00000188827, ENSG00000277258, ENSG00000136826, ENSG00000075624, ENSG00000113648, ENSG00000189060, ENSG00000004487, ENSG00000113522, ENSG00000112033, ENSG0000…	14878	193	18224	1.07892	1	0.263811	0.252167
GOTERM_CC_DIRECT	GO:0005667~transcription factor complex	167	1.00427	0.065265	ENSG00000113658, ENSG00000138795, ENSG00000248643, ENSG00000118156, ENSG00000135446, ENSG00000143995, ENSG00000112282, ENSG00000205922, ENSG00000169744, ENSG00000029153, ENSG00000146109, ENSG00000158161, ENSG00000089902, ENSG00000126733, ENSG00000165702, ENSG00000164736, ENSG00000198176, ENSG00000239306, ENSG00000129173, ENSG00000004487, ENSG00000170345, ENSG00000172766, ENSG00000133794, ENSG0000…	14878	193	18224	1.05988	1	0.722528	0.690638
GOTERM_CC_DIRECT	GO:0010008~endosome membrane	166	0.998256	0.00335056	ENSG00000105355, ENSG00000024422, ENSG00000136933, ENSG00000006715, ENSG00000092871, ENSG00000111237, ENSG00000173163, ENSG00000263528, ENSG00000175104, ENSG00000099785, ENSG00000155975, ENSG00000134070, ENSG00000143878, ENSG00000109270, ENSG00000141736, ENSG00000134909, ENSG00000104140, ENSG00000127666, ENSG00000013016, ENSG00000144566, ENSG00000128641, ENSG00000157625, ENSG00000103043, ENSG0000…	14878	185	18224	1.0991	0.993871	0.0726592	0.0694522
GOTERM_CC_DIRECT	GO:0014069~postsynaptic density	165	0.992242	0.00368498	ENSG00000149295, ENSG00000149970, ENSG00000162946, ENSG00000174013, ENSG00000102081, ENSG00000151491, ENSG00000144283, ENSG00000169220, ENSG00000008735, ENSG00000082701, ENSG00000080644, ENSG00000171700, ENSG00000115310, ENSG00000175866, ENSG00000082397, ENSG00000061337, ENSG00000008056, ENSG00000164850, ENSG00000147955, ENSG00000163485, ENSG00000157193, ENSG00000088899, ENSG00000169860, ENSG0000…	14878	184	18224	1.09841	0.996317	0.0776916	0.0742625
GOTERM_CC_DIRECT	GO:0005911~cell-cell junction	158	0.950147	0.000294337	ENSG00000179820, ENSG00000177885, ENSG00000149177, ENSG00000182718, ENSG00000162706, ENSG00000144283, ENSG00000043462, ENSG00000141968, ENSG00000120509, ENSG00000114346, ENSG00000130396, ENSG00000082397, ENSG00000079385, ENSG00000139880, ENSG00000145934, ENSG00000174804, ENSG00000084733, ENSG00000141293, ENSG00000070831, ENSG00000165269, ENSG00000169504, ENSG00000130202, ENSG00000100170, ENSG0000…	14878	172	18224	1.12519	0.360372	0.00911843	0.00871597
GOTERM_CC_DIRECT	GO:0005840~ribosome	155	0.932107	3.36229e-05	ENSG00000127022, ENSG00000131368, ENSG00000130312, ENSG00000142937, ENSG00000110700, ENSG00000266472, ENSG00000187051, ENSG00000136897, ENSG00000204316, ENSG00000142541, ENSG00000158042, ENSG00000055332, ENSG00000105193, ENSG00000146223, ENSG00000239789, ENSG00000122140, ENSG00000181991, ENSG00000175110, ENSG00000138326, ENSG00000134001, ENSG00000137876, ENSG00000241343, ENSG00000115268, ENSG0000…	14878	166	18224	1.14373	0.0497597	0.00141776	0.00135519
GOTERM_CC_DIRECT	GO:0005635~nuclear envelope	149	0.896025	2.8759e-05	ENSG00000179304, ENSG00000213024, ENSG00000133704, ENSG00000136816, ENSG00000138315, ENSG00000067836, ENSG00000138279, ENSG00000115310, ENSG00000176438, ENSG00000079263, ENSG00000167325, ENSG00000164850, ENSG00000147955, ENSG00000163002, ENSG00000115392, ENSG00000100867, ENSG00000147155, ENSG00000141458, ENSG00000143198, ENSG00000100220, ENSG00000102882, ENSG00000157349, ENSG00000160539, ENSG0000…	14878	159	18224	1.14786	0.0427175	0.001284	0.00122733
GOTERM_CC_DIRECT	GO:0030027~lamellipodium	148	0.890011	0.000199318	ENSG00000133789, ENSG00000000457, ENSG00000132613, ENSG00000182957, ENSG00000173166, ENSG00000113657, ENSG00000065534, ENSG00000031081, ENSG00000133026, ENSG00000132970, ENSG00000111199, ENSG00000143632, ENSG00000159251, ENSG00000142669, ENSG00000140368, ENSG00000132589, ENSG00000067560, ENSG00000173210, ENSG00000111229, ENSG00000180263, ENSG00000138443, ENSG00000187164, ENSG00000139132, ENSG0000…	14878	160	18224	1.13303	0.261102	0.00643755	0.00615341
GOTERM_CC_DIRECT	GO:0043209~myelin sheath	147	0.883998	8.97023e-08	ENSG00000127022, ENSG00000091140, ENSG00000096433, ENSG00000104267, ENSG00000105357, ENSG00000157870, ENSG00000134198, ENSG00000172354, ENSG00000113013, ENSG00000008056, ENSG00000117450, ENSG00000141736, ENSG00000070831, ENSG00000013016, ENSG00000178741, ENSG00000075624, ENSG00000171791, ENSG00000092621, ENSG00000131095, ENSG00000136541, ENSG00000104419, ENSG00000023228, ENSG00000114573, ENSG0000…	14878	152	18224	1.1846	0.000136159	5.23723e-06	5.00608e-06
GOTERM_CC_DIRECT	GO:0005815~microtubule organizing center	142	0.85393	0.000180791	ENSG00000151414, ENSG00000180096, ENSG00000134874, ENSG00000138311, ENSG00000138433, ENSG00000100629, ENSG00000085788, ENSG00000013810, ENSG00000008294, ENSG00000119408, ENSG00000100106, ENSG00000007080, ENSG00000126216, ENSG00000090565, ENSG00000070831, ENSG00000147316, ENSG00000122257, ENSG00000141577, ENSG00000125124, ENSG00000128487, ENSG00000178104, ENSG00000135338, ENSG00000118162, ENSG0000…	14878	153	18224	1.13683	0.240022	0.00609868	0.0058295
GOTERM_CC_DIRECT	GO:0005929~cilium	138	0.829876	0.00139367	ENSG00000173040, ENSG00000153310, ENSG00000091140, ENSG00000114904, ENSG00000105479, ENSG00000188817, ENSG00000163913, ENSG00000105877, ENSG00000068885, ENSG00000197653, ENSG00000158683, ENSG00000154803, ENSG00000138036, ENSG00000111199, ENSG00000084733, ENSG00000188026, ENSG00000138031, ENSG00000156261, ENSG00000143199, ENSG00000135338, ENSG00000129295, ENSG00000173175, ENSG00000172361, ENSG0000…	14878	151	18224	1.11944	0.879616	0.0362178	0.0346193
GOTERM_CC_DIRECT	GO:0005741~mitochondrial outer membrane	136	0.817848	0.00174092	ENSG00000068120, ENSG00000068366, ENSG00000196683, ENSG00000184584, ENSG00000100347, ENSG00000119927, ENSG00000123983, ENSG00000130707, ENSG00000198060, ENSG00000165943, ENSG00000070214, ENSG00000130204, ENSG00000173171, ENSG00000165949, ENSG00000076555, ENSG00000171791, ENSG00000137875, ENSG00000154518, ENSG00000110497, ENSG00000171552, ENSG00000176720, ENSG00000069509, ENSG00000189221, ENSG0000…	14878	149	18224	1.11803	0.928996	0.0426245	0.0407431
GOTERM_CC_DIRECT	GO:0015630~microtubule cytoskeleton	131	0.78778	4.61342e-06	ENSG00000006715, ENSG00000242028, ENSG00000129680, ENSG00000136014, ENSG00000198901, ENSG00000013810, ENSG00000101558, ENSG00000142945, ENSG00000100982, ENSG00000143199, ENSG00000107771, ENSG00000141577, ENSG00000102882, ENSG00000169504, ENSG00000105866, ENSG00000104419, ENSG00000170584, ENSG00000119650, ENSG00000065427, ENSG00000115266, ENSG00000187164, ENSG00000116871, ENSG00000122545, ENSG0000…	14878	137	18224	1.17125	0.00697873	0.000218849	0.00020919
GOTERM_CC_DIRECT	GO:0005802~trans-Golgi network	128	0.76974	6.94041e-05	ENSG00000135968, ENSG00000175582, ENSG00000089063, ENSG00000136935, ENSG00000136813, ENSG00000137502, ENSG00000254806, ENSG00000276600, ENSG00000164850, ENSG00000084733, ENSG00000080371, ENSG00000137221, ENSG00000186088, ENSG00000187210, ENSG00000108582, ENSG00000126581, ENSG00000123191, ENSG00000157064, ENSG00000172915, ENSG00000117280, ENSG00000152291, ENSG00000100211, ENSG00000177096, ENSG0000…	14878	136	18224	1.15284	0.0999986	0.00263388	0.00251763
GOTERM_CC_DIRECT	GO:0030496~midbody	126	0.757712	1.30066e-07	ENSG00000132612, ENSG00000182718, ENSG00000144283, ENSG00000065135, ENSG00000180096, ENSG00000154803, ENSG00000107816, ENSG00000114346, ENSG00000133026, ENSG00000198901, ENSG00000076382, ENSG00000138670, ENSG00000164695, ENSG00000137100, ENSG00000165660, ENSG00000100106, ENSG00000007080, ENSG00000090565, ENSG00000125249, ENSG00000084693, ENSG00000070831, ENSG00000169504, ENSG00000067560, ENSG0000…	14878	129	18224	1.19641	0.00019742	7.31257e-06	6.98982e-06
GOTERM_CC_DIRECT	GO:0016023~cytoplasmic, membrane-bounded vesicle	126	0.757712	0.00263037	ENSG00000132698, ENSG00000136813, ENSG00000068001, ENSG00000173163, ENSG00000066468, ENSG00000174015, ENSG00000119487, ENSG00000171700, ENSG00000155974, ENSG00000164211, ENSG00000147955, ENSG00000154917, ENSG00000159496, ENSG00000101557, ENSG00000121966, ENSG00000147155, ENSG00000124155, ENSG00000126214, ENSG00000131653, ENSG00000126581, ENSG00000111348, ENSG00000179674, ENSG00000134243, ENSG0000…	14878	138	18224	1.11838	0.981651	0.0587192	0.0561275
GOTERM_CC_DIRECT	GO:0030529~intracellular ribonucleoprotein complex	125	0.751699	0.00143038	ENSG00000092199, ENSG00000213024, ENSG00000147274, ENSG00000102081, ENSG00000142937, ENSG00000136937, ENSG00000104824, ENSG00000077235, ENSG00000099783, ENSG00000082701, ENSG00000248643, ENSG00000142541, ENSG00000079785, ENSG00000129566, ENSG00000012048, ENSG00000179950, ENSG00000075624, ENSG00000132109, ENSG00000239306, ENSG00000082898, ENSG00000123908, ENSG00000132740, ENSG00000143621, ENSG0000…	14878	136	18224	1.12582	0.88615	0.0362178	0.0346193
GOTERM_CC_DIRECT	GO:0030659~cytoplasmic vesicle membrane	118	0.709604	0.000271521	ENSG00000135046, ENSG00000110025, ENSG00000112167, ENSG00000164850, ENSG00000084733, ENSG00000080371, ENSG00000145416, ENSG00000134470, ENSG00000070718, ENSG00000168135, ENSG00000184584, ENSG00000054523, ENSG00000166913, ENSG00000164855, ENSG00000182287, ENSG00000181856, ENSG00000168899, ENSG00000169504, ENSG00000128245, ENSG00000152056, ENSG00000136827, ENSG00000186908, ENSG00000159128, ENSG0000…	14878	126	18224	1.14712	0.337825	0.00858685	0.00820786
GOTERM_CC_DIRECT	GO:0005770~late endosome	117	0.70359	1.12911e-05	ENSG00000181104, ENSG00000089063, ENSG00000136813, ENSG00000132612, ENSG00000069974, ENSG00000111237, ENSG00000114742, ENSG00000197535, ENSG00000138670, ENSG00000276600, ENSG00000121966, ENSG00000104142, ENSG00000102882, ENSG00000168899, ENSG00000104497, ENSG00000175197, ENSG00000197122, ENSG00000123191, ENSG00000138600, ENSG00000116473, ENSG00000169116, ENSG00000157064, ENSG00000184056, ENSG0000…	14878	122	18224	1.1747	0.0169939	0.000519389	0.000496465
GOTERM_CC_DIRECT	GO:0000784~nuclear chromosome, telomeric region	115	0.691563	0.0419452	ENSG00000178971, ENSG00000180532, ENSG00000108468, ENSG00000254093, ENSG00000062822, ENSG00000100109, ENSG00000276966, ENSG00000168496, ENSG00000126215, ENSG00000188827, ENSG00000128513, ENSG00000113648, ENSG00000115947, ENSG00000175595, ENSG00000004487, ENSG00000165392, ENSG00000115942, ENSG00000113522, ENSG00000135336, ENSG00000131652, ENSG00000152457, ENSG00000079134, ENSG00000147421, ENSG0000…	14878	130	18224	1.08356	1	0.51349	0.490826
GOTERM_CC_DIRECT	GO:0005819~spindle	114	0.685549	0.000175233	ENSG00000108468, ENSG00000106723, ENSG00000129680, ENSG00000254093, ENSG00000169220, ENSG00000133026, ENSG00000198901, ENSG00000137343, ENSG00000004897, ENSG00000100749, ENSG00000087448, ENSG00000137100, ENSG00000166595, ENSG00000100345, ENSG00000126216, ENSG00000167967, ENSG00000163808, ENSG00000237649, ENSG00000117724, ENSG00000067208, ENSG00000116871, ENSG00000163376, ENSG00000122545, ENSG0000…	14878	121	18224	1.15403	0.233581	0.00604553	0.0057787
GOTERM_CC_DIRECT	GO:0031982~vesicle	114	0.685549	0.0284637	ENSG00000104783, ENSG00000182718, ENSG00000151491, ENSG00000135046, ENSG00000107816, ENSG00000105519, ENSG00000197535, ENSG00000172354, ENSG00000084207, ENSG00000029559, ENSG00000117298, ENSG00000101439, ENSG00000101558, ENSG00000158560, ENSG00000160014, ENSG00000167207, ENSG00000183018, ENSG00000141971, ENSG00000132589, ENSG00000067560, ENSG00000155961, ENSG00000110651, ENSG00000158710, ENSG0000…	14878	128	18224	1.09092	1	0.385785	0.368758
GOTERM_CC_DIRECT	GO:0005938~cell cortex	110	0.661495	0.0245329	ENSG00000073712, ENSG00000182718, ENSG00000151491, ENSG00000066468, ENSG00000175104, ENSG00000133026, ENSG00000171700, ENSG00000134909, ENSG00000203907, ENSG00000123104, ENSG00000165304, ENSG00000131016, ENSG00000067560, ENSG00000099812, ENSG00000110934, ENSG00000133710, ENSG00000196277, ENSG00000067840, ENSG00000069869, ENSG00000136541, ENSG00000171557, ENSG00000137474, ENSG00000168385, ENSG0000…	14878	123	18224	1.09544	1	0.344823	0.329604
GOTERM_CC_DIRECT	GO:0000922~spindle pole	107	0.643454	6.37639e-07	ENSG00000132612, ENSG00000213024, ENSG00000144283, ENSG00000151414, ENSG00000169220, ENSG00000136811, ENSG00000198901, ENSG00000116127, ENSG00000076382, ENSG00000100629, ENSG00000013810, ENSG00000100503, ENSG00000119408, ENSG00000165660, ENSG00000158560, ENSG00000160014, ENSG00000126216, ENSG00000177082, ENSG00000121289, ENSG00000094804, ENSG00000127423, ENSG00000117724, ENSG00000170584, ENSG0000…	14878	109	18224	1.20242	0.000967468	3.22645e-05	3.08405e-05
GOTERM_CC_DIRECT	GO:0030426~growth cone	105	0.631427	0.0128757	ENSG00000128872, ENSG00000105357, ENSG00000129682, ENSG00000113657, ENSG00000102081, ENSG00000151491, ENSG00000097007, ENSG00000082701, ENSG00000197535, ENSG00000133026, ENSG00000111199, ENSG00000116641, ENSG00000147955, ENSG00000145934, ENSG00000160014, ENSG00000143199, ENSG00000184226, ENSG00000126214, ENSG00000111229, ENSG00000136827, ENSG00000118162, ENSG00000154639, ENSG00000117569, ENSG0000…	14878	116	18224	1.10874	1	0.210164	0.200888
GOTERM_CC_DIRECT	GO:0012505~endomembrane system	104	0.625413	0.00753743	ENSG00000065491, ENSG00000134516, ENSG00000109436, ENSG00000197496, ENSG00000175463, ENSG00000105639, ENSG00000198863, ENSG00000144843, ENSG00000167202, ENSG00000117691, ENSG00000035681, ENSG00000169221, ENSG00000255104, ENSG00000126217, ENSG00000101310, ENSG00000181856, ENSG00000147676, ENSG00000162434, ENSG00000108465, ENSG00000100290, ENSG00000076555, ENSG00000133318, ENSG00000215717, ENSG0000…	14878	114	18224	1.11745	0.99999	0.139534	0.133376
GOTERM_CC_DIRECT	GO:0005814~centriole	103	0.6194	0.00840447	ENSG00000042493, ENSG00000119242, ENSG00000135205, ENSG00000134874, ENSG00000136811, ENSG00000116127, ENSG00000100629, ENSG00000100503, ENSG00000158163, ENSG00000168014, ENSG00000126216, ENSG00000215041, ENSG00000121289, ENSG00000128881, ENSG00000153140, ENSG00000132341, ENSG00000058453, ENSG00000116198, ENSG00000166004, ENSG00000100578, ENSG00000123473, ENSG00000186638, ENSG00000168944, ENSG0000…	14878	113	18224	1.1165	0.999997	0.150094	0.143469
GOTERM_CC_DIRECT	GO:0000151~ubiquitin ligase complex	99	0.595345	0.00658106	ENSG00000197530, ENSG00000105879, ENSG00000244687, ENSG00000177889, ENSG00000166233, ENSG00000138152, ENSG00000100225, ENSG00000012048, ENSG00000131653, ENSG00000108854, ENSG00000069869, ENSG00000116514, ENSG00000133398, ENSG00000118564, ENSG00000269335, ENSG00000124208, ENSG00000086061, ENSG00000239388, ENSG00000024048, ENSG00000151876, ENSG00000111530, ENSG00000130772, ENSG00000138376, ENSG0000…	14878	108	18224	1.12282	0.999956	0.127156	0.121543
GOTERM_CC_DIRECT	GO:0005923~bicellular tight junction	99	0.595345	0.0967922	ENSG00000181467, ENSG00000114346, ENSG00000135446, ENSG00000119888, ENSG00000137221, ENSG00000101558, ENSG00000132849, ENSG00000106799, ENSG00000154639, ENSG00000205476, ENSG00000116117, ENSG00000157224, ENSG00000213937, ENSG00000112276, ENSG00000067606, ENSG00000110092, ENSG00000060138, ENSG00000119139, ENSG00000253958, ENSG00000166086, ENSG00000163251, ENSG00000178184, ENSG00000149564, ENSG0000…	14878	113	18224	1.07314	1	0.973051	0.930103
GOTERM_CC_DIRECT	GO:0055037~recycling endosome	98	0.589332	0.0435711	ENSG00000129048, ENSG00000089063, ENSG00000173163, ENSG00000197535, ENSG00000155974, ENSG00000124839, ENSG00000164850, ENSG00000084733, ENSG00000158560, ENSG00000010704, ENSG00000090565, ENSG00000125249, ENSG00000129204, ENSG00000068650, ENSG00000132341, ENSG00000029725, ENSG00000004766, ENSG00000205593, ENSG00000137478, ENSG00000167578, ENSG00000253313, ENSG00000184056, ENSG00000117280, ENSG0000…	14878	110	18224	1.09127	1	0.524928	0.501759
GOTERM_CC_DIRECT	GO:0005777~peroxisome	96	0.577305	0.00444412	ENSG00000107897, ENSG00000127980, ENSG00000157911, ENSG00000066583, ENSG00000107537, ENSG00000180011, ENSG00000104823, ENSG00000005469, ENSG00000064763, ENSG00000197535, ENSG00000158125, ENSG00000119688, ENSG00000116882, ENSG00000087008, ENSG00000117054, ENSG00000135241, ENSG00000184584, ENSG00000121680, ENSG00000108733, ENSG00000131779, ENSG00000179630, ENSG00000133835, ENSG00000172482, ENSG0000…	14878	104	18224	1.13067	0.998842	0.0887655	0.0848476
GOTERM_CC_DIRECT	GO:0005694~chromosome	96	0.577305	0.00921376	ENSG00000072501, ENSG00000108469, ENSG00000080608, ENSG00000198783, ENSG00000102081, ENSG00000176635, ENSG00000113810, ENSG00000064961, ENSG00000113456, ENSG00000198900, ENSG00000177602, ENSG00000143633, ENSG00000164256, ENSG00000173715, ENSG00000029993, ENSG00000184661, ENSG00000083642, ENSG00000100029, ENSG00000126856, ENSG00000149136, ENSG00000101596, ENSG00000122257, ENSG00000090889, ENSG0000…	14878	105	18224	1.1199	0.999999	0.160764	0.153669
GOTERM_CC_DIRECT	GO:0031902~late endosome membrane	95	0.571291	0.000887485	ENSG00000132612, ENSG00000006715, ENSG00000182718, ENSG00000117859, ENSG00000198502, ENSG00000155975, ENSG00000151532, ENSG00000165782, ENSG00000164695, ENSG00000145416, ENSG00000143878, ENSG00000141458, ENSG00000104142, ENSG00000141971, ENSG00000104497, ENSG00000103043, ENSG00000130724, ENSG00000010270, ENSG00000138600, ENSG00000115020, ENSG00000184056, ENSG00000260914, ENSG00000101421, ENSG0000…	14878	101	18224	1.15213	0.740189	0.0249482	0.023847
GOTERM_CC_DIRECT	GO:0016605~PML body	94	0.565278	0.000112775	ENSG00000179583, ENSG00000197299, ENSG00000263528, ENSG00000169220, ENSG00000159256, ENSG00000110422, ENSG00000197579, ENSG00000139687, ENSG00000171862, ENSG00000112200, ENSG00000078043, ENSG00000120798, ENSG00000116288, ENSG00000083168, ENSG00000079263, ENSG00000145934, ENSG00000168411, ENSG00000204713, ENSG00000085224, ENSG00000102921, ENSG00000278023, ENSG00000161547, ENSG00000146147, ENSG0000…	14878	98	18224	1.1749	0.157348	0.0039812	0.00380549
GOTERM_CC_DIRECT	GO:0042470~melanosome	94	0.565278	0.00252243	ENSG00000172270, ENSG00000127022, ENSG00000042493, ENSG00000101152, ENSG00000104388, ENSG00000128595, ENSG00000135404, ENSG00000069974, ENSG00000182718, ENSG00000137501, ENSG00000170011, ENSG00000197535, ENSG00000166794, ENSG00000124839, ENSG00000167004, ENSG00000117450, ENSG00000166913, ENSG00000143870, ENSG00000141258, ENSG00000164733, ENSG00000144566, ENSG00000197043, ENSG00000041353, ENSG0000…	14878	101	18224	1.14	0.978375	0.0571501	0.0546276
GOTERM_CC_DIRECT	GO:0030176~integral component of endoplasmic reticulum membrane	94	0.565278	0.0215671	ENSG00000134955, ENSG00000155256, ENSG00000197296, ENSG00000172071, ENSG00000114902, ENSG00000113734, ENSG00000137700, ENSG00000078124, ENSG00000197977, ENSG00000115310, ENSG00000140284, ENSG00000139641, ENSG00000138073, ENSG00000126777, ENSG00000145495, ENSG00000144043, ENSG00000125844, ENSG00000107175, ENSG00000124155, ENSG00000154153, ENSG00000105701, ENSG00000115307, ENSG00000106638, ENSG0000…	14878	104	18224	1.10712	1	0.317853	0.303824
GOTERM_CC_DIRECT	GO:0036064~ciliary basal body	93	0.559264	0.000420107	ENSG00000070761, ENSG00000103494, ENSG00000163913, ENSG00000162946, ENSG00000046651, ENSG00000197579, ENSG00000116127, ENSG00000138036, ENSG00000139323, ENSG00000134874, ENSG00000136811, ENSG00000141013, ENSG00000007047, ENSG00000182040, ENSG00000188026, ENSG00000168014, ENSG00000158163, ENSG00000145979, ENSG00000151849, ENSG00000170927, ENSG00000187535, ENSG00000092820, ENSG00000125124, ENSG0000…	14878	98	18224	1.1624	0.471576	0.0125044	0.0119525
GOTERM_CC_DIRECT	GO:0005681~spliceosomal complex	91	0.547237	4.82324e-05	ENSG00000092199, ENSG00000067596, ENSG00000164609, ENSG00000095787, ENSG00000077312, ENSG00000099783, ENSG00000135486, ENSG00000197976, ENSG00000100109, ENSG00000273173, ENSG00000100028, ENSG00000144045, ENSG00000161265, ENSG00000087365, ENSG00000161547, ENSG00000183258, ENSG00000182004, ENSG00000106245, ENSG00000130520, ENSG00000003756, ENSG00000104852, ENSG00000104897, ENSG00000096746, ENSG0000…	14878	94	18224	1.1858	0.0706022	0.00197883	0.00189149
GOTERM_CC_DIRECT	GO:0043197~dendritic spine	91	0.547237	0.0158734	ENSG00000149295, ENSG00000127022, ENSG00000090372, ENSG00000128594, ENSG00000132535, ENSG00000099864, ENSG00000137825, ENSG00000102081, ENSG00000169220, ENSG00000135124, ENSG00000138758, ENSG00000153317, ENSG00000133026, ENSG00000196569, ENSG00000171862, ENSG00000159217, ENSG00000175866, ENSG00000061337, ENSG00000163485, ENSG00000166313, ENSG00000145934, ENSG00000099260, ENSG00000123700, ENSG0000…	14878	100	18224	1.11466	1	0.250998	0.23992
GOTERM_CC_DIRECT	GO:0016363~nuclear matrix	90	0.541223	0.00416405	ENSG00000183207, ENSG00000133226, ENSG00000197299, ENSG00000049167, ENSG00000119042, ENSG00000159256, ENSG00000099783, ENSG00000111676, ENSG00000151657, ENSG00000083635, ENSG00000066427, ENSG00000114026, ENSG00000131165, ENSG00000140682, ENSG00000118513, ENSG00000138398, ENSG00000116560, ENSG00000100902, ENSG00000171617, ENSG00000084774, ENSG00000165702, ENSG00000276043, ENSG00000090889, ENSG0000…	14878	97	18224	1.1365	0.998225	0.0842803	0.0805605
GOTERM_CC_DIRECT	GO:0071013~catalytic step 2 spliceosome	89	0.53521	6.67502e-05	ENSG00000133226, ENSG00000092199, ENSG00000147274, ENSG00000067596, ENSG00000164609, ENSG00000110107, ENSG00000039123, ENSG00000099783, ENSG00000135486, ENSG00000175467, ENSG00000117614, ENSG00000204392, ENSG00000111196, ENSG00000134597, ENSG00000240682, ENSG00000119720, ENSG00000060688, ENSG00000100109, ENSG00000136450, ENSG00000273173, ENSG00000100941, ENSG00000100028, ENSG00000167088, ENSG0000…	14878	92	18224	1.18495	0.0963654	0.00261208	0.00249679
GOTERM_CC_DIRECT	GO:0030133~transport vesicle	87	0.523182	0.0126051	ENSG00000105355, ENSG00000213983, ENSG00000136933, ENSG00000105514, ENSG00000105438, ENSG00000049245, ENSG00000129083, ENSG00000170011, ENSG00000117533, ENSG00000175426, ENSG00000122218, ENSG00000086598, ENSG00000085465, ENSG00000189114, ENSG00000223953, ENSG00000125841, ENSG00000108587, ENSG00000166557, ENSG00000188428, ENSG00000148248, ENSG00000128564, ENSG00000133636, ENSG00000106636, ENSG0000…	14878	95	18224	1.12175	1	0.207984	0.198804
GOTERM_CC_DIRECT	GO:0000785~chromatin	86	0.517169	0.00010831	ENSG00000108468, ENSG00000104147, ENSG00000073111, ENSG00000137309, ENSG00000178573, ENSG00000179222, ENSG00000143194, ENSG00000164091, ENSG00000115317, ENSG00000171223, ENSG00000162909, ENSG00000139687, ENSG00000135446, ENSG00000119048, ENSG00000116288, ENSG00000140320, ENSG00000116044, ENSG00000116560, ENSG00000266074, ENSG00000168453, ENSG00000083642, ENSG00000159055, ENSG00000185513, ENSG0000…	14878	89	18224	1.18361	0.151617	0.00391462	0.00374184
GOTERM_CC_DIRECT	GO:0031966~mitochondrial membrane	85	0.511155	0.0295844	ENSG00000004779, ENSG00000243678, ENSG00000105953, ENSG00000243317, ENSG00000263528, ENSG00000115317, ENSG00000135046, ENSG00000107819, ENSG00000133983, ENSG00000133027, ENSG00000066427, ENSG00000139644, ENSG00000137500, ENSG00000203667, ENSG00000164850, ENSG00000165264, ENSG00000164933, ENSG00000163206, ENSG00000123545, ENSG00000184983, ENSG00000102125, ENSG00000126581, ENSG00000187838, ENSG0000…	14878	94	18224	1.10762	1	0.393939	0.376552
GOTERM_CC_DIRECT	GO:0001726~ruffle	84	0.505142	0.00382214	ENSG00000163719, ENSG00000132613, ENSG00000179820, ENSG00000243678, ENSG00000182718, ENSG00000097007, ENSG00000171100, ENSG00000197535, ENSG00000132376, ENSG00000132254, ENSG00000196923, ENSG00000175866, ENSG00000114541, ENSG00000102606, ENSG00000008256, ENSG00000120318, ENSG00000100345, ENSG00000092820, ENSG00000144566, ENSG00000088280, ENSG00000072110, ENSG00000180263, ENSG00000137710, ENSG0000…	14878	90	18224	1.14324	0.997012	0.0794795	0.0759715
GOTERM_CC_DIRECT	GO:0000777~condensed chromosome kinetochore	82	0.493114	0.00198327	ENSG00000072864, ENSG00000072501, ENSG00000158805, ENSG00000120071, ENSG00000254093, ENSG00000198824, ENSG00000076382, ENSG00000086827, ENSG00000117650, ENSG00000143756, ENSG00000137100, ENSG00000151725, ENSG00000158560, ENSG00000251503, ENSG00000142945, ENSG00000152253, ENSG00000125450, ENSG00000002822, ENSG00000152133, ENSG00000156531, ENSG00000156970, ENSG00000154473, ENSG00000075188, ENSG0000…	14878	87	18224	1.1545	0.950885	0.0477873	0.0456781
GOTERM_CC_DIRECT	GO:0008021~synaptic vesicle	82	0.493114	0.0673227	ENSG00000089063, ENSG00000101152, ENSG00000135604, ENSG00000136856, ENSG00000132535, ENSG00000213585, ENSG00000180176, ENSG00000162946, ENSG00000067715, ENSG00000151532, ENSG00000008056, ENSG00000100505, ENSG00000115194, ENSG00000157152, ENSG00000166111, ENSG00000122012, ENSG00000184588, ENSG00000183454, ENSG00000185236, ENSG00000106089, ENSG00000102003, ENSG00000143553, ENSG00000103496, ENSG0000…	14878	92	18224	1.09175	1	0.735222	0.702771
GOTERM_CC_DIRECT	GO:0000776~kinetochore	78	0.46906	0.000385374	ENSG00000072864, ENSG00000072501, ENSG00000158805, ENSG00000254093, ENSG00000076382, ENSG00000086827, ENSG00000117650, ENSG00000143756, ENSG00000007168, ENSG00000158560, ENSG00000251503, ENSG00000142945, ENSG00000184900, ENSG00000125450, ENSG00000002822, ENSG00000152133, ENSG00000156970, ENSG00000154473, ENSG00000047410, ENSG00000075188, ENSG00000117724, ENSG00000074054, ENSG00000172167, ENSG0000…	14878	81	18224	1.17953	0.442956	0.0117	0.0111836
GOTERM_CC_DIRECT	GO:0032587~ruffle membrane	78	0.46906	0.00124673	ENSG00000151694, ENSG00000182957, ENSG00000149177, ENSG00000151491, ENSG00000115956, ENSG00000156508, ENSG00000064687, ENSG00000132376, ENSG00000111199, ENSG00000127507, ENSG00000168374, ENSG00000142627, ENSG00000092820, ENSG00000100266, ENSG00000101311, ENSG00000143398, ENSG00000156299, ENSG00000197122, ENSG00000115109, ENSG00000152778, ENSG00000108819, ENSG00000138448, ENSG00000113645, ENSG0000…	14878	82	18224	1.16514	0.849489	0.0337953	0.0323037
GOTERM_CC_DIRECT	GO:0043202~lysosomal lumen	77	0.463046	0.0368115	ENSG00000107611, ENSG00000213420, ENSG00000173083, ENSG00000151176, ENSG00000135047, ENSG00000139329, ENSG00000132692, ENSG00000064601, ENSG00000166311, ENSG00000141012, ENSG00000216490, ENSG00000183098, ENSG00000188783, ENSG00000162512, ENSG00000108784, ENSG00000102393, ENSG00000104774, ENSG00000179399, ENSG00000113721, ENSG00000213614, ENSG00000170266, ENSG00000204386, ENSG00000005893, ENSG0000…	14878	85	18224	1.10961	1	0.465665	0.445112
GOTERM_CC_DIRECT	GO:0032580~Golgi cisterna membrane	74	0.445006	0.000188904	ENSG00000170091, ENSG00000185825, ENSG00000136935, ENSG00000103174, ENSG00000151693, ENSG00000175265, ENSG00000152700, ENSG00000126091, ENSG00000171302, ENSG00000118276, ENSG00000198108, ENSG00000117411, ENSG00000139044, ENSG00000033100, ENSG00000080371, ENSG00000086598, ENSG00000145817, ENSG00000157350, ENSG00000123989, ENSG00000092108, ENSG00000184389, ENSG00000169826, ENSG00000166557, ENSG0000…	14878	76	18224	1.19266	0.249326	0.00623384	0.0059587
GOTERM_CC_DIRECT	GO:0000932~cytoplasmic mRNA processing body	74	0.445006	0.002217	ENSG00000128394, ENSG00000157110, ENSG00000172795, ENSG00000111596, ENSG00000110063, ENSG00000204392, ENSG00000151014, ENSG00000198900, ENSG00000132256, ENSG00000100902, ENSG00000038358, ENSG00000056586, ENSG00000183496, ENSG00000131914, ENSG00000272886, ENSG00000130520, ENSG00000198492, ENSG00000132109, ENSG00000155363, ENSG00000041357, ENSG00000170860, ENSG00000134644, ENSG00000123908, ENSG0000…	14878	78	18224	1.16208	0.965581	0.0525846	0.0502637
GOTERM_CC_DIRECT	GO:0005930~axoneme	74	0.445006	0.0132678	ENSG00000103494, ENSG00000111837, ENSG00000105479, ENSG00000111834, ENSG00000074047, ENSG00000170296, ENSG00000078246, ENSG00000085978, ENSG00000138036, ENSG00000141013, ENSG00000143951, ENSG00000171811, ENSG00000187535, ENSG00000126775, ENSG00000075945, ENSG00000213213, ENSG00000183638, ENSG00000173093, ENSG00000142609, ENSG00000141519, ENSG00000113966, ENSG00000171595, ENSG00000110497, ENSG0000…	14878	80	18224	1.13303	1	0.214261	0.204804
GOTERM_CC_DIRECT	GO:0019898~extrinsic component of membrane	74	0.445006	0.0497491	ENSG00000102362, ENSG00000129003, ENSG00000157954, ENSG00000079819, ENSG00000151892, ENSG00000024422, ENSG00000162627, ENSG00000181143, ENSG00000135046, ENSG00000172232, ENSG00000152465, ENSG00000172159, ENSG00000197969, ENSG00000066739, ENSG00000082397, ENSG00000035681, ENSG00000088179, ENSG00000092820, ENSG00000100266, ENSG00000074416, ENSG00000126581, ENSG00000158517, ENSG00000147065, ENSG0000…	14878	82	18224	1.10539	1	0.58542	0.559581
GOTERM_CC_DIRECT	GO:0072372~primary cilium	73	0.438992	0.00661745	ENSG00000101350, ENSG00000096872, ENSG00000160602, ENSG00000163913, ENSG00000152061, ENSG00000068885, ENSG00000154803, ENSG00000078246, ENSG00000157796, ENSG00000138036, ENSG00000136811, ENSG00000113971, ENSG00000084731, ENSG00000084733, ENSG00000188026, ENSG00000170927, ENSG00000187535, ENSG00000122970, ENSG00000075945, ENSG00000156973, ENSG00000106477, ENSG00000113966, ENSG00000173175, ENSG0000…	14878	78	18224	1.14638	0.999958	0.127156	0.121543
GOTERM_CC_DIRECT	GO:0005604~basement membrane	72	0.432979	0.033515	ENSG00000138759, ENSG00000130635, ENSG00000165816, ENSG00000182718, ENSG00000090530, ENSG00000112769, ENSG00000120708, ENSG00000172037, ENSG00000196569, ENSG00000116962, ENSG00000173402, ENSG00000183090, ENSG00000112562, ENSG00000171812, ENSG00000113296, ENSG00000187498, ENSG00000101439, ENSG00000109072, ENSG00000184349, ENSG00000177697, ENSG00000091136, ENSG00000198732, ENSG00000139219, ENSG0000…	14878	79	18224	1.11636	1	0.434835	0.415643
GOTERM_CC_DIRECT	GO:0005758~mitochondrial intermembrane space	71	0.426965	0.00113623	ENSG00000213465, ENSG00000182712, ENSG00000004455, ENSG00000115317, ENSG00000135441, ENSG00000172115, ENSG00000116288, ENSG00000168653, ENSG00000138035, ENSG00000121289, ENSG00000163528, ENSG00000169230, ENSG00000112234, ENSG00000159445, ENSG00000265972, ENSG00000023228, ENSG00000196636, ENSG00000170855, ENSG00000139531, ENSG00000125779, ENSG00000186314, ENSG00000125611, ENSG00000147465, ENSG0000…	14878	74	18224	1.17524	0.821967	0.0313601	0.0299759
GOTERM_CC_DIRECT	GO:0005643~nuclear pore	69	0.414938	0.0015387	ENSG00000093000, ENSG00000108424, ENSG00000213024, ENSG00000162231, ENSG00000182481, ENSG00000160294, ENSG00000169629, ENSG00000143552, ENSG00000058804, ENSG00000157349, ENSG00000025800, ENSG00000002822, ENSG00000155561, ENSG00000047410, ENSG00000113569, ENSG00000132507, ENSG00000132341, ENSG00000196313, ENSG00000158553, ENSG00000111224, ENSG00000111581, ENSG00000132661, ENSG00000196911, ENSG0000…	14878	72	18224	1.17386	0.903435	0.0382908	0.0366008
GOTERM_CC_DIRECT	GO:0045177~apical part of cell	69	0.414938	0.0238636	ENSG00000104267, ENSG00000096433, ENSG00000155097, ENSG00000135960, ENSG00000138036, ENSG00000134830, ENSG00000004975, ENSG00000130396, ENSG00000167720, ENSG00000010704, ENSG00000092820, ENSG00000203907, ENSG00000143199, ENSG00000070831, ENSG00000164930, ENSG00000104067, ENSG00000169504, ENSG00000103375, ENSG00000135218, ENSG00000147065, ENSG00000213853, ENSG00000152778, ENSG00000118680, ENSG0000…	14878	75	18224	1.1269	1	0.340253	0.325235
GOTERM_CC_DIRECT	GO:0042995~cell projection	69	0.414938	0.0238636	ENSG00000265107, ENSG00000135407, ENSG00000244607, ENSG00000130479, ENSG00000138639, ENSG00000102081, ENSG00000133627, ENSG00000206530, ENSG00000263001, ENSG00000171862, ENSG00000115310, ENSG00000166596, ENSG00000167325, ENSG00000163001, ENSG00000101958, ENSG00000137462, ENSG00000119723, ENSG00000223953, ENSG00000084774, ENSG00000127947, ENSG00000092820, ENSG00000088970, ENSG00000181418, ENSG0000…	14878	75	18224	1.1269	1	0.340253	0.325235
GOTERM_CC_DIRECT	GO:0030175~filopodium	66	0.396897	0.0160876	ENSG00000111913, ENSG00000158528, ENSG00000182957, ENSG00000023892, ENSG00000173166, ENSG00000099864, ENSG00000129682, ENSG00000018189, ENSG00000171100, ENSG00000173402, ENSG00000111199, ENSG00000247596, ENSG00000198947, ENSG00000159217, ENSG00000175866, ENSG00000143632, ENSG00000146426, ENSG00000152818, ENSG00000145934, ENSG00000159251, ENSG00000092820, ENSG00000020181, ENSG00000070831, ENSG0000…	14878	71	18224	1.13864	1	0.251763	0.240651
GOTERM_CC_DIRECT	GO:0005793~endoplasmic reticulum-Golgi intermediate compartment	64	0.38487	0.00885108	ENSG00000074842, ENSG00000136813, ENSG00000114988, ENSG00000105438, ENSG00000157916, ENSG00000129083, ENSG00000174136, ENSG00000174851, ENSG00000154889, ENSG00000172794, ENSG00000136731, ENSG00000085788, ENSG00000142186, ENSG00000086598, ENSG00000154917, ENSG00000169223, ENSG00000149257, ENSG00000143870, ENSG00000107651, ENSG00000166557, ENSG00000167645, ENSG00000148248, ENSG00000175354, ENSG0000…	14878	68	18224	1.15284	0.999999	0.156232	0.149336
GOTERM_CC_DIRECT	GO:0005776~autophagosome	62	0.372843	0.00133624	ENSG00000160803, ENSG00000157954, ENSG00000089063, ENSG00000177169, ENSG00000166908, ENSG00000198300, ENSG00000170296, ENSG00000085978, ENSG00000151532, ENSG00000206418, ENSG00000169228, ENSG00000188021, ENSG00000165861, ENSG00000101955, ENSG00000160695, ENSG00000276045, ENSG00000104142, ENSG00000127666, ENSG00000126775, ENSG00000034713, ENSG00000101460, ENSG00000126581, ENSG00000132109, ENSG0000…	14878	64	18224	1.18662	0.868635	0.0355863	0.0340156
GOTERM_CC_DIRECT	GO:0022625~cytosolic large ribosomal subunit	62	0.372843	0.0518244	ENSG00000129245, ENSG00000106603, ENSG00000177600, ENSG00000121766, ENSG00000142541, ENSG00000163682, ENSG00000109475, ENSG00000146223, ENSG00000163923, ENSG00000167526, ENSG00000165502, ENSG00000125691, ENSG00000137876, ENSG00000241343, ENSG00000136942, ENSG00000197958, ENSG00000144713, ENSG00000166441, ENSG00000221983, ENSG00000100138, ENSG00000108298, ENSG00000162244, ENSG00000122026, ENSG0000…	14878	68	18224	1.11682	1	0.598375	0.571964
GOTERM_CC_DIRECT	GO:0005811~lipid particle	61	0.366829	0.0294251	ENSG00000105355, ENSG00000185825, ENSG00000115839, ENSG00000198189, ENSG00000068366, ENSG00000153395, ENSG00000182718, ENSG00000110107, ENSG00000135245, ENSG00000175104, ENSG00000006757, ENSG00000133104, ENSG00000066739, ENSG00000147955, ENSG00000147872, ENSG00000123983, ENSG00000185432, ENSG00000106560, ENSG00000011198, ENSG00000100344, ENSG00000176194, ENSG00000132746, ENSG00000161905, ENSG0000…	14878	66	18224	1.1321	1	0.393939	0.376552
GOTERM_CC_DIRECT	GO:0005884~actin filament	59	0.354802	0.0709289	ENSG00000198467, ENSG00000197535, ENSG00000119321, ENSG00000143632, ENSG00000147439, ENSG00000144648, ENSG00000159251, ENSG00000120756, ENSG00000119729, ENSG00000092820, ENSG00000160695, ENSG00000170807, ENSG00000120156, ENSG00000104142, ENSG00000122574, ENSG00000128641, ENSG00000197122, ENSG00000198771, ENSG00000072110, ENSG00000099331, ENSG00000171475, ENSG00000115266, ENSG00000085733, ENSG0000…	14878	65	18224	1.11183	1	0.75824	0.724773
GOTERM_CC_DIRECT	GO:0000502~proteasome complex	58	0.348788	0.00251569	ENSG00000185627, ENSG00000136813, ENSG00000159377, ENSG00000129084, ENSG00000162191, ENSG00000136930, ENSG00000095261, ENSG00000115233, ENSG00000159459, ENSG00000008018, ENSG00000099341, ENSG00000100902, ENSG00000114062, ENSG00000101557, ENSG00000130706, ENSG00000179262, ENSG00000197170, ENSG00000108344, ENSG00000087191, ENSG00000101182, ENSG00000126067, ENSG00000173692, ENSG00000204264, ENSG0000…	14878	60	18224	1.18407	0.978152	0.0571501	0.0546276
GOTERM_CC_DIRECT	GO:0044297~cell body	57	0.342775	0.0868427	ENSG00000204390, ENSG00000162946, ENSG00000113657, ENSG00000170296, ENSG00000172354, ENSG00000116288, ENSG00000143632, ENSG00000061337, ENSG00000137462, ENSG00000159251, ENSG00000169860, ENSG00000116161, ENSG00000120438, ENSG00000092820, ENSG00000156261, ENSG00000140522, ENSG00000196230, ENSG00000064012, ENSG00000150753, ENSG00000131095, ENSG00000154639, ENSG00000111664, ENSG00000171634, ENSG0000…	14878	63	18224	1.10824	1	0.902926	0.863074
GOTERM_CC_DIRECT	GO:0000775~chromosome, centromeric region	55	0.330747	0.00401273	ENSG00000198382, ENSG00000108468, ENSG00000104147, ENSG00000072501, ENSG00000102081, ENSG00000066027, ENSG00000113575, ENSG00000086827, ENSG00000167842, ENSG00000170927, ENSG00000119969, ENSG00000083642, ENSG00000159055, ENSG00000142945, ENSG00000104695, ENSG00000136982, ENSG00000117724, ENSG00000152455, ENSG00000119772, ENSG00000125817, ENSG00000118007, ENSG00000143228, ENSG00000101945, ENSG0000…	14878	57	18224	1.18192	0.997765	0.0823152	0.0786821
GOTERM_CC_DIRECT	GO:0030670~phagocytic vesicle membrane	55	0.330747	0.0283769	ENSG00000174130, ENSG00000113732, ENSG00000204592, ENSG00000117410, ENSG00000276600, ENSG00000084733, ENSG00000137462, ENSG00000204632, ENSG00000185236, ENSG00000166710, ENSG00000144566, ENSG00000075785, ENSG00000168461, ENSG00000159720, ENSG00000005893, ENSG00000102879, ENSG00000124209, ENSG00000185344, ENSG00000166128, ENSG00000123595, ENSG00000187908, ENSG00000018280, ENSG00000078142, ENSG0000…	14878	59	18224	1.14185	1	0.385785	0.368758
GOTERM_CC_DIRECT	GO:0030136~clathrin-coated vesicle	54	0.324734	0.0321174	ENSG00000185825, ENSG00000006715, ENSG00000049245, ENSG00000118473, ENSG00000171700, ENSG00000151532, ENSG00000119522, ENSG00000130475, ENSG00000065609, ENSG00000100427, ENSG00000127946, ENSG00000153071, ENSG00000160695, ENSG00000123384, ENSG00000049283, ENSG00000104142, ENSG00000181856, ENSG00000157107, ENSG00000073921, ENSG00000134243, ENSG00000061938, ENSG00000070371, ENSG00000113282, ENSG0000…	14878	58	18224	1.14042	1	0.420295	0.401744
GOTERM_CC_DIRECT	GO:0030173~integral component of Golgi membrane	53	0.31872	0.072605	ENSG00000259024, ENSG00000100060, ENSG00000133424, ENSG00000204070, ENSG00000128274, ENSG00000157916, ENSG00000175106, ENSG00000174851, ENSG00000078124, ENSG00000113532, ENSG00000254806, ENSG00000126091, ENSG00000197217, ENSG00000167080, ENSG00000165661, ENSG00000166676, ENSG00000101638, ENSG00000257923, ENSG00000157350, ENSG00000148488, ENSG00000144043, ENSG00000169826, ENSG00000167645, ENSG0000…	14878	58	18224	1.1193	1	0.77073	0.736712
GOTERM_CC_DIRECT	GO:0005905~clathrin-coated pit	52	0.312707	0.0178077	ENSG00000107611, ENSG00000106367, ENSG00000118473, ENSG00000137343, ENSG00000198825, ENSG00000130475, ENSG00000089818, ENSG00000157191, ENSG00000205726, ENSG00000065609, ENSG00000153071, ENSG00000182287, ENSG00000123384, ENSG00000049283, ENSG00000181856, ENSG00000157107, ENSG00000073921, ENSG00000152056, ENSG00000103888, ENSG00000134243, ENSG00000061938, ENSG00000197324, ENSG00000072274, ENSG0000…	14878	55	18224	1.15808	1	0.273051	0.260999
GOTERM_CC_DIRECT	GO:0031201~SNARE complex	51	0.306693	0.00739437	ENSG00000135604, ENSG00000076944, ENSG00000262633, ENSG00000099940, ENSG00000113734, ENSG00000049245, ENSG00000067715, ENSG00000117533, ENSG00000151532, ENSG00000157152, ENSG00000168818, ENSG00000092108, ENSG00000106089, ENSG00000108587, ENSG00000168899, ENSG00000103496, ENSG00000162236, ENSG00000106636, ENSG00000105829, ENSG00000118640, ENSG00000125814, ENSG00000265808, ENSG00000145087, ENSG0000…	14878	53	18224	1.17867	0.999987	0.138576	0.13246
GOTERM_CC_DIRECT	GO:0005778~peroxisomal membrane	51	0.306693	0.0203899	ENSG00000107897, ENSG00000127980, ENSG00000157911, ENSG00000068366, ENSG00000064763, ENSG00000119688, ENSG00000140284, ENSG00000151726, ENSG00000135241, ENSG00000160097, ENSG00000126934, ENSG00000123983, ENSG00000121680, ENSG00000108733, ENSG00000131779, ENSG00000133835, ENSG00000117528, ENSG00000115425, ENSG00000197601, ENSG00000113161, ENSG00000088888, ENSG00000101986, ENSG00000121691, ENSG0000…	14878	54	18224	1.15685	1	0.306455	0.292929
GOTERM_CC_DIRECT	GO:0001725~stress fiber	50	0.30068	0.0520326	ENSG00000105357, ENSG00000073712, ENSG00000135723, ENSG00000065534, ENSG00000138758, ENSG00000133026, ENSG00000196923, ENSG00000143632, ENSG00000120913, ENSG00000100345, ENSG00000086991, ENSG00000120156, ENSG00000050405, ENSG00000130402, ENSG00000072110, ENSG00000173210, ENSG00000118680, ENSG00000136068, ENSG00000171992, ENSG00000159840, ENSG00000122545, ENSG00000143549, ENSG00000185340, ENSG0000…	14878	54	18224	1.13416	1	0.598375	0.571964
GOTERM_CC_DIRECT	GO:0031594~neuromuscular junction	50	0.30068	0.0995627	ENSG00000181104, ENSG00000130477, ENSG00000158528, ENSG00000108946, ENSG00000072062, ENSG00000133026, ENSG00000152818, ENSG00000100345, ENSG00000121440, ENSG00000135919, ENSG00000087085, ENSG00000105467, ENSG00000099617, ENSG00000134569, ENSG00000133110, ENSG00000154639, ENSG00000136425, ENSG00000152377, ENSG00000206561, ENSG00000137478, ENSG00000116396, ENSG00000159164, ENSG00000162520, ENSG0000…	14878	55	18224	1.11354	1	0.993581	0.949728
GOTERM_CC_DIRECT	GO:0019005~SCF ubiquitin ligase complex	49	0.294666	0.0028853	ENSG00000114626, ENSG00000153558, ENSG00000173207, ENSG00000151136, ENSG00000166233, ENSG00000055130, ENSG00000100225, ENSG00000100387, ENSG00000109670, ENSG00000197361, ENSG00000132109, ENSG00000005812, ENSG00000178502, ENSG00000174989, ENSG00000118564, ENSG00000064726, ENSG00000166167, ENSG00000145604, ENSG00000185345, ENSG00000177294, ENSG00000183826, ENSG00000132879, ENSG00000113558, ENSG0000…	14878	50	18224	1.2004	0.987552	0.0634765	0.0606748
GOTERM_CC_DIRECT	GO:0005881~cytoplasmic microtubule	49	0.294666	0.00998419	ENSG00000075218, ENSG00000124074, ENSG00000105514, ENSG00000181781, ENSG00000138036, ENSG00000171700, ENSG00000111199, ENSG00000141376, ENSG00000142945, ENSG00000142867, ENSG00000101871, ENSG00000146425, ENSG00000155324, ENSG00000136108, ENSG00000074054, ENSG00000115266, ENSG00000130640, ENSG00000119777, ENSG00000083799, ENSG00000147509, ENSG00000132938, ENSG00000103126, ENSG00000106665, ENSG0000…	14878	51	18224	1.17686	1	0.170292	0.162776
GOTERM_CC_DIRECT	GO:0015030~Cajal body	49	0.294666	0.00998419	ENSG00000075856, ENSG00000104147, ENSG00000102081, ENSG00000144161, ENSG00000172273, ENSG00000175467, ENSG00000109917, ENSG00000132773, ENSG00000166233, ENSG00000174606, ENSG00000166197, ENSG00000128915, ENSG00000278023, ENSG00000181817, ENSG00000141499, ENSG00000082898, ENSG00000117360, ENSG00000164902, ENSG00000144597, ENSG00000121058, ENSG00000167978, ENSG00000124562, ENSG00000132952, ENSG0000…	14878	51	18224	1.17686	1	0.170292	0.162776
GOTERM_CC_DIRECT	GO:0005871~kinesin complex	49	0.294666	0.0585036	ENSG00000072864, ENSG00000197892, ENSG00000162946, ENSG00000118193, ENSG00000113971, ENSG00000084731, ENSG00000007168, ENSG00000054523, ENSG00000142945, ENSG00000090889, ENSG00000126214, ENSG00000129250, ENSG00000237649, ENSG00000117245, ENSG00000088727, ENSG00000138160, ENSG00000164627, ENSG00000079616, ENSG00000165115, ENSG00000089177, ENSG00000186638, ENSG00000104892, ENSG00000137807, ENSG0000…	14878	53	18224	1.13245	1	0.653003	0.624181
GOTERM_CC_DIRECT	GO:0005762~mitochondrial large ribosomal subunit	48	0.288652	0.000686881	ENSG00000172590, ENSG00000130312, ENSG00000111639, ENSG00000108826, ENSG00000178694, ENSG00000171421, ENSG00000137547, ENSG00000136897, ENSG00000204316, ENSG00000143314, ENSG00000143436, ENSG00000154719, ENSG00000158042, ENSG00000254858, ENSG00000162910, ENSG00000214026, ENSG00000259494, ENSG00000130921, ENSG00000198015, ENSG00000112110, ENSG00000174547, ENSG00000204822, ENSG00000086504, ENSG0000…	14878	48	18224	1.2249	0.647619	0.0200516	0.0191666
GOTERM_CC_DIRECT	GO:0005747~mitochondrial respiratory chain complex I	48	0.288652	0.00340727	ENSG00000183648, ENSG00000004779, ENSG00000198786, ENSG00000116288, ENSG00000109390, ENSG00000168653, ENSG00000165264, ENSG00000145494, ENSG00000184983, ENSG00000164258, ENSG00000145335, ENSG00000119013, ENSG00000151366, ENSG00000131495, ENSG00000023228, ENSG00000213619, ENSG00000140990, ENSG00000167774, ENSG00000128609, ENSG00000255339, ENSG00000137806, ENSG00000130414, ENSG00000198763, ENSG0000…	14878	49	18224	1.1999	0.994378	0.0728484	0.0696331
GOTERM_CC_DIRECT	GO:0045111~intermediate filament cytoskeleton	48	0.288652	0.0656844	ENSG00000081818, ENSG00000198961, ENSG00000137628, ENSG00000040531, ENSG00000068745, ENSG00000080503, ENSG00000132591, ENSG00000026025, ENSG00000159753, ENSG00000114127, ENSG00000170477, ENSG00000171401, ENSG00000008952, ENSG00000141376, ENSG00000121766, ENSG00000172867, ENSG00000100968, ENSG00000163002, ENSG00000144824, ENSG00000188566, ENSG00000088833, ENSG00000167880, ENSG00000156261, ENSG0000…	14878	52	18224	1.13067	1	0.722528	0.690638
GOTERM_CC_DIRECT	GO:0097542~ciliary tip	44	0.264598	0.00143154	ENSG00000101052, ENSG00000101350, ENSG00000100360, ENSG00000103351, ENSG00000126870, ENSG00000096872, ENSG00000111837, ENSG00000163913, ENSG00000068885, ENSG00000074047, ENSG00000118096, ENSG00000114446, ENSG00000157796, ENSG00000138036, ENSG00000112144, ENSG00000084731, ENSG00000123607, ENSG00000187535, ENSG00000166813, ENSG00000122970, ENSG00000075945, ENSG00000128581, ENSG00000131437, ENSG0000…	14878	44	18224	1.2249	0.88635	0.0362178	0.0346193
GOTERM_CC_DIRECT	GO:0032154~cleavage furrow	44	0.264598	0.0508306	ENSG00000161714, ENSG00000072864, ENSG00000065534, ENSG00000114346, ENSG00000204991, ENSG00000133026, ENSG00000134278, ENSG00000006451, ENSG00000080371, ENSG00000143878, ENSG00000137100, ENSG00000120539, ENSG00000084112, ENSG00000177082, ENSG00000100345, ENSG00000124356, ENSG00000165527, ENSG00000090565, ENSG00000161800, ENSG00000123143, ENSG00000140368, ENSG00000105255, ENSG00000067560, ENSG0000…	14878	47	18224	1.14671	1	0.593546	0.567348
GOTERM_CC_DIRECT	GO:0045171~intercellular bridge	43	0.258584	0.00773819	ENSG00000111737, ENSG00000136936, ENSG00000137807, ENSG00000111615, ENSG00000177483, ENSG00000213523, ENSG00000134253, ENSG00000174059, ENSG00000097046, ENSG00000173226, ENSG00000178999, ENSG00000005483, ENSG00000134690, ENSG00000116260, ENSG00000149016, ENSG00000147894, ENSG00000090565, ENSG00000161981, ENSG00000100982, ENSG00000141577, ENSG00000121101, ENSG00000126698, ENSG00000104881, ENSG0000…	14878	44	18224	1.19706	0.999992	0.13984	0.133668
GOTERM_CC_DIRECT	GO:0005876~spindle microtubule	43	0.258584	0.00773819	ENSG00000101350, ENSG00000177565, ENSG00000137804, ENSG00000165480, ENSG00000198668, ENSG00000037042, ENSG00000154328, ENSG00000171720, ENSG00000170312, ENSG00000198901, ENSG00000077274, ENSG00000004897, ENSG00000130177, ENSG00000076382, ENSG00000178999, ENSG00000138175, ENSG00000141551, ENSG00000166851, ENSG00000143933, ENSG00000154839, ENSG00000160014, ENSG00000087586, ENSG00000089685, ENSG0000…	14878	44	18224	1.19706	0.999992	0.13984	0.133668
GOTERM_CC_DIRECT	GO:0042645~mitochondrial nucleoid	43	0.258584	0.0239835	ENSG00000172171, ENSG00000174173, ENSG00000258790, ENSG00000029639, ENSG00000103152, ENSG00000106028, ENSG00000213585, ENSG00000099821, ENSG00000107815, ENSG00000196365, ENSG00000108829, ENSG00000132153, ENSG00000137288, ENSG00000156502, ENSG00000113013, ENSG00000084754, ENSG00000120832, ENSG00000138095, ENSG00000005022, ENSG00000021826, ENSG00000127989, ENSG00000108064, ENSG00000140521, ENSG0000…	14878	45	18224	1.17046	1	0.340253	0.325235
GOTERM_CC_DIRECT	GO:0072686~mitotic spindle	41	0.246557	0.00247181	ENSG00000149273, ENSG00000042493, ENSG00000137807, ENSG00000111837, ENSG00000131504, ENSG00000163539, ENSG00000164949, ENSG00000144283, ENSG00000154429, ENSG00000047849, ENSG00000114346, ENSG00000096093, ENSG00000068903, ENSG00000170312, ENSG00000137343, ENSG00000171148, ENSG00000076382, ENSG00000125746, ENSG00000170927, ENSG00000100401, ENSG00000087586, ENSG00000084693, ENSG00000161800, ENSG0000…	14878	41	18224	1.2249	0.976643	0.0571501	0.0546276
GOTERM_CC_DIRECT	GO:0009898~cytoplasmic side of plasma membrane	41	0.246557	0.0106813	ENSG00000104365, ENSG00000092098, ENSG00000131323, ENSG00000157978, ENSG00000075711, ENSG00000070961, ENSG00000180176, ENSG00000039068, ENSG00000164949, ENSG00000144283, ENSG00000115317, ENSG00000112245, ENSG00000175104, ENSG00000196743, ENSG00000173801, ENSG00000171862, ENSG00000116741, ENSG00000080371, ENSG00000082512, ENSG00000126934, ENSG00000088179, ENSG00000184047, ENSG00000160211, ENSG0000…	14878	42	18224	1.19573	1	0.178179	0.170314
GOTERM_CC_DIRECT	GO:0005801~cis-Golgi network	41	0.246557	0.0106813	ENSG00000105438, ENSG00000137502, ENSG00000168172, ENSG00000154889, ENSG00000173960, ENSG00000116128, ENSG00000104805, ENSG00000170348, ENSG00000142186, ENSG00000005243, ENSG00000136152, ENSG00000182541, ENSG00000092108, ENSG00000142920, ENSG00000145675, ENSG00000108587, ENSG00000182400, ENSG00000149541, ENSG00000154153, ENSG00000066455, ENSG00000173230, ENSG00000105829, ENSG00000112893, ENSG0000…	14878	42	18224	1.19573	1	0.178179	0.170314
GOTERM_CC_DIRECT	GO:0031252~cell leading edge	37	0.222503	0.0551484	ENSG00000163539, ENSG00000094631, ENSG00000097007, ENSG00000115977, ENSG00000132470, ENSG00000026025, ENSG00000159753, ENSG00000065613, ENSG00000131462, ENSG00000141376, ENSG00000143776, ENSG00000169744, ENSG00000117155, ENSG00000171219, ENSG00000172725, ENSG00000007168, ENSG00000144824, ENSG00000121966, ENSG00000100345, ENSG00000107099, ENSG00000166579, ENSG00000143013, ENSG00000163466, ENSG0000…	14878	39	18224	1.16208	1	0.629438	0.601657
GOTERM_CC_DIRECT	GO:0032391~photoreceptor connecting cilium	36	0.216489	0.0235079	ENSG00000101052, ENSG00000111837, ENSG00000163913, ENSG00000144061, ENSG00000114349, ENSG00000197579, ENSG00000114446, ENSG00000157796, ENSG00000042317, ENSG00000173226, ENSG00000138175, ENSG00000140463, ENSG00000182040, ENSG00000124659, ENSG00000187535, ENSG00000075945, ENSG00000131697, ENSG00000095397, ENSG00000183638, ENSG00000104237, ENSG00000092200, ENSG00000131437, ENSG00000042781, ENSG0000…	14878	37	18224	1.19179	1	0.340253	0.325235
GOTERM_CC_DIRECT	GO:1904115~axon cytoplasm	35	0.210476	0.00726652	ENSG00000021574, ENSG00000101350, ENSG00000099901, ENSG00000135441, ENSG00000130294, ENSG00000197912, ENSG00000142168, ENSG00000080371, ENSG00000137463, ENSG00000007168, ENSG00000070718, ENSG00000186222, ENSG00000189114, ENSG00000100644, ENSG00000054523, ENSG00000100401, ENSG00000166579, ENSG00000090889, ENSG00000104164, ENSG00000143553, ENSG00000188428, ENSG00000132842, ENSG00000196072, ENSG0000…	14878	35	18224	1.2249	0.999984	0.137882	0.131796
GOTERM_CC_DIRECT	GO:0005669~transcription factor TFIID complex	35	0.210476	0.0274354	ENSG00000104884, ENSG00000196284, ENSG00000012061, ENSG00000111358, ENSG00000137947, ENSG00000178913, ENSG00000120656, ENSG00000145736, ENSG00000163161, ENSG00000147133, ENSG00000213780, ENSG00000166337, ENSG00000102387, ENSG00000187735, ENSG00000141510, ENSG00000272047, ENSG00000197780, ENSG00000197265, ENSG00000140307, ENSG00000175595, ENSG00000137413, ENSG00000153767, ENSG00000064313, ENSG0000…	14878	36	18224	1.19087	1	0.378608	0.361898
GOTERM_CC_DIRECT	GO:0016592~mediator complex	34	0.204462	0.0319803	ENSG00000175221, ENSG00000152944, ENSG00000156603, ENSG00000248643, ENSG00000159479, ENSG00000130772, ENSG00000118579, ENSG00000042429, ENSG00000164758, ENSG00000123066, ENSG00000161920, ENSG00000099917, ENSG00000125686, ENSG00000132964, ENSG00000133997, ENSG00000148297, ENSG00000239306, ENSG00000136146, ENSG00000180182, ENSG00000112237, ENSG00000155846, ENSG00000155868, ENSG00000133398, ENSG0000…	14878	35	18224	1.1899	1	0.420295	0.401744
GOTERM_CC_DIRECT	GO:0000118~histone deacetylase complex	34	0.204462	0.0819745	ENSG00000068024, ENSG00000177565, ENSG00000180530, ENSG00000163517, ENSG00000092377, ENSG00000147099, ENSG00000094631, ENSG00000119042, ENSG00000135365, ENSG00000171720, ENSG00000171940, ENSG00000138433, ENSG00000118156, ENSG00000169567, ENSG00000100429, ENSG00000061273, ENSG00000101457, ENSG00000048052, ENSG00000164576, ENSG00000108840, ENSG00000124496, ENSG00000149480, ENSG00000196498, ENSG0000…	14878	36	18224	1.15685	1	0.858188	0.82031
GOTERM_CC_DIRECT	GO:0005875~microtubule associated complex	33	0.198448	0.0372308	ENSG00000106665, ENSG00000135525, ENSG00000094631, ENSG00000047849, ENSG00000170296, ENSG00000007168, ENSG00000157193, ENSG00000125746, ENSG00000054523, ENSG00000124214, ENSG00000162734, ENSG00000165506, ENSG00000103313, ENSG00000257365, ENSG00000186868, ENSG00000101871, ENSG00000011454, ENSG00000153201, ENSG00000131711, ENSG00000104237, ENSG00000078018, ENSG00000138107, ENSG00000062725, ENSG0000…	14878	34	18224	1.18887	1	0.467078	0.446462
GOTERM_CC_DIRECT	GO:0016604~nuclear body	32	0.192435	0.0432856	ENSG00000157933, ENSG00000140836, ENSG00000169220, ENSG00000152147, ENSG00000166233, ENSG00000168453, ENSG00000188981, ENSG00000187555, ENSG00000121481, ENSG00000107175, ENSG00000185019, ENSG00000184402, ENSG00000141510, ENSG00000277258, ENSG00000162676, ENSG00000064393, ENSG00000135679, ENSG00000160877, ENSG00000162714, ENSG00000082516, ENSG00000196498, ENSG00000109906, ENSG00000005339, ENSG0000…	14878	33	18224	1.18778	1	0.524928	0.501759
GOTERM_CC_DIRECT	GO:0031941~filamentous actin	31	0.186421	0.0147226	ENSG00000158427, ENSG00000154620, ENSG00000073712, ENSG00000198087, ENSG00000106328, ENSG00000113657, ENSG00000196586, ENSG00000167460, ENSG00000205542, ENSG00000197879, ENSG00000034510, ENSG00000158164, ENSG00000186765, ENSG00000187017, ENSG00000101311, ENSG00000184009, ENSG00000128487, ENSG00000095777, ENSG00000118762, ENSG00000067606, ENSG00000133454, ENSG00000079691, ENSG00000196924, ENSG0000…	14878	31	18224	1.2249	1	0.235252	0.224869
GOTERM_CC_DIRECT	GO:0005761~mitochondrial ribosome	28	0.168381	0.0247939	ENSG00000172172, ENSG00000132676, ENSG00000130312, ENSG00000132313, ENSG00000175581, ENSG00000185608, ENSG00000111639, ENSG00000173141, ENSG00000149792, ENSG00000242485, ENSG00000116221, ENSG00000148824, ENSG00000143436, ENSG00000154719, ENSG00000055950, ENSG00000062582, ENSG00000162398, ENSG00000120333, ENSG00000267855, ENSG00000101181, ENSG00000175110, ENSG00000172586, ENSG00000112110, ENSG0000…	14878	28	18224	1.2249	1	0.345295	0.330055
GOTERM_CC_DIRECT	GO:0071339~MLL1 complex	28	0.168381	0.077925	ENSG00000183207, ENSG00000161956, ENSG00000120071, ENSG00000161939, ENSG00000196363, ENSG00000174197, ENSG00000178913, ENSG00000105618, ENSG00000118058, ENSG00000172534, ENSG00000100888, ENSG00000025293, ENSG00000136891, ENSG00000277957, ENSG00000258315, ENSG00000187778, ENSG00000153391, ENSG00000147133, ENSG00000121481, ENSG00000103510, ENSG00000141456, ENSG00000175792, ENSG00000129691, ENSG0000…	14878	29	18224	1.18266	1	0.821459	0.785202
GOTERM_CC_DIRECT	GO:0000794~condensed nuclear chromosome	27	0.162367	0.0898921	ENSG00000072501, ENSG00000180198, ENSG00000126070, ENSG00000155438, ENSG00000155657, ENSG00000131462, ENSG00000131165, ENSG00000163781, ENSG00000117650, ENSG00000100206, ENSG00000138095, ENSG00000188486, ENSG00000179041, ENSG00000149554, ENSG00000108384, ENSG00000100242, ENSG00000012048, ENSG00000141696, ENSG00000148700, ENSG00000075945, ENSG00000165271, ENSG00000113522, ENSG00000159788, ENSG0000…	14878	28	18224	1.18115	1	0.928273	0.887302
GOTERM_CC_DIRECT	GO:0030117~membrane coat	26	0.156353	0.0349299	ENSG00000213983, ENSG00000106367, ENSG00000100280, ENSG00000129083, ENSG00000042753, ENSG00000182287, ENSG00000157823, ENSG00000152056, ENSG00000065000, ENSG00000106976, ENSG00000130724, ENSG00000113966, ENSG00000177879, ENSG00000006125, ENSG00000159082, ENSG00000111481, ENSG00000134262, ENSG00000183020, ENSG00000081014, ENSG00000254505, ENSG00000103723, ENSG00000184432, ENSG00000166747, ENSG0000…	14878	26	18224	1.2249	1	0.445576	0.42591
GOTERM_CC_DIRECT	GO:0005689~U12-type spliceosomal complex	26	0.156353	0.0349299	ENSG00000090470, ENSG00000185946, ENSG00000189091, ENSG00000065978, ENSG00000130332, ENSG00000169249, ENSG00000139343, ENSG00000139168, ENSG00000143977, ENSG00000100028, ENSG00000167088, ENSG00000125743, ENSG00000161981, ENSG00000087365, ENSG00000182004, ENSG00000089682, ENSG00000184209, ENSG00000109606, ENSG00000115524, ENSG00000115128, ENSG00000143368, ENSG00000169976, ENSG00000100319, ENSG0000…	14878	26	18224	1.2249	1	0.445576	0.42591
GOTERM_CC_DIRECT	GO:0000793~condensed chromosome	25	0.15034	0.041393	ENSG00000131747, ENSG00000152422, ENSG00000198824, ENSG00000100029, ENSG00000145730, ENSG00000185513, ENSG00000105146, ENSG00000136824, ENSG00000105127, ENSG00000113648, ENSG00000010292, ENSG00000170364, ENSG00000175334, ENSG00000174405, ENSG00000153147, ENSG00000009954, ENSG00000051180, ENSG00000057468, ENSG00000102974, ENSG00000100038, ENSG00000148773, ENSG00000189403, ENSG00000164104, ENSG0000…	14878	25	18224	1.2249	1	0.51085	0.488303
GOTERM_CC_DIRECT	GO:0005763~mitochondrial small ribosomal subunit	25	0.15034	0.041393	ENSG00000132676, ENSG00000163319, ENSG00000134056, ENSG00000266472, ENSG00000144029, ENSG00000182180, ENSG00000061794, ENSG00000125901, ENSG00000125445, ENSG00000062582, ENSG00000243927, ENSG00000120333, ENSG00000239789, ENSG00000090263, ENSG00000122140, ENSG00000181991, ENSG00000175110, ENSG00000198015, ENSG00000116898, ENSG00000135972, ENSG00000204568, ENSG00000102738, ENSG00000096080, ENSG0000…	14878	25	18224	1.2249	1	0.51085	0.488303
GOTERM_CC_DIRECT	GO:0030057~desmosome	24	0.144326	0.0489948	ENSG00000134757, ENSG00000175065, ENSG00000134755, ENSG00000096696, ENSG00000130985, ENSG00000144283, ENSG00000112378, ENSG00000134760, ENSG00000139437, ENSG00000057294, ENSG00000173801, ENSG00000134765, ENSG00000134762, ENSG00000046604, ENSG00000118898, ENSG00000166086, ENSG00000100941, ENSG00000081277, ENSG00000167880, ENSG00000124429, ENSG00000184363, ENSG00000189337, ENSG00000086062, ENSG0000…	14878	24	18224	1.2249	1	0.581048	0.555402
GOTERM_CC_DIRECT	GO:0046540~U4/U6 x U5 tri-snRNP complex	23	0.138313	0.0579203	ENSG00000075856, ENSG00000101161, ENSG00000141759, ENSG00000171960, ENSG00000175467, ENSG00000105618, ENSG00000170860, ENSG00000204392, ENSG00000136875, ENSG00000169217, ENSG00000164167, ENSG00000165630, ENSG00000125835, ENSG00000273173, ENSG00000100138, ENSG00000117360, ENSG00000128739, ENSG00000125743, ENSG00000182004, ENSG00000128534, ENSG00000140830, ENSG00000214265, ENSG00000106355, ENSG0000…	14878	23	18224	1.2249	1	0.651281	0.622536
GOTERM_CC_DIRECT	GO:0005680~anaphase-promoting complex	23	0.138313	0.0579203	ENSG00000094880, ENSG00000175063, ENSG00000108106, ENSG00000105325, ENSG00000156970, ENSG00000129055, ENSG00000176386, ENSG00000196510, ENSG00000110200, ENSG00000153107, ENSG00000176248, ENSG00000114125, ENSG00000151893, ENSG00000004897, ENSG00000130177, ENSG00000141552, ENSG00000117399, ENSG00000116670, ENSG00000166295, ENSG00000164162, ENSG00000044090, ENSG00000089053, ENSG00000053900	14878	23	18224	1.2249	1	0.651281	0.622536
GOTERM_CC_DIRECT	GO:0030286~dynein complex	22	0.132299	0.06838	ENSG00000179532, ENSG00000183914, ENSG00000162946, ENSG00000105877, ENSG00000094631, ENSG00000197102, ENSG00000197653, ENSG00000175203, ENSG00000114841, ENSG00000264364, ENSG00000174844, ENSG00000168589, ENSG00000204843, ENSG00000187240, ENSG00000088986, ENSG00000007174, ENSG00000100246, ENSG00000124721, ENSG00000184786, ENSG00000185842, ENSG00000187775, ENSG00000125971	14878	22	18224	1.2249	1	0.736176	0.703684
GOTERM_CC_DIRECT	GO:0005771~multivesicular body	22	0.132299	0.06838	ENSG00000019582, ENSG00000136813, ENSG00000152661, ENSG00000130303, ENSG00000105369, ENSG00000179520, ENSG00000094631, ENSG00000115107, ENSG00000145708, ENSG00000138449, ENSG00000133112, ENSG00000188372, ENSG00000101439, ENSG00000103769, ENSG00000159363, ENSG00000121207, ENSG00000185896, ENSG00000186318, ENSG00000181856, ENSG00000103310, ENSG00000168878, ENSG00000074319	14878	22	18224	1.2249	1	0.736176	0.703684
GOTERM_CC_DIRECT	GO:0070469~respiratory chain	20	0.120272	0.0948847	ENSG00000259112, ENSG00000127540, ENSG00000130414, ENSG00000198695, ENSG00000198763, ENSG00000198840, ENSG00000198786, ENSG00000198712, ENSG00000181061, ENSG00000151366, ENSG00000119421, ENSG00000198804, ENSG00000198727, ENSG00000172115, ENSG00000267059, ENSG00000233954, ENSG00000164405, ENSG00000145494, ENSG00000146066, ENSG00000184983, ENSG00000179091	14878	20	18224	1.2249	1	0.960233	0.917851
GOTERM_CC_DIRECT	GO:0005686~U2 snRNP	20	0.120272	0.0948847	ENSG00000102241, ENSG00000131876, ENSG00000104897, ENSG00000099995, ENSG00000115128, ENSG00000115524, ENSG00000134597, ENSG00000169976, ENSG00000125835, ENSG00000143977, ENSG00000273173, ENSG00000100028, ENSG00000167088, ENSG00000128739, ENSG00000125743, ENSG00000100410, ENSG00000087365, ENSG00000182004, ENSG00000214265, ENSG00000125870, ENSG00000142039	14878	20	18224	1.2249	1	0.960233	0.917851
GOTERM_CC_DIRECT	GO:0000159~protein phosphatase type 2A complex	20	0.120272	0.0948847	ENSG00000104695, ENSG00000115808, ENSG00000090372, ENSG00000175470, ENSG00000154001, ENSG00000140807, ENSG00000073711, ENSG00000105568, ENSG00000156475, ENSG00000196792, ENSG00000068971, ENSG00000074211, ENSG00000167393, ENSG00000119383, ENSG00000066027, ENSG00000113575, ENSG00000112640, ENSG00000172115, ENSG00000078304, ENSG00000221914	14878	20	18224	1.2249	1	0.960233	0.917851

## Sheet: Biological Process
Category	Term	Count	%	PValue	Genes	List Total	Pop Hits	Pop Total	Fold Enrichment	Bonferroni	Benjamini	FDR
GOTERM_BP_DIRECT	GO:0006351~transcription, DNA-templated	1723	10.3614	2.15558e-12	ENSG00000213024, ENSG00000178175, ENSG00000156384, ENSG00000113658, ENSG00000171540, ENSG00000249459, ENSG00000196843, ENSG00000075292, ENSG00000170689, ENSG00000146587, ENSG00000213020, ENSG00000213015, ENSG00000178187, ENSG00000156374, ENSG00000113645, ENSG00000159882, ENSG00000159885, ENSG00000065029, ENSG00000172888, ENSG00000135457, ENSG00000151917, ENSG00000008441, ENSG00000196826, ENSG0000…	13889	1955	16792	1.06554	2.34466e-08	6.6929e-09	6.66337e-09
GOTERM_BP_DIRECT	GO:0006355~regulation of transcription, DNA-templated	1313	7.89584	2.95311e-07	ENSG00000185947, ENSG00000180257, ENSG00000214114, ENSG00000016082, ENSG00000184619, ENSG00000113658, ENSG00000171540, ENSG00000114744, ENSG00000009307, ENSG00000249459, ENSG00000112561, ENSG00000197933, ENSG00000075292, ENSG00000197935, ENSG00000189079, ENSG00000100109, ENSG00000029153, ENSG00000197928, ENSG00000100105, ENSG00000023608, ENSG00000126733, ENSG00000146587, ENSG00000213020, ENSG0000…	13889	1504	16792	1.05548	0.00320694	0.000188947	0.000188113
GOTERM_BP_DIRECT	GO:0000122~negative regulation of transcription from RNA polymerase II promoter	618	3.7164	0.0155731	ENSG00000016082, ENSG00000178175, ENSG00000181220, ENSG00000144161, ENSG00000143194, ENSG00000066468, ENSG00000111596, ENSG00000114861, ENSG00000023734, ENSG00000170448, ENSG00000132170, ENSG00000128917, ENSG00000148400, ENSG00000182568, ENSG00000114739, ENSG00000135218, ENSG00000113648, ENSG00000112679, ENSG00000162714, ENSG00000113649, ENSG00000156374, ENSG00000112559, ENSG00000113645, ENSG0000…	13889	720	16792	1.03774	1	1	0.995679
GOTERM_BP_DIRECT	GO:0055114~oxidation-reduction process	528	3.17518	8.77647e-06	ENSG00000179148, ENSG00000180011, ENSG00000161618, ENSG00000139921, ENSG00000197930, ENSG00000077232, ENSG00000196715, ENSG00000128918, ENSG00000100348, ENSG00000184860, ENSG00000089101, ENSG00000183773, ENSG00000184983, ENSG00000122378, ENSG00000183878, ENSG00000092621, ENSG00000099377, ENSG00000170468, ENSG00000135697, ENSG00000205758, ENSG00000174939, ENSG00000182551, ENSG00000127954, ENSG0000…	13889	592	16792	1.07831	0.0910472	0.0036716	0.0036554
GOTERM_BP_DIRECT	GO:0006915~apoptotic process	495	2.97673	0.00210452	ENSG00000092871, ENSG00000144161, ENSG00000066468, ENSG00000180370, ENSG00000099385, ENSG00000101439, ENSG00000151923, ENSG00000127946, ENSG00000169100, ENSG00000162711, ENSG00000179021, ENSG00000102882, ENSG00000112679, ENSG00000112799, ENSG00000138606, ENSG00000171791, ENSG00000169230, ENSG00000137757, ENSG00000136305, ENSG00000196954, ENSG00000137752, ENSG00000189067, ENSG00000170458, ENSG0000…	13889	567	16792	1.05549	1	0.313573	0.312189
GOTERM_BP_DIRECT	GO:0043547~positive regulation of GTPase activity	491	2.95267	0.00490384	ENSG00000115839, ENSG00000144283, ENSG00000179387, ENSG00000066468, ENSG00000136895, ENSG00000169220, ENSG00000082701, ENSG00000138835, ENSG00000131089, ENSG00000170456, ENSG00000168374, ENSG00000109270, ENSG00000174808, ENSG00000185950, ENSG00000124313, ENSG00000078579, ENSG00000107099, ENSG00000031003, ENSG00000147799, ENSG00000111348, ENSG00000180263, ENSG00000156011, ENSG00000161509, ENSG0000…	13889	565	16792	1.05067	1	0.586143	0.583557
GOTERM_BP_DIRECT	GO:0045893~positive regulation of transcription, DNA-templated	449	2.7001	0.00429385	ENSG00000181104, ENSG00000116809, ENSG00000213024, ENSG00000156384, ENSG00000113658, ENSG00000112561, ENSG00000174804, ENSG00000029153, ENSG00000132170, ENSG00000148400, ENSG00000108064, ENSG00000090447, ENSG00000102882, ENSG00000156256, ENSG00000162714, ENSG00000110492, ENSG00000170345, ENSG00000197921, ENSG00000172766, ENSG00000125538, ENSG00000204301, ENSG00000124208, ENSG00000109381, ENSG0000…	13889	515	16792	1.05407	1	0.543073	0.540676
GOTERM_BP_DIRECT	GO:0006468~protein phosphorylation	428	2.57382	2.4613e-12	ENSG00000263528, ENSG00000113658, ENSG00000180370, ENSG00000110025, ENSG00000082701, ENSG00000135446, ENSG00000159899, ENSG00000170209, ENSG00000204435, ENSG00000055332, ENSG00000102882, ENSG00000058729, ENSG00000275993, ENSG00000115825, ENSG00000133275, ENSG00000104814, ENSG00000047936, ENSG00000104936, ENSG00000171435, ENSG00000173846, ENSG00000010671, ENSG00000134480, ENSG00000163932, ENSG0000…	13889	456	16792	1.13478	2.67711e-08	6.6929e-09	6.66337e-09
GOTERM_BP_DIRECT	GO:0045892~negative regulation of transcription, DNA-templated	426	2.56179	0.0761844	ENSG00000143190, ENSG00000181220, ENSG00000144161, ENSG00000143194, ENSG00000137504, ENSG00000114861, ENSG00000196843, ENSG00000196724, ENSG00000132170, ENSG00000123349, ENSG00000100105, ENSG00000148400, ENSG00000078699, ENSG00000032219, ENSG00000090447, ENSG00000146587, ENSG00000156374, ENSG00000112559, ENSG00000112312, ENSG00000170468, ENSG00000148516, ENSG00000109381, ENSG00000143184, ENSG0000…	13889	499	16792	1.03214	1	1	0.995679
GOTERM_BP_DIRECT	GO:0006357~regulation of transcription from RNA polymerase II promoter	385	2.31523	0.00683285	ENSG00000016082, ENSG00000178177, ENSG00000186918, ENSG00000111596, ENSG00000133142, ENSG00000114861, ENSG00000196843, ENSG00000261221, ENSG00000029153, ENSG00000146109, ENSG00000151923, ENSG00000146463, ENSG00000032219, ENSG00000124795, ENSG00000156256, ENSG00000170581, ENSG00000066117, ENSG00000065029, ENSG00000170345, ENSG00000135457, ENSG00000189067, ENSG00000148516, ENSG00000102878, ENSG0000…	13889	441	16792	1.05549	1	0.728637	0.725421
GOTERM_BP_DIRECT	GO:0015031~protein transport	378	2.27314	6.7421e-15	ENSG00000185829, ENSG00000111237, ENSG00000114988, ENSG00000114745, ENSG00000168010, ENSG00000112685, ENSG00000169228, ENSG00000276600, ENSG00000123106, ENSG00000100228, ENSG00000169223, ENSG00000168374, ENSG00000100345, ENSG00000213380, ENSG00000160654, ENSG00000157349, ENSG00000116918, ENSG00000135338, ENSG00000075188, ENSG00000188092, ENSG00000111224, ENSG00000047932, ENSG00000100219, ENSG0000…	13889	395	16792	1.15698	7.3663e-11	3.66669e-11	3.65051e-11
GOTERM_BP_DIRECT	GO:0035556~intracellular signal transduction	361	2.17091	0.000115247	ENSG00000149295, ENSG00000095585, ENSG00000121281, ENSG00000099942, ENSG00000198586, ENSG00000043462, ENSG00000169220, ENSG00000082701, ENSG00000150722, ENSG00000170214, ENSG00000159899, ENSG00000155974, ENSG00000166510, ENSG00000162390, ENSG00000162032, ENSG00000138031, ENSG00000132849, ENSG00000143199, ENSG00000079308, ENSG00000180008, ENSG00000275993, ENSG00000165304, ENSG00000050327, ENSG0000…	13889	403	16792	1.08301	0.71453	0.032988	0.0328425
GOTERM_BP_DIRECT	GO:0051301~cell division	340	2.04462	5.65936e-17	ENSG00000104147, ENSG00000132612, ENSG00000065135, ENSG00000169220, ENSG00000150722, ENSG00000135446, ENSG00000076382, ENSG00000004897, ENSG00000117697, ENSG00000167842, ENSG00000013810, ENSG00000136098, ENSG00000165660, ENSG00000100106, ENSG00000161860, ENSG00000070831, ENSG00000167967, ENSG00000094804, ENSG00000099812, ENSG00000175470, ENSG00000156256, ENSG00000075188, ENSG00000145919, ENSG0000…	13889	350	16792	1.17447	1.20759e-12	6.15568e-13	6.12852e-13
GOTERM_BP_DIRECT	GO:0016567~protein ubiquitination	322	1.93638	0.000223914	ENSG00000214357, ENSG00000075975, ENSG00000174013, ENSG00000174010, ENSG00000153558, ENSG00000136536, ENSG00000177889, ENSG00000119401, ENSG00000135686, ENSG00000119402, ENSG00000185271, ENSG00000012963, ENSG00000142784, ENSG00000163121, ENSG00000036257, ENSG00000162032, ENSG00000163481, ENSG00000144848, ENSG00000013374, ENSG00000100225, ENSG00000142546, ENSG00000070831, ENSG00000167967, ENSG0000…	13889	359	16792	1.08441	0.912471	0.0541225	0.0538837
GOTERM_BP_DIRECT	GO:0008283~cell proliferation	321	1.93036	0.0076927	ENSG00000213145, ENSG00000151491, ENSG00000150281, ENSG00000103855, ENSG00000133026, ENSG00000133027, ENSG00000138279, ENSG00000004897, ENSG00000170214, ENSG00000013810, ENSG00000186480, ENSG00000134470, ENSG00000117450, ENSG00000166199, ENSG00000102524, ENSG00000185950, ENSG00000276043, ENSG00000255346, ENSG00000184984, ENSG00000100462, ENSG00000167967, ENSG00000165304, ENSG00000101670, ENSG0000…	13889	366	16792	1.06037	1	0.789342	0.785859
GOTERM_BP_DIRECT	GO:0043065~positive regulation of apoptotic process	280	1.68381	1.22126e-07	ENSG00000175104, ENSG00000131089, ENSG00000135446, ENSG00000128918, ENSG00000143878, ENSG00000148400, ENSG00000086991, ENSG00000090447, ENSG00000143199, ENSG00000108984, ENSG00000165304, ENSG00000175592, ENSG00000107643, ENSG00000197122, ENSG00000113889, ENSG00000137875, ENSG00000171552, ENSG00000113761, ENSG00000196712, ENSG00000173848, ENSG00000139132, ENSG00000091409, ENSG00000164342, ENSG0000…	13889	300	16792	1.12841	0.00132748	8.30227e-05	8.26563e-05
GOTERM_BP_DIRECT	GO:0016032~viral process	274	1.64772	1.37476e-05	ENSG00000175582, ENSG00000213024, ENSG00000177885, ENSG00000114867, ENSG00000180370, ENSG00000153558, ENSG00000114742, ENSG00000134352, ENSG00000198900, ENSG00000089902, ENSG00000163002, ENSG00000114062, ENSG00000179262, ENSG00000106682, ENSG00000099817, ENSG00000167967, ENSG00000102882, ENSG00000182568, ENSG00000067560, ENSG00000103043, ENSG00000126067, ENSG00000075188, ENSG00000175115, ENSG0000…	13889	299	16792	1.10793	0.138891	0.00553827	0.00551383
GOTERM_BP_DIRECT	GO:0098609~cell-cell adhesion	260	1.56353	7.91976e-11	ENSG00000042493, ENSG00000105355, ENSG00000241973, ENSG00000099942, ENSG00000114867, ENSG00000175220, ENSG00000180370, ENSG00000153317, ENSG00000116489, ENSG00000119888, ENSG00000151929, ENSG00000082153, ENSG00000117450, ENSG00000101558, ENSG00000156261, ENSG00000106682, ENSG00000179950, ENSG00000196396, ENSG00000103966, ENSG00000113643, ENSG00000184292, ENSG00000137073, ENSG00000133030, ENSG0000…	13889	271	16792	1.15994	8.61431e-07	1.43572e-07	1.42938e-07
GOTERM_BP_DIRECT	GO:0007067~mitotic nuclear division	240	1.44326	2.17484e-11	ENSG00000104147, ENSG00000213024, ENSG00000169220, ENSG00000117697, ENSG00000167842, ENSG00000166197, ENSG00000136098, ENSG00000119408, ENSG00000100106, ENSG00000167967, ENSG00000094804, ENSG00000099812, ENSG00000163808, ENSG00000175470, ENSG00000214102, ENSG00000156256, ENSG00000075188, ENSG00000145919, ENSG00000138160, ENSG00000122705, ENSG00000168385, ENSG00000108055, ENSG00000145241, ENSG0000…	13889	248	16792	1.17001	2.36557e-07	4.73114e-08	4.71026e-08
GOTERM_BP_DIRECT	GO:0006412~translation	237	1.42522	5.69827e-07	ENSG00000130312, ENSG00000111358, ENSG00000110700, ENSG00000114867, ENSG00000269743, ENSG00000266472, ENSG00000171421, ENSG00000151806, ENSG00000142541, ENSG00000116120, ENSG00000125648, ENSG00000169100, ENSG00000055332, ENSG00000163923, ENSG00000239789, ENSG00000122140, ENSG00000155287, ENSG00000113407, ENSG00000137876, ENSG00000115268, ENSG00000123908, ENSG00000132740, ENSG00000168028, ENSG0000…	13889	253	16792	1.13255	0.00617884	0.000344334	0.000342814
GOTERM_BP_DIRECT	GO:0007264~small GTPase mediated signal transduction	234	1.40718	1.19172e-08	ENSG00000175582, ENSG00000104388, ENSG00000069974, ENSG00000185829, ENSG00000133703, ENSG00000175220, ENSG00000137502, ENSG00000134594, ENSG00000004777, ENSG00000169228, ENSG00000276600, ENSG00000100228, ENSG00000126858, ENSG00000168256, ENSG00000168374, ENSG00000134909, ENSG00000255587, ENSG00000107099, ENSG00000104140, ENSG00000133818, ENSG00000070831, ENSG00000144840, ENSG00000167964, ENSG0000…	13889	246	16792	1.15004	0.000129615	1.08019e-05	1.07543e-05
GOTERM_BP_DIRECT	GO:0000165~MAPK cascade	228	1.3711	0.0497627	ENSG00000148082, ENSG00000177885, ENSG00000156265, ENSG00000129682, ENSG00000133703, ENSG00000198223, ENSG00000066468, ENSG00000036257, ENSG00000100902, ENSG00000081189, ENSG00000174808, ENSG00000109270, ENSG00000185950, ENSG00000078579, ENSG00000089220, ENSG00000102882, ENSG00000108984, ENSG00000126067, ENSG00000114738, ENSG00000161509, ENSG00000110931, ENSG00000111344, ENSG00000137877, ENSG0000…	13889	262	16792	1.05212	1	1	0.995679
GOTERM_BP_DIRECT	GO:0006886~intracellular protein transport	227	1.36509	6.92629e-10	ENSG00000065491, ENSG00000185825, ENSG00000006715, ENSG00000111237, ENSG00000175463, ENSG00000198586, ENSG00000133704, ENSG00000137501, ENSG00000196961, ENSG00000110025, ENSG00000064601, ENSG00000150961, ENSG00000144843, ENSG00000070718, ENSG00000143878, ENSG00000169221, ENSG00000168818, ENSG00000255104, ENSG00000101310, ENSG00000107651, ENSG00000104142, ENSG00000128245, ENSG00000167291, ENSG0000…	13889	236	16792	1.16291	7.5337e-06	8.37081e-07	8.33387e-07
GOTERM_BP_DIRECT	GO:0006281~DNA repair	226	1.35907	8.04662e-10	ENSG00000174371, ENSG00000111358, ENSG00000154767, ENSG00000115274, ENSG00000115392, ENSG00000166199, ENSG00000168496, ENSG00000276043, ENSG00000177084, ENSG00000178295, ENSG00000012048, ENSG00000198690, ENSG00000239306, ENSG00000131778, ENSG00000175595, ENSG00000169592, ENSG00000113522, ENSG00000157106, ENSG00000132740, ENSG00000137074, ENSG00000143624, ENSG00000280789, ENSG00000139372, ENSG0000…	13889	235	16792	1.16271	8.75227e-06	8.75231e-07	8.71369e-07
GOTERM_BP_DIRECT	GO:0000398~mRNA splicing, via spliceosome	212	1.27488	2.33035e-08	ENSG00000075856, ENSG00000185946, ENSG00000092199, ENSG00000181222, ENSG00000104824, ENSG00000157110, ENSG00000114503, ENSG00000175467, ENSG00000134597, ENSG00000100109, ENSG00000161981, ENSG00000144045, ENSG00000099817, ENSG00000159409, ENSG00000147669, ENSG00000116350, ENSG00000125651, ENSG00000167978, ENSG00000124562, ENSG00000076924, ENSG00000105258, ENSG00000110844, ENSG00000104967, ENSG0000…	13889	222	16792	1.15455	0.00025344	1.81052e-05	1.80253e-05
GOTERM_BP_DIRECT	GO:0007049~cell cycle	210	1.26285	5.04575e-10	ENSG00000198586, ENSG00000065135, ENSG00000064961, ENSG00000150722, ENSG00000143514, ENSG00000166197, ENSG00000276043, ENSG00000102882, ENSG00000012048, ENSG00000275993, ENSG00000103056, ENSG00000156256, ENSG00000129451, ENSG00000197122, ENSG00000112312, ENSG00000116117, ENSG00000154997, ENSG00000152455, ENSG00000067208, ENSG00000267796, ENSG00000137193, ENSG00000232119, ENSG00000138161, ENSG0000…	13889	217	16792	1.17001	5.48824e-06	6.86032e-07	6.83005e-07
GOTERM_BP_DIRECT	GO:0006364~rRNA processing	202	1.21475	9.0683e-07	ENSG00000152464, ENSG00000110700, ENSG00000167721, ENSG00000142541, ENSG00000166197, ENSG00000136891, ENSG00000088930, ENSG00000164338, ENSG00000141456, ENSG00000058729, ENSG00000184967, ENSG00000115946, ENSG00000065268, ENSG00000171311, ENSG00000115268, ENSG00000135698, ENSG00000001497, ENSG00000168028, ENSG00000144713, ENSG00000126749, ENSG00000101546, ENSG00000163811, ENSG00000108298, ENSG0000…	13889	214	16792	1.14122	0.00981511	0.000519136	0.000516845
GOTERM_BP_DIRECT	GO:0043161~proteasome-mediated ubiquitin-dependent protein catabolic process	198	1.19069	1.33717e-10	ENSG00000174013, ENSG00000092871, ENSG00000114626, ENSG00000082701, ENSG00000173960, ENSG00000004897, ENSG00000151136, ENSG00000036257, ENSG00000100902, ENSG00000179262, ENSG00000126067, ENSG00000197361, ENSG00000178502, ENSG00000174943, ENSG00000064726, ENSG00000186591, ENSG00000265491, ENSG00000137075, ENSG00000187566, ENSG00000164109, ENSG00000090316, ENSG00000167977, ENSG00000106588, ENSG0000…	13889	203	16792	1.17924	1.45443e-06	2.07776e-07	2.0686e-07
GOTERM_BP_DIRECT	GO:0001525~angiogenesis	197	1.18468	0.0208234	ENSG00000172071, ENSG00000066468, ENSG00000154764, ENSG00000143995, ENSG00000143878, ENSG00000146904, ENSG00000128917, ENSG00000100345, ENSG00000255346, ENSG00000123342, ENSG00000099250, ENSG00000157227, ENSG00000100219, ENSG00000166086, ENSG00000127837, ENSG00000128805, ENSG00000163251, ENSG00000184058, ENSG00000102755, ENSG00000032444, ENSG00000124440, ENSG00000105220, ENSG00000161638, ENSG0000…	13889	223	16792	1.06805	1	1	0.995679
GOTERM_BP_DIRECT	GO:0006974~cellular response to DNA damage stimulus	196	1.17866	1.98084e-06	ENSG00000178971, ENSG00000174013, ENSG00000102081, ENSG00000198586, ENSG00000175104, ENSG00000115392, ENSG00000125885, ENSG00000057757, ENSG00000122257, ENSG00000102882, ENSG00000012048, ENSG00000156256, ENSG00000131778, ENSG00000171791, ENSG00000129691, ENSG00000163806, ENSG00000113522, ENSG00000176208, ENSG00000137074, ENSG00000173846, ENSG00000141682, ENSG00000143624, ENSG00000232119, ENSG0000…	13889	208	16792	1.13926	0.0213151	0.000979344	0.000975022
GOTERM_BP_DIRECT	GO:0042981~regulation of apoptotic process	189	1.13657	0.0160698	ENSG00000175189, ENSG00000204397, ENSG00000157873, ENSG00000004139, ENSG00000088808, ENSG00000115310, ENSG00000122779, ENSG00000138794, ENSG00000143514, ENSG00000163083, ENSG00000127946, ENSG00000055332, ENSG00000120471, ENSG00000178690, ENSG00000255501, ENSG00000167207, ENSG00000255221, ENSG00000012048, ENSG00000100065, ENSG00000164733, ENSG00000072110, ENSG00000100290, ENSG00000198851, ENSG0000…	13889	213	16792	1.07279	1	1	0.995679
GOTERM_BP_DIRECT	GO:0000209~protein polyubiquitination	178	1.07042	1.59049e-08	ENSG00000134758, ENSG00000110429, ENSG00000197530, ENSG00000049167, ENSG00000159377, ENSG00000152503, ENSG00000198742, ENSG00000175104, ENSG00000067955, ENSG00000244687, ENSG00000135722, ENSG00000136930, ENSG00000119401, ENSG00000100628, ENSG00000087448, ENSG00000166233, ENSG00000036257, ENSG00000086758, ENSG00000100902, ENSG00000145416, ENSG00000168894, ENSG00000153827, ENSG00000168936, ENSG0000…	13889	184	16792	1.16959	0.000172983	1.33075e-05	1.32488e-05
GOTERM_BP_DIRECT	GO:0016055~Wnt signaling pathway	165	0.992242	0.0386442	ENSG00000149295, ENSG00000134758, ENSG00000073712, ENSG00000093167, ENSG00000106723, ENSG00000111237, ENSG00000177485, ENSG00000125084, ENSG00000006712, ENSG00000107816, ENSG00000082701, ENSG00000138795, ENSG00000154764, ENSG00000075290, ENSG00000036257, ENSG00000174804, ENSG00000166477, ENSG00000168772, ENSG00000204435, ENSG00000050165, ENSG00000108100, ENSG00000019995, ENSG00000162552, ENSG0000…	13889	187	16792	1.06678	1	1	0.995679
GOTERM_BP_DIRECT	GO:0042127~regulation of cell proliferation	164	0.986229	0.0276441	ENSG00000176396, ENSG00000135605, ENSG00000101150, ENSG00000077238, ENSG00000097007, ENSG00000135046, ENSG00000157873, ENSG00000115392, ENSG00000164690, ENSG00000083642, ENSG00000143473, ENSG00000182685, ENSG00000257365, ENSG00000243509, ENSG00000012048, ENSG00000162434, ENSG00000089050, ENSG00000112679, ENSG00000197122, ENSG00000104419, ENSG00000171310, ENSG00000010671, ENSG00000081059, ENSG0000…	13889	185	16792	1.07177	1	1	0.995679
GOTERM_BP_DIRECT	GO:0046777~protein autophosphorylation	159	0.956161	0.000418492	ENSG00000172071, ENSG00000097007, ENSG00000066468, ENSG00000072062, ENSG00000180370, ENSG00000082701, ENSG00000006432, ENSG00000173327, ENSG00000100749, ENSG00000122779, ENSG00000165025, ENSG00000146904, ENSG00000119408, ENSG00000055332, ENSG00000141736, ENSG00000183496, ENSG00000086232, ENSG00000275993, ENSG00000165304, ENSG00000152332, ENSG00000126583, ENSG00000176444, ENSG00000197122, ENSG0000…	13889	172	16792	1.11764	0.989463	0.0892536	0.0888597
GOTERM_BP_DIRECT	GO:0016477~cell migration	159	0.956161	0.000418492	ENSG00000000457, ENSG00000072864, ENSG00000182957, ENSG00000106328, ENSG00000162704, ENSG00000097007, ENSG00000105639, ENSG00000082701, ENSG00000152229, ENSG00000164050, ENSG00000079385, ENSG00000036257, ENSG00000183098, ENSG00000168374, ENSG00000186765, ENSG00000019995, ENSG00000140368, ENSG00000168811, ENSG00000095739, ENSG00000162434, ENSG00000067560, ENSG00000198576, ENSG00000155849, ENSG0000…	13889	172	16792	1.11764	0.989463	0.0892536	0.0888597
GOTERM_BP_DIRECT	GO:0005975~carbohydrate metabolic process	158	0.950147	0.00361272	ENSG00000109956, ENSG00000130313, ENSG00000103174, ENSG00000068001, ENSG00000130714, ENSG00000175066, ENSG00000118276, ENSG00000197417, ENSG00000067829, ENSG00000143512, ENSG00000084734, ENSG00000085662, ENSG00000100504, ENSG00000164976, ENSG00000013375, ENSG00000163521, ENSG00000181856, ENSG00000103044, ENSG00000237763, ENSG00000104774, ENSG00000257594, ENSG00000262304, ENSG00000135454, ENSG0000…	13889	174	16792	1.09784	1	0.48513	0.482989
GOTERM_BP_DIRECT	GO:0006397~mRNA processing	157	0.944134	0.0653727	ENSG00000070047, ENSG00000213782, ENSG00000198860, ENSG00000165819, ENSG00000102081, ENSG00000091542, ENSG00000139767, ENSG00000104824, ENSG00000072062, ENSG00000167281, ENSG00000151657, ENSG00000151014, ENSG00000138433, ENSG00000111196, ENSG00000100109, ENSG00000185272, ENSG00000203867, ENSG00000088930, ENSG00000140488, ENSG00000122257, ENSG00000100461, ENSG00000126461, ENSG00000179950, ENSG0000…	13889	179	16792	1.06042	1	1	0.995679
GOTERM_BP_DIRECT	GO:0006457~protein folding	157	0.944134	0.0915114	ENSG00000127022, ENSG00000105993, ENSG00000112208, ENSG00000114988, ENSG00000065135, ENSG00000133265, ENSG00000139921, ENSG00000114349, ENSG00000197930, ENSG00000172354, ENSG00000136810, ENSG00000113013, ENSG00000168259, ENSG00000115275, ENSG00000165661, ENSG00000151929, ENSG00000138398, ENSG00000259706, ENSG00000136770, ENSG00000123349, ENSG00000204435, ENSG00000100348, ENSG00000168938, ENSG0000…	13889	180	16792	1.05453	1	1	0.995679
GOTERM_BP_DIRECT	GO:0006260~DNA replication	152	0.914066	7.46288e-09	ENSG00000163918, ENSG00000174371, ENSG00000108469, ENSG00000213029, ENSG00000077514, ENSG00000107815, ENSG00000111877, ENSG00000151657, ENSG00000159259, ENSG00000248643, ENSG00000198900, ENSG00000138798, ENSG00000062822, ENSG00000167325, ENSG00000164053, ENSG00000136492, ENSG00000100865, ENSG00000168496, ENSG00000125885, ENSG00000177084, ENSG00000140521, ENSG00000188827, ENSG00000122257, ENSG0000…	13889	155	16792	1.18561	8.11704e-05	7.37943e-06	7.34686e-06
GOTERM_BP_DIRECT	GO:0008380~RNA splicing	152	0.914066	0.0018106	ENSG00000185946, ENSG00000213782, ENSG00000092199, ENSG00000102081, ENSG00000174891, ENSG00000136937, ENSG00000139767, ENSG00000114503, ENSG00000167281, ENSG00000138433, ENSG00000111196, ENSG00000075292, ENSG00000100109, ENSG00000185272, ENSG00000203867, ENSG00000138398, ENSG00000273173, ENSG00000161981, ENSG00000164610, ENSG00000184209, ENSG00000126461, ENSG00000179950, ENSG00000159409, ENSG0000…	13889	166	16792	1.10705	1	0.281341	0.2801
GOTERM_BP_DIRECT	GO:0090090~negative regulation of canonical Wnt signaling pathway	151	0.908052	0.000465721	ENSG00000016082, ENSG00000073711, ENSG00000159377, ENSG00000107816, ENSG00000082701, ENSG00000138795, ENSG00000171700, ENSG00000136930, ENSG00000036257, ENSG00000100902, ENSG00000164690, ENSG00000123349, ENSG00000050165, ENSG00000148400, ENSG00000164736, ENSG00000162552, ENSG00000108344, ENSG00000002746, ENSG00000175197, ENSG00000126067, ENSG00000130203, ENSG00000173692, ENSG00000204264, ENSG0000…	13889	163	16792	1.12001	0.993698	0.0955783	0.0951565
GOTERM_BP_DIRECT	GO:0006888~ER to Golgi vesicle-mediated transport	149	0.896025	0.000257768	ENSG00000185825, ENSG00000104388, ENSG00000115718, ENSG00000103051, ENSG00000114988, ENSG00000114745, ENSG00000154889, ENSG00000138674, ENSG00000138036, ENSG00000150961, ENSG00000135720, ENSG00000151532, ENSG00000085788, ENSG00000036257, ENSG00000086598, ENSG00000137100, ENSG00000169223, ENSG00000101558, ENSG00000168374, ENSG00000158560, ENSG00000213380, ENSG00000144043, ENSG00000184500, ENSG0000…	13889	160	16792	1.12589	0.939439	0.060951	0.060682
GOTERM_BP_DIRECT	GO:0016192~vesicle-mediated transport	148	0.890011	7.95927e-08	ENSG00000105355, ENSG00000259024, ENSG00000132612, ENSG00000163638, ENSG00000006715, ENSG00000185829, ENSG00000137501, ENSG00000175106, ENSG00000138834, ENSG00000197535, ENSG00000164292, ENSG00000084733, ENSG00000070718, ENSG00000145817, ENSG00000090565, ENSG00000182287, ENSG00000168538, ENSG00000214078, ENSG00000101310, ENSG00000104142, ENSG00000168899, ENSG00000155961, ENSG00000152056, ENSG0000…	13889	152	16792	1.1772	0.000865355	5.77153e-05	5.74606e-05
GOTERM_BP_DIRECT	GO:0043123~positive regulation of I-kappaB kinase/NF-kappaB signaling	148	0.890011	0.00136707	ENSG00000174130, ENSG00000181104, ENSG00000158604, ENSG00000213024, ENSG00000197530, ENSG00000263528, ENSG00000097007, ENSG00000175348, ENSG00000135960, ENSG00000175104, ENSG00000114346, ENSG00000116525, ENSG00000244687, ENSG00000171302, ENSG00000177889, ENSG00000119401, ENSG00000116761, ENSG00000141574, ENSG00000131080, ENSG00000101558, ENSG00000119408, ENSG00000164054, ENSG00000167207, ENSG0000…	13889	161	16792	1.11139	1	0.225298	0.224304
GOTERM_BP_DIRECT	GO:0042787~protein ubiquitination involved in ubiquitin-dependent protein catabolic process	147	0.883998	1.69118e-06	ENSG00000175063, ENSG00000092871, ENSG00000174013, ENSG00000174010, ENSG00000114626, ENSG00000198742, ENSG00000151893, ENSG00000004897, ENSG00000119401, ENSG00000151136, ENSG00000100628, ENSG00000166233, ENSG00000036257, ENSG00000086758, ENSG00000168894, ENSG00000153827, ENSG00000100225, ENSG00000276043, ENSG00000122257, ENSG00000183655, ENSG00000164611, ENSG00000085382, ENSG00000002746, ENSG0000…	13889	153	16792	1.1616	0.0182268	0.000875951	0.000872085
GOTERM_BP_DIRECT	GO:0008152~metabolic process	147	0.883998	0.0862071	ENSG00000066583, ENSG00000153395, ENSG00000068366, ENSG00000151093, ENSG00000196562, ENSG00000104823, ENSG00000164291, ENSG00000084207, ENSG00000176715, ENSG00000137106, ENSG00000083123, ENSG00000186480, ENSG00000005187, ENSG00000167165, ENSG00000123983, ENSG00000186642, ENSG00000167969, ENSG00000141337, ENSG00000102125, ENSG00000180801, ENSG00000151240, ENSG00000100294, ENSG00000112796, ENSG0000…	13889	168	16792	1.05789	1	1	0.995679
GOTERM_BP_DIRECT	GO:0007156~homophilic cell adhesion via plasma membrane adhesion molecules	142	0.85393	0.0150448	ENSG00000134757, ENSG00000175065, ENSG00000240764, ENSG00000134755, ENSG00000149573, ENSG00000162706, ENSG00000197410, ENSG00000149571, ENSG00000081853, ENSG00000151376, ENSG00000243232, ENSG00000079385, ENSG00000139880, ENSG00000204956, ENSG00000251664, ENSG00000171815, ENSG00000253846, ENSG00000184226, ENSG00000181754, ENSG00000150394, ENSG00000130202, ENSG00000150275, ENSG00000069188, ENSG0000…	13889	158	16792	1.08658	1	1	0.995679
GOTERM_BP_DIRECT	GO:0018108~peptidyl-tyrosine phosphorylation	137	0.823862	0.0227475	ENSG00000135605, ENSG00000097007, ENSG00000198223, ENSG00000066468, ENSG00000105639, ENSG00000156427, ENSG00000138675, ENSG00000138798, ENSG00000122779, ENSG00000143479, ENSG00000204713, ENSG00000257923, ENSG00000146904, ENSG00000174808, ENSG00000055332, ENSG00000141736, ENSG00000078579, ENSG00000108984, ENSG00000167601, ENSG00000165304, ENSG00000214102, ENSG00000176444, ENSG00000197122, ENSG0000…	13889	153	16792	1.08258	1	1	0.995679
GOTERM_BP_DIRECT	GO:0006367~transcription initiation from RNA polymerase II promoter	135	0.811835	0.0420048	ENSG00000181222, ENSG00000111358, ENSG00000175221, ENSG00000263001, ENSG00000175745, ENSG00000112282, ENSG00000163882, ENSG00000132170, ENSG00000151090, ENSG00000148400, ENSG00000140009, ENSG00000213780, ENSG00000099817, ENSG00000136146, ENSG00000112033, ENSG00000005339, ENSG00000133398, ENSG00000186350, ENSG00000147669, ENSG00000204301, ENSG00000134480, ENSG00000131408, ENSG00000123358, ENSG0000…	13889	152	16792	1.0738	1	1	0.995679
GOTERM_BP_DIRECT	GO:0007050~cell cycle arrest	134	0.805821	3.54325e-05	ENSG00000097007, ENSG00000174775, ENSG00000175467, ENSG00000162670, ENSG00000036257, ENSG00000109270, ENSG00000178053, ENSG00000108984, ENSG00000168811, ENSG00000167965, ENSG00000175197, ENSG00000106799, ENSG00000152332, ENSG00000134248, ENSG00000118046, ENSG00000007237, ENSG00000083750, ENSG00000188130, ENSG00000100614, ENSG00000123999, ENSG00000183087, ENSG00000082146, ENSG00000168826, ENSG0000…	13889	141	16792	1.14899	0.319825	0.0124467	0.0123918
GOTERM_BP_DIRECT	GO:0000086~G2/M transition of mitotic cell cycle	132	0.793794	4.09476e-06	ENSG00000072864, ENSG00000072062, ENSG00000114107, ENSG00000136811, ENSG00000116127, ENSG00000137100, ENSG00000160014, ENSG00000127824, ENSG00000108100, ENSG00000141577, ENSG00000165304, ENSG00000111907, ENSG00000173846, ENSG00000166483, ENSG00000221983, ENSG00000134480, ENSG00000183765, ENSG00000198089, ENSG00000103995, ENSG00000174672, ENSG00000113558, ENSG00000134057, ENSG00000213923, ENSG0000…	13889	137	16792	1.16489	0.0435615	0.00193646	0.00192792
GOTERM_BP_DIRECT	GO:0060271~cilium morphogenesis	131	0.78778	4.74921e-06	ENSG00000179029, ENSG00000099940, ENSG00000163913, ENSG00000214513, ENSG00000068885, ENSG00000153317, ENSG00000134874, ENSG00000205084, ENSG00000125409, ENSG00000124839, ENSG00000188026, ENSG00000158163, ENSG00000163482, ENSG00000148400, ENSG00000121289, ENSG00000125124, ENSG00000168778, ENSG00000186889, ENSG00000013016, ENSG00000128881, ENSG00000181751, ENSG00000048342, ENSG00000163093, ENSG0000…	13889	136	16792	1.16457	0.0503457	0.00215238	0.00214288
GOTERM_BP_DIRECT	GO:0006413~translational initiation	129	0.775753	0.000192929	ENSG00000142937, ENSG00000110700, ENSG00000114867, ENSG00000172239, ENSG00000142541, ENSG00000105193, ENSG00000106682, ENSG00000147677, ENSG00000178982, ENSG00000198692, ENSG00000067048, ENSG00000138326, ENSG00000134001, ENSG00000241343, ENSG00000115268, ENSG00000136942, ENSG00000123908, ENSG00000151247, ENSG00000168028, ENSG00000144713, ENSG00000221983, ENSG00000108298, ENSG00000164587, ENSG0000…	13889	137	16792	1.13841	0.877384	0.0488022	0.0485868
GOTERM_BP_DIRECT	GO:0006914~autophagy	128	0.76974	7.3954e-06	ENSG00000160803, ENSG00000132612, ENSG00000006715, ENSG00000097007, ENSG00000152348, ENSG00000170296, ENSG00000175224, ENSG00000112561, ENSG00000138279, ENSG00000152223, ENSG00000155975, ENSG00000171700, ENSG00000139644, ENSG00000040633, ENSG00000151532, ENSG00000169228, ENSG00000164695, ENSG00000188021, ENSG00000101955, ENSG00000141458, ENSG00000104142, ENSG00000141971, ENSG00000126581, ENSG0000…	13889	133	16792	1.16356	0.0772898	0.00321759	0.00320339
GOTERM_BP_DIRECT	GO:0051056~regulation of small GTPase mediated signal transduction	127	0.763726	9.05707e-05	ENSG00000174373, ENSG00000175220, ENSG00000141968, ENSG00000136895, ENSG00000248405, ENSG00000114346, ENSG00000031081, ENSG00000008853, ENSG00000131089, ENSG00000132694, ENSG00000004777, ENSG00000143878, ENSG00000126858, ENSG00000164691, ENSG00000134909, ENSG00000104140, ENSG00000126217, ENSG00000147799, ENSG00000031003, ENSG00000070831, ENSG00000067560, ENSG00000111348, ENSG00000038382, ENSG0000…	13889	134	16792	1.14586	0.626629	0.0281468	0.0280226
GOTERM_BP_DIRECT	GO:0006897~endocytosis	126	0.757712	0.011956	ENSG00000024422, ENSG00000175344, ENSG00000112964, ENSG00000157077, ENSG00000196961, ENSG00000174775, ENSG00000099785, ENSG00000095066, ENSG00000119522, ENSG00000157191, ENSG00000157193, ENSG00000164690, ENSG00000141458, ENSG00000102003, ENSG00000070831, ENSG00000140368, ENSG00000144566, ENSG00000126581, ENSG00000198576, ENSG00000134243, ENSG00000133275, ENSG00000243244, ENSG00000171552, ENSG0000…	13889	139	16792	1.09594	1	1	0.995679
GOTERM_BP_DIRECT	GO:0008360~regulation of cell shape	123	0.739672	0.096754	ENSG00000105357, ENSG00000073712, ENSG00000151491, ENSG00000135046, ENSG00000164050, ENSG00000133026, ENSG00000132970, ENSG00000138279, ENSG00000176438, ENSG00000175866, ENSG00000100749, ENSG00000082397, ENSG00000099260, ENSG00000100345, ENSG00000160255, ENSG00000095739, ENSG00000112715, ENSG00000128881, ENSG00000180263, ENSG00000133275, ENSG00000118680, ENSG00000028116, ENSG00000136541, ENSG0000…	13889	140	16792	1.06221	1	1	0.995679
GOTERM_BP_DIRECT	GO:0030036~actin cytoskeleton organization	122	0.733658	0.000462539	ENSG00000105993, ENSG00000134516, ENSG00000162704, ENSG00000133703, ENSG00000097007, ENSG00000132970, ENSG00000132694, ENSG00000141298, ENSG00000034510, ENSG00000158164, ENSG00000186765, ENSG00000124313, ENSG00000106683, ENSG00000070831, ENSG00000050327, ENSG00000067560, ENSG00000128487, ENSG00000178104, ENSG00000173210, ENSG00000180263, ENSG00000155849, ENSG00000176601, ENSG00000132341, ENSG0000…	13889	130	16792	1.13461	0.993476	0.0955783	0.0951565
GOTERM_BP_DIRECT	GO:0050821~protein stabilization	120	0.721631	0.0813353	ENSG00000075218, ENSG00000159256, ENSG00000107937, ENSG00000198625, ENSG00000151929, ENSG00000216490, ENSG00000127946, ENSG00000156261, ENSG00000164736, ENSG00000109670, ENSG00000132589, ENSG00000134760, ENSG00000172766, ENSG00000134762, ENSG00000096384, ENSG00000169877, ENSG00000163132, ENSG00000058056, ENSG00000134086, ENSG00000145362, ENSG00000163932, ENSG00000101665, ENSG00000187325, ENSG0000…	13889	136	16792	1.06678	1	1	0.995679
GOTERM_BP_DIRECT	GO:0051726~regulation of cell cycle	118	0.709604	0.000102498	ENSG00000070444, ENSG00000006837, ENSG00000068489, ENSG00000152503, ENSG00000138395, ENSG00000143476, ENSG00000156256, ENSG00000197122, ENSG00000205111, ENSG00000117724, ENSG00000138685, ENSG00000134644, ENSG00000133794, ENSG00000267796, ENSG00000163374, ENSG00000166483, ENSG00000123999, ENSG00000166803, ENSG00000183486, ENSG00000163930, ENSG00000103197, ENSG00000132436, ENSG00000250506, ENSG0000…	13889	124	16792	1.15051	0.672062	0.0305129	0.0303783
GOTERM_BP_DIRECT	GO:1901796~regulation of signal transduction by p53 class mediator	117	0.70359	0.000333488	ENSG00000163918, ENSG00000174371, ENSG00000071655, ENSG00000088808, ENSG00000198625, ENSG00000122779, ENSG00000143514, ENSG00000164053, ENSG00000204435, ENSG00000136492, ENSG00000100462, ENSG00000012048, ENSG00000171792, ENSG00000165392, ENSG00000113522, ENSG00000118046, ENSG00000116478, ENSG00000073282, ENSG00000173846, ENSG00000221983, ENSG00000185386, ENSG00000187325, ENSG00000101266, ENSG0000…	13889	124	16792	1.14076	0.97343	0.0771777	0.0768371
GOTERM_BP_DIRECT	GO:0042384~cilium assembly	116	0.697577	0.000959494	ENSG00000179029, ENSG00000099940, ENSG00000163913, ENSG00000068885, ENSG00000134874, ENSG00000116127, ENSG00000138036, ENSG00000205084, ENSG00000124839, ENSG00000158163, ENSG00000163482, ENSG00000121289, ENSG00000125124, ENSG00000168778, ENSG00000186889, ENSG00000013016, ENSG00000128881, ENSG00000173210, ENSG00000048342, ENSG00000172361, ENSG00000163093, ENSG00000138686, ENSG00000164066, ENSG0000…	13889	124	16792	1.13101	0.999971	0.171089	0.170334
GOTERM_BP_DIRECT	GO:0018105~peptidyl-serine phosphorylation	116	0.697577	0.00220987	ENSG00000099308, ENSG00000172071, ENSG00000159256, ENSG00000072062, ENSG00000180370, ENSG00000082701, ENSG00000110422, ENSG00000165025, ENSG00000119408, ENSG00000102882, ENSG00000107643, ENSG00000106799, ENSG00000152332, ENSG00000128881, ENSG00000126583, ENSG00000197122, ENSG00000114738, ENSG00000171791, ENSG00000115825, ENSG00000133275, ENSG00000104814, ENSG00000028116, ENSG00000104936, ENSG0000…	13889	125	16792	1.12197	1	0.32049	0.319076
GOTERM_BP_DIRECT	GO:0006470~protein dephosphorylation	116	0.697577	0.00467705	ENSG00000173281, ENSG00000073711, ENSG00000040199, ENSG00000132334, ENSG00000172115, ENSG00000111077, ENSG00000111110, ENSG00000152104, ENSG00000138032, ENSG00000141298, ENSG00000164332, ENSG00000153707, ENSG00000120910, ENSG00000127947, ENSG00000130829, ENSG00000105197, ENSG00000143079, ENSG00000144048, ENSG00000163644, ENSG00000112679, ENSG00000196396, ENSG00000171791, ENSG00000134242, ENSG0000…	13889	126	16792	1.11306	1	0.571598	0.569076
GOTERM_BP_DIRECT	GO:0001934~positive regulation of protein phosphorylation	114	0.685549	0.0341605	ENSG00000133703, ENSG00000182718, ENSG00000097007, ENSG00000125084, ENSG00000154803, ENSG00000174775, ENSG00000135842, ENSG00000179943, ENSG00000164850, ENSG00000169860, ENSG00000100985, ENSG00000141736, ENSG00000125249, ENSG00000102882, ENSG00000184349, ENSG00000112715, ENSG00000171798, ENSG00000110092, ENSG00000100219, ENSG00000125538, ENSG00000088888, ENSG00000183087, ENSG00000090554, ENSG0000…	13889	127	16792	1.08526	1	1	0.995679
GOTERM_BP_DIRECT	GO:0016925~protein sumoylation	113	0.679536	1.7955e-05	ENSG00000092199, ENSG00000072501, ENSG00000213024, ENSG00000111752, ENSG00000154767, ENSG00000198900, ENSG00000078043, ENSG00000112200, ENSG00000163002, ENSG00000079387, ENSG00000141570, ENSG00000169189, ENSG00000012048, ENSG00000184900, ENSG00000277258, ENSG00000155561, ENSG00000047410, ENSG00000105229, ENSG00000178222, ENSG00000075188, ENSG00000165392, ENSG00000196313, ENSG00000111581, ENSG0000…	13889	117	16792	1.16768	0.177411	0.00673437	0.00670465
GOTERM_BP_DIRECT	GO:0000184~nuclear-transcribed mRNA catabolic process, nonsense-mediated decay	113	0.679536	0.000201156	ENSG00000142937, ENSG00000110700, ENSG00000114867, ENSG00000136937, ENSG00000114503, ENSG00000169062, ENSG00000111196, ENSG00000142541, ENSG00000105193, ENSG00000272886, ENSG00000167447, ENSG00000152332, ENSG00000138326, ENSG00000241343, ENSG00000115268, ENSG00000136942, ENSG00000157106, ENSG00000168028, ENSG00000144713, ENSG00000171824, ENSG00000221983, ENSG00000108298, ENSG00000164587, ENSG0000…	13889	119	16792	1.14806	0.887881	0.0497267	0.0495072
GOTERM_BP_DIRECT	GO:0006461~protein complex assembly	111	0.667509	8.56386e-05	ENSG00000042493, ENSG00000175104, ENSG00000158169, ENSG00000132970, ENSG00000159259, ENSG00000116489, ENSG00000198625, ENSG00000010704, ENSG00000090447, ENSG00000185437, ENSG00000102882, ENSG00000160654, ENSG00000100065, ENSG00000015285, ENSG00000131899, ENSG00000176046, ENSG00000198851, ENSG00000112312, ENSG00000075340, ENSG00000112159, ENSG00000005339, ENSG00000197921, ENSG00000056558, ENSG0000…	13889	116	16792	1.1569	0.60605	0.0273968	0.0272759
GOTERM_BP_DIRECT	GO:0030308~negative regulation of cell growth	109	0.655481	0.0312591	ENSG00000074800, ENSG00000103175, ENSG00000068001, ENSG00000149177, ENSG00000154803, ENSG00000172113, ENSG00000197019, ENSG00000115310, ENSG00000006831, ENSG00000167565, ENSG00000132170, ENSG00000165140, ENSG00000140009, ENSG00000164736, ENSG00000184347, ENSG00000176390, ENSG00000067445, ENSG00000171791, ENSG00000112033, ENSG00000179833, ENSG00000118046, ENSG00000100739, ENSG00000163132, ENSG0000…	13889	121	16792	1.08911	1	1	0.995679
GOTERM_BP_DIRECT	GO:0019083~viral transcription	108	0.649468	3.77625e-05	ENSG00000213024, ENSG00000142937, ENSG00000110700, ENSG00000142541, ENSG00000163002, ENSG00000105193, ENSG00000155561, ENSG00000047410, ENSG00000138326, ENSG00000075188, ENSG00000241343, ENSG00000196313, ENSG00000115268, ENSG00000111581, ENSG00000136942, ENSG00000168028, ENSG00000139496, ENSG00000085415, ENSG00000144713, ENSG00000221983, ENSG00000132182, ENSG00000108298, ENSG00000101146, ENSG0000…	13889	112	16792	1.16584	0.336847	0.0124467	0.0123918
GOTERM_BP_DIRECT	GO:0016569~covalent chromatin modification	104	0.625413	0.00815349	ENSG00000106723, ENSG00000111875, ENSG00000198586, ENSG00000189079, ENSG00000119403, ENSG00000170608, ENSG00000165702, ENSG00000124795, ENSG00000132467, ENSG00000113648, ENSG00000066117, ENSG00000136144, ENSG00000153147, ENSG00000139372, ENSG00000015171, ENSG00000100084, ENSG00000163939, ENSG00000163935, ENSG00000132275, ENSG00000172530, ENSG00000011258, ENSG00000168556, ENSG00000171316, ENSG0000…	13889	113	16792	1.11272	1	0.813629	0.810038
GOTERM_BP_DIRECT	GO:0006486~protein glycosylation	104	0.625413	0.00815349	ENSG00000109956, ENSG00000129562, ENSG00000103174, ENSG00000133424, ENSG00000134910, ENSG00000160408, ENSG00000113532, ENSG00000151778, ENSG00000118276, ENSG00000164574, ENSG00000100626, ENSG00000157350, ENSG00000148488, ENSG00000141458, ENSG00000183778, ENSG00000156413, ENSG00000070731, ENSG00000235863, ENSG00000126062, ENSG00000135454, ENSG00000132581, ENSG00000139133, ENSG00000121578, ENSG0000…	13889	113	16792	1.11272	1	0.813629	0.810038
GOTERM_BP_DIRECT	GO:0000082~G1/S transition of mitotic cell cycle	99	0.595345	3.70943e-05	ENSG00000151893, ENSG00000135446, ENSG00000036257, ENSG00000125885, ENSG00000177084, ENSG00000176390, ENSG00000094804, ENSG00000091651, ENSG00000198056, ENSG00000115947, ENSG00000163806, ENSG00000115942, ENSG00000135336, ENSG00000151247, ENSG00000110092, ENSG00000119414, ENSG00000173846, ENSG00000187840, ENSG00000134480, ENSG00000183484, ENSG00000100297, ENSG00000106399, ENSG00000099804, ENSG0000…	13889	102	16792	1.17346	0.33201	0.0124467	0.0123918
GOTERM_BP_DIRECT	GO:0007062~sister chromatid cohesion	99	0.595345	0.000140462	ENSG00000072864, ENSG00000072501, ENSG00000197771, ENSG00000117697, ENSG00000167842, ENSG00000083642, ENSG00000142945, ENSG00000109670, ENSG00000154473, ENSG00000075188, ENSG00000117724, ENSG00000082898, ENSG00000111581, ENSG00000085415, ENSG00000143228, ENSG00000186871, ENSG00000108055, ENSG00000163535, ENSG00000145241, ENSG00000160783, ENSG00000164109, ENSG00000141446, ENSG00000102384, ENSG0000…	13889	103	16792	1.16206	0.783012	0.0381951	0.0380266
GOTERM_BP_DIRECT	GO:0006464~cellular protein modification process	99	0.595345	0.00124398	ENSG00000103174, ENSG00000108106, ENSG00000006837, ENSG00000097007, ENSG00000197930, ENSG00000113532, ENSG00000153558, ENSG00000177889, ENSG00000119402, ENSG00000144843, ENSG00000124713, ENSG00000157350, ENSG00000144848, ENSG00000086475, ENSG00000129204, ENSG00000104774, ENSG00000115828, ENSG00000130725, ENSG00000081721, ENSG00000116237, ENSG00000086619, ENSG00000221983, ENSG00000113083, ENSG0000…	13889	105	16792	1.13993	0.999999	0.208166	0.207247
GOTERM_BP_DIRECT	GO:0006979~response to oxidative stress	99	0.595345	0.0437976	ENSG00000136936, ENSG00000176153, ENSG00000151012, ENSG00000049167, ENSG00000113811, ENSG00000097007, ENSG00000174099, ENSG00000157110, ENSG00000169220, ENSG00000088812, ENSG00000188786, ENSG00000164294, ENSG00000100983, ENSG00000184983, ENSG00000233276, ENSG00000130203, ENSG00000100292, ENSG00000136827, ENSG00000165392, ENSG00000198736, ENSG00000157227, ENSG00000165672, ENSG00000250722, ENSG0000…	13889	110	16792	1.08811	1	1	0.995679
GOTERM_BP_DIRECT	GO:0031047~gene silencing by RNA	99	0.595345	0.0708592	ENSG00000213024, ENSG00000181222, ENSG00000102081, ENSG00000133704, ENSG00000136937, ENSG00000143194, ENSG00000114503, ENSG00000111596, ENSG00000163882, ENSG00000163002, ENSG00000276966, ENSG00000099817, ENSG00000116918, ENSG00000077800, ENSG00000155561, ENSG00000047410, ENSG00000075188, ENSG00000132341, ENSG00000196313, ENSG00000158435, ENSG00000111581, ENSG00000123908, ENSG00000156414, ENSG0000…	13889	111	16792	1.07831	1	1	0.995679
GOTERM_BP_DIRECT	GO:0048015~phosphatidylinositol-mediated signaling	97	0.583318	0.0166632	ENSG00000177885, ENSG00000241973, ENSG00000141968, ENSG00000066468, ENSG00000119487, ENSG00000156427, ENSG00000138675, ENSG00000138798, ENSG00000174808, ENSG00000141736, ENSG00000107130, ENSG00000185950, ENSG00000078579, ENSG00000143473, ENSG00000167965, ENSG00000067560, ENSG00000138685, ENSG00000123908, ENSG00000188372, ENSG00000169752, ENSG00000011405, ENSG00000051382, ENSG00000078687, ENSG0000…	13889	106	16792	1.10636	1	1	0.995679
GOTERM_BP_DIRECT	GO:0002223~stimulatory C-type lectin receptor signaling pathway	95	0.571291	0.0365136	ENSG00000185627, ENSG00000108622, ENSG00000133703, ENSG00000159377, ENSG00000129084, ENSG00000076662, ENSG00000072062, ENSG00000174775, ENSG00000180370, ENSG00000175104, ENSG00000244687, ENSG00000136930, ENSG00000095261, ENSG00000115233, ENSG00000177889, ENSG00000008018, ENSG00000099341, ENSG00000055130, ENSG00000100902, ENSG00000165025, ENSG00000142867, ENSG00000100784, ENSG00000213341, ENSG0000…	13889	105	16792	1.09387	1	1	0.995679
GOTERM_BP_DIRECT	GO:0000187~activation of MAPK activity	95	0.571291	0.095886	ENSG00000069696, ENSG00000175344, ENSG00000112964, ENSG00000113578, ENSG00000106804, ENSG00000175104, ENSG00000152822, ENSG00000173327, ENSG00000138798, ENSG00000171105, ENSG00000213949, ENSG00000134070, ENSG00000138193, ENSG00000125845, ENSG00000160691, ENSG00000126934, ENSG00000034152, ENSG00000121966, ENSG00000130829, ENSG00000089022, ENSG00000167207, ENSG00000102882, ENSG00000108984, ENSG0000…	13889	107	16792	1.07342	1	1	0.995679
GOTERM_BP_DIRECT	GO:0043488~regulation of mRNA stability	94	0.565278	0.0223703	ENSG00000185627, ENSG00000090097, ENSG00000102081, ENSG00000114867, ENSG00000130713, ENSG00000172795, ENSG00000159377, ENSG00000129084, ENSG00000136930, ENSG00000095261, ENSG00000115233, ENSG00000008018, ENSG00000099341, ENSG00000083520, ENSG00000100902, ENSG00000100823, ENSG00000166913, ENSG00000107371, ENSG00000272886, ENSG00000142864, ENSG00000197170, ENSG00000108344, ENSG00000087191, ENSG0000…	13889	103	16792	1.10337	1	1	0.995679
GOTERM_BP_DIRECT	GO:0001649~osteoblast differentiation	94	0.565278	0.0399149	ENSG00000125363, ENSG00000092199, ENSG00000152661, ENSG00000108821, ENSG00000147274, ENSG00000111875, ENSG00000074047, ENSG00000068885, ENSG00000116604, ENSG00000167085, ENSG00000107937, ENSG00000171223, ENSG00000067955, ENSG00000152785, ENSG00000138795, ENSG00000029559, ENSG00000162551, ENSG00000125845, ENSG00000183691, ENSG00000085741, ENSG00000163041, ENSG00000081189, ENSG00000142627, ENSG0000…	13889	104	16792	1.09276	1	1	0.995679
GOTERM_BP_DIRECT	GO:0031175~neuron projection development	93	0.559264	0.00611646	ENSG00000073910, ENSG00000155256, ENSG00000158528, ENSG00000177169, ENSG00000109756, ENSG00000130711, ENSG00000145050, ENSG00000196363, ENSG00000173482, ENSG00000130559, ENSG00000015592, ENSG00000197457, ENSG00000135441, ENSG00000135127, ENSG00000139687, ENSG00000116641, ENSG00000101558, ENSG00000189114, ENSG00000125848, ENSG00000103657, ENSG00000126457, ENSG00000182687, ENSG00000143553, ENSG0000…	13889	100	16792	1.12438	1	0.685863	0.682837
GOTERM_BP_DIRECT	GO:0006396~RNA processing	92	0.55325	0.00114003	ENSG00000075856, ENSG00000123064, ENSG00000047188, ENSG00000067596, ENSG00000157110, ENSG00000104824, ENSG00000171861, ENSG00000076067, ENSG00000065457, ENSG00000083635, ENSG00000004534, ENSG00000060688, ENSG00000120158, ENSG00000100109, ENSG00000138035, ENSG00000005100, ENSG00000107290, ENSG00000160570, ENSG00000100028, ENSG00000159374, ENSG00000088930, ENSG00000164252, ENSG00000167088, ENSG0000…	13889	97	16792	1.14669	0.999996	0.193752	0.192897
GOTERM_BP_DIRECT	GO:0006406~mRNA export from nucleus	92	0.55325	0.0142589	ENSG00000093000, ENSG00000070366, ENSG00000133226, ENSG00000109832, ENSG00000213024, ENSG00000124193, ENSG00000164609, ENSG00000136937, ENSG00000091542, ENSG00000114503, ENSG00000115875, ENSG00000134597, ENSG00000119203, ENSG00000145216, ENSG00000162231, ENSG00000163002, ENSG00000138750, ENSG00000136450, ENSG00000205323, ENSG00000112081, ENSG00000100227, ENSG00000161547, ENSG00000058804, ENSG0000…	13889	100	16792	1.11229	1	1	0.995679
GOTERM_BP_DIRECT	GO:0006614~SRP-dependent cotranslational protein targeting to membrane	90	0.541223	0.000503956	ENSG00000142937, ENSG00000110700, ENSG00000140319, ENSG00000177600, ENSG00000171863, ENSG00000025796, ENSG00000153037, ENSG00000197728, ENSG00000142541, ENSG00000163682, ENSG00000171858, ENSG00000170889, ENSG00000167881, ENSG00000105193, ENSG00000109475, ENSG00000167526, ENSG00000125691, ENSG00000174780, ENSG00000138326, ENSG00000241343, ENSG00000115268, ENSG00000114850, ENSG00000136942, ENSG0000…	13889	94	16792	1.15757	0.995843	0.10151	0.101062
GOTERM_BP_DIRECT	GO:0060071~Wnt signaling pathway, planar cell polarity pathway	87	0.523182	0.00218063	ENSG00000185627, ENSG00000125084, ENSG00000159377, ENSG00000196961, ENSG00000129084, ENSG00000198742, ENSG00000004975, ENSG00000136930, ENSG00000095261, ENSG00000115233, ENSG00000008018, ENSG00000099341, ENSG00000174804, ENSG00000100902, ENSG00000085741, ENSG00000183098, ENSG00000164932, ENSG00000070831, ENSG00000183579, ENSG00000197170, ENSG00000164930, ENSG00000108344, ENSG00000067560, ENSG0000…	13889	92	16792	1.14331	1	0.32049	0.319076
GOTERM_BP_DIRECT	GO:0030336~negative regulation of cell migration	87	0.523182	0.0237228	ENSG00000149295, ENSG00000181467, ENSG00000198420, ENSG00000149177, ENSG00000113657, ENSG00000154803, ENSG00000107937, ENSG00000171862, ENSG00000173402, ENSG00000189079, ENSG00000143878, ENSG00000120318, ENSG00000146904, ENSG00000183691, ENSG00000164690, ENSG00000089820, ENSG00000085741, ENSG00000126458, ENSG00000140526, ENSG00000125249, ENSG00000162552, ENSG00000163686, ENSG00000106366, ENSG0000…	13889	95	16792	1.1072	1	1	0.995679
GOTERM_BP_DIRECT	GO:0070126~mitochondrial translational termination	86	0.517169	1.47656e-06	ENSG00000131368, ENSG00000175581, ENSG00000172590, ENSG00000130312, ENSG00000111639, ENSG00000108826, ENSG00000163319, ENSG00000137547, ENSG00000266472, ENSG00000171421, ENSG00000136897, ENSG00000204316, ENSG00000143314, ENSG00000143436, ENSG00000154719, ENSG00000158042, ENSG00000125445, ENSG00000062582, ENSG00000162910, ENSG00000048544, ENSG00000214026, ENSG00000259494, ENSG00000239789, ENSG0000…	13889	86	16792	1.20901	0.0159322	0.000803025	0.000799482
GOTERM_BP_DIRECT	GO:0046854~phosphatidylinositol phosphorylation	85	0.511155	0.0516419	ENSG00000177885, ENSG00000241973, ENSG00000155252, ENSG00000166908, ENSG00000141968, ENSG00000113578, ENSG00000066468, ENSG00000168890, ENSG00000132294, ENSG00000138675, ENSG00000156427, ENSG00000138798, ENSG00000140285, ENSG00000174808, ENSG00000268173, ENSG00000141736, ENSG00000143393, ENSG00000185950, ENSG00000078579, ENSG00000143398, ENSG00000182866, ENSG00000177455, ENSG00000276293, ENSG0000…	13889	94	16792	1.09326	1	1	0.995679
GOTERM_BP_DIRECT	GO:0070125~mitochondrial translational elongation	84	0.505142	1.65503e-05	ENSG00000131368, ENSG00000175581, ENSG00000172590, ENSG00000130312, ENSG00000111639, ENSG00000108826, ENSG00000163319, ENSG00000137547, ENSG00000266472, ENSG00000171421, ENSG00000136897, ENSG00000204316, ENSG00000143314, ENSG00000143436, ENSG00000154719, ENSG00000158042, ENSG00000125445, ENSG00000062582, ENSG00000162910, ENSG00000048544, ENSG00000214026, ENSG00000259494, ENSG00000239789, ENSG0000…	13889	85	16792	1.19479	0.164746	0.00642922	0.00640084
GOTERM_BP_DIRECT	GO:0048013~ephrin receptor signaling pathway	83	0.499128	0.000408541	ENSG00000134318, ENSG00000108947, ENSG00000162704, ENSG00000143590, ENSG00000196961, ENSG00000174775, ENSG00000071051, ENSG00000205726, ENSG00000102606, ENSG00000146904, ENSG00000100985, ENSG00000160293, ENSG00000142627, ENSG00000130429, ENSG00000108262, ENSG00000087245, ENSG00000138071, ENSG00000070831, ENSG00000106123, ENSG00000184349, ENSG00000067560, ENSG00000183317, ENSG00000099617, ENSG0000…	13889	86	16792	1.16684	0.988258	0.0892536	0.0888597
GOTERM_BP_DIRECT	GO:0006338~chromatin remodeling	82	0.493114	0.00151409	ENSG00000125482, ENSG00000183207, ENSG00000049768, ENSG00000076108, ENSG00000158806, ENSG00000113812, ENSG00000137948, ENSG00000009709, ENSG00000119042, ENSG00000005302, ENSG00000139687, ENSG00000198900, ENSG00000159339, ENSG00000224287, ENSG00000118513, ENSG00000115274, ENSG00000085224, ENSG00000109111, ENSG00000153391, ENSG00000182568, ENSG00000124795, ENSG00000196591, ENSG00000178028, ENSG0000…	13889	86	16792	1.15278	1	0.242187	0.241119
GOTERM_BP_DIRECT	GO:0006919~activation of cysteine-type endopeptidase activity involved in apoptotic process	81	0.487101	0.000140279	ENSG00000129521, ENSG00000181104, ENSG00000172071, ENSG00000103490, ENSG00000166949, ENSG00000136938, ENSG00000103811, ENSG00000158125, ENSG00000187094, ENSG00000111276, ENSG00000114023, ENSG00000079387, ENSG00000132170, ENSG00000127946, ENSG00000087088, ENSG00000162711, ENSG00000015475, ENSG00000145335, ENSG00000182866, ENSG00000165949, ENSG00000064012, ENSG00000137875, ENSG00000169031, ENSG0000…	13889	83	16792	1.17988	0.782579	0.0381951	0.0380266
GOTERM_BP_DIRECT	GO:0010976~positive regulation of neuron projection development	81	0.487101	0.0424365	ENSG00000135407, ENSG00000099901, ENSG00000132932, ENSG00000109756, ENSG00000105711, ENSG00000243678, ENSG00000113657, ENSG00000112367, ENSG00000134313, ENSG00000247596, ENSG00000198947, ENSG00000116044, ENSG00000166313, ENSG00000107290, ENSG00000171617, ENSG00000134072, ENSG00000078699, ENSG00000123268, ENSG00000058404, ENSG00000184304, ENSG00000141699, ENSG00000104897, ENSG00000068971, ENSG0000…	13889	89	16792	1.10034	1	1	0.995679
GOTERM_BP_DIRECT	GO:0006890~retrograde vesicle-mediated transport, Golgi to ER	80	0.481087	0.000163992	ENSG00000101350, ENSG00000175582, ENSG00000198382, ENSG00000103051, ENSG00000113734, ENSG00000105438, ENSG00000157916, ENSG00000129083, ENSG00000004059, ENSG00000151779, ENSG00000135249, ENSG00000086827, ENSG00000122218, ENSG00000084731, ENSG00000142186, ENSG00000086598, ENSG00000154917, ENSG00000169223, ENSG00000168374, ENSG00000168818, ENSG00000142945, ENSG00000092108, ENSG00000101199, ENSG0000…	13889	82	16792	1.17953	0.832016	0.0435058	0.0433138
GOTERM_BP_DIRECT	GO:0035023~regulation of Rho protein signal transduction	78	0.46906	0.000843861	ENSG00000186716, ENSG00000074964, ENSG00000182957, ENSG00000141968, ENSG00000114346, ENSG00000131089, ENSG00000132694, ENSG00000196914, ENSG00000146426, ENSG00000205726, ENSG00000102606, ENSG00000160293, ENSG00000126217, ENSG00000120278, ENSG00000090924, ENSG00000050327, ENSG00000130762, ENSG00000111348, ENSG00000214944, ENSG00000156299, ENSG00000115904, ENSG00000196155, ENSG00000180263, ENSG0000…	13889	81	16792	1.16424	0.999897	0.158253	0.157555
GOTERM_BP_DIRECT	GO:0007018~microtubule-based movement	77	0.463046	0.00295278	ENSG00000101350, ENSG00000131966, ENSG00000197892, ENSG00000118193, ENSG00000197653, ENSG00000158486, ENSG00000196961, ENSG00000135720, ENSG00000084731, ENSG00000158560, ENSG00000126777, ENSG00000054523, ENSG00000107295, ENSG00000048471, ENSG00000142945, ENSG00000187775, ENSG00000090889, ENSG00000126214, ENSG00000075945, ENSG00000163808, ENSG00000183914, ENSG00000129250, ENSG00000237649, ENSG0000…	13889	81	16792	1.14931	1	0.417109	0.415269
GOTERM_BP_DIRECT	GO:0006887~exocytosis	77	0.463046	0.0170016	ENSG00000102362, ENSG00000215644, ENSG00000101152, ENSG00000070367, ENSG00000104863, ENSG00000101194, ENSG00000069974, ENSG00000099940, ENSG00000105514, ENSG00000049245, ENSG00000073350, ENSG00000120509, ENSG00000137501, ENSG00000243156, ENSG00000197535, ENSG00000133026, ENSG00000117533, ENSG00000164099, ENSG00000141295, ENSG00000084652, ENSG00000124198, ENSG00000168899, ENSG00000180104, ENSG0000…	13889	83	16792	1.12162	1	1	0.995679
GOTERM_BP_DIRECT	GO:0031145~anaphase-promoting complex-dependent catabolic process	76	0.457033	0.00112367	ENSG00000185627, ENSG00000175063, ENSG00000108106, ENSG00000159377, ENSG00000129084, ENSG00000136930, ENSG00000095261, ENSG00000004897, ENSG00000115233, ENSG00000008018, ENSG00000099341, ENSG00000036257, ENSG00000100902, ENSG00000164611, ENSG00000197170, ENSG00000108344, ENSG00000087191, ENSG00000101182, ENSG00000126067, ENSG00000094880, ENSG00000156970, ENSG00000154473, ENSG00000173692, ENSG0000…	13889	79	16792	1.1631	0.999995	0.193752	0.192897
GOTERM_BP_DIRECT	GO:0016236~macroautophagy	74	0.445006	0.000414875	ENSG00000163719, ENSG00000107897, ENSG00000157954, ENSG00000177169, ENSG00000213585, ENSG00000196683, ENSG00000152348, ENSG00000170296, ENSG00000175224, ENSG00000085978, ENSG00000116688, ENSG00000025039, ENSG00000156469, ENSG00000188186, ENSG00000165861, ENSG00000144848, ENSG00000109270, ENSG00000126775, ENSG00000034713, ENSG00000167965, ENSG00000101460, ENSG00000126581, ENSG00000130204, ENSG0000…	13889	76	16792	1.1772	0.98904	0.0892536	0.0888597
GOTERM_BP_DIRECT	GO:0007005~mitochondrion organization	74	0.445006	0.00149279	ENSG00000129003, ENSG00000029639, ENSG00000023330, ENSG00000114867, ENSG00000099821, ENSG00000107815, ENSG00000196365, ENSG00000049883, ENSG00000165060, ENSG00000167085, ENSG00000115317, ENSG00000154727, ENSG00000172115, ENSG00000135049, ENSG00000116288, ENSG00000143799, ENSG00000162430, ENSG00000126858, ENSG00000148840, ENSG00000127989, ENSG00000108064, ENSG00000104064, ENSG00000121289, ENSG0000…	13889	77	16792	1.16191	1	0.242187	0.241119
GOTERM_BP_DIRECT	GO:0008543~fibroblast growth factor receptor signaling pathway	74	0.445006	0.0799633	ENSG00000177885, ENSG00000181222, ENSG00000136937, ENSG00000113578, ENSG00000066468, ENSG00000114503, ENSG00000099783, ENSG00000135486, ENSG00000138675, ENSG00000156427, ENSG00000185070, ENSG00000188342, ENSG00000116001, ENSG00000163882, ENSG00000140285, ENSG00000166037, ENSG00000107290, ENSG00000151923, ENSG00000125848, ENSG00000108061, ENSG00000078579, ENSG00000099817, ENSG00000102882, ENSG0000…	13889	82	16792	1.09106	1	1	0.995679
GOTERM_BP_DIRECT	GO:0006283~transcription-coupled nucleotide-excision repair	73	0.438992	0.000103795	ENSG00000136936, ENSG00000163918, ENSG00000168090, ENSG00000181222, ENSG00000198783, ENSG00000077514, ENSG00000111358, ENSG00000049167, ENSG00000110107, ENSG00000020426, ENSG00000240682, ENSG00000139842, ENSG00000062822, ENSG00000144524, ENSG00000145736, ENSG00000163882, ENSG00000163161, ENSG00000100387, ENSG00000213780, ENSG00000099817, ENSG00000187735, ENSG00000100142, ENSG00000272047, ENSG0000…	13889	74	16792	1.19268	0.676655	0.0305129	0.0303783
GOTERM_BP_DIRECT	GO:0051437~positive regulation of ubiquitin-protein ligase activity involved in regulation of mitotic cell cycle transition	73	0.438992	0.00171905	ENSG00000185627, ENSG00000175063, ENSG00000159377, ENSG00000129084, ENSG00000136930, ENSG00000095261, ENSG00000004897, ENSG00000115233, ENSG00000008018, ENSG00000099341, ENSG00000055130, ENSG00000100902, ENSG00000197170, ENSG00000108344, ENSG00000087191, ENSG00000101182, ENSG00000126067, ENSG00000094880, ENSG00000156970, ENSG00000154473, ENSG00000173692, ENSG00000204264, ENSG00000170142, ENSG0000…	13889	76	16792	1.16129	1	0.270987	0.269791
GOTERM_BP_DIRECT	GO:0001843~neural tube closure	73	0.438992	0.00497714	ENSG00000163913, ENSG00000072062, ENSG00000078246, ENSG00000175104, ENSG00000171863, ENSG00000004975, ENSG00000148926, ENSG00000167642, ENSG00000149418, ENSG00000086598, ENSG00000183691, ENSG00000101115, ENSG00000142867, ENSG00000122691, ENSG00000164930, ENSG00000181555, ENSG00000048342, ENSG00000083307, ENSG00000138802, ENSG00000121897, ENSG00000138002, ENSG00000139174, ENSG00000104290, ENSG0000…	13889	77	16792	1.14621	1	0.588439	0.585842
GOTERM_BP_DIRECT	GO:0042060~wound healing	73	0.438992	0.0502219	ENSG00000166949, ENSG00000198663, ENSG00000111790, ENSG00000183691, ENSG00000141736, ENSG00000257365, ENSG00000106799, ENSG00000163209, ENSG00000161905, ENSG00000197442, ENSG00000113721, ENSG00000111145, ENSG00000261371, ENSG00000112038, ENSG00000111186, ENSG00000138685, ENSG00000112033, ENSG00000196712, ENSG00000119699, ENSG00000160182, ENSG00000143546, ENSG00000160180, ENSG00000114251, ENSG0000…	13889	80	16792	1.10323	1	1	0.995679
GOTERM_BP_DIRECT	GO:0007030~Golgi organization	72	0.432979	0.000563241	ENSG00000104388, ENSG00000103051, ENSG00000114988, ENSG00000130270, ENSG00000114745, ENSG00000137502, ENSG00000173960, ENSG00000086827, ENSG00000141376, ENSG00000102606, ENSG00000137221, ENSG00000086598, ENSG00000143515, ENSG00000169223, ENSG00000107651, ENSG00000184304, ENSG00000070831, ENSG00000184743, ENSG00000148248, ENSG00000182446, ENSG00000085382, ENSG00000215114, ENSG00000131018, ENSG0000…	13889	74	16792	1.17634	0.997819	0.111389	0.110897
GOTERM_BP_DIRECT	GO:1900034~regulation of cellular response to heat	72	0.432979	0.00197837	ENSG00000093000, ENSG00000105993, ENSG00000204390, ENSG00000213024, ENSG00000112208, ENSG00000204673, ENSG00000082701, ENSG00000168259, ENSG00000151929, ENSG00000163002, ENSG00000138750, ENSG00000058404, ENSG00000102882, ENSG00000058804, ENSG00000167965, ENSG00000125450, ENSG00000105821, ENSG00000155561, ENSG00000047410, ENSG00000113569, ENSG00000075188, ENSG00000132383, ENSG00000196313, ENSG0000…	13889	75	16792	1.16065	1	0.298871	0.297552
GOTERM_BP_DIRECT	GO:0008286~insulin receptor signaling pathway	72	0.432979	0.0291772	ENSG00000136856, ENSG00000177885, ENSG00000155097, ENSG00000105835, ENSG00000113732, ENSG00000171105, ENSG00000175866, ENSG00000117410, ENSG00000167244, ENSG00000160691, ENSG00000268173, ENSG00000119729, ENSG00000185950, ENSG00000140443, ENSG00000115904, ENSG00000196396, ENSG00000175354, ENSG00000072310, ENSG00000159720, ENSG00000116039, ENSG00000157500, ENSG00000114573, ENSG00000067606, ENSG0000…	13889	78	16792	1.11601	1	1	0.995679
GOTERM_BP_DIRECT	GO:0009952~anterior/posterior pattern specification	72	0.432979	0.0949029	ENSG00000106004, ENSG00000106006, ENSG00000105996, ENSG00000105997, ENSG00000175387, ENSG00000099942, ENSG00000074047, ENSG00000179981, ENSG00000078246, ENSG00000170689, ENSG00000128918, ENSG00000173917, ENSG00000180806, ENSG00000120075, ENSG00000123388, ENSG00000128714, ENSG00000185630, ENSG00000162992, ENSG00000128710, ENSG00000277258, ENSG00000106799, ENSG00000114739, ENSG00000115507, ENSG0000…	13889	80	16792	1.08811	1	1	0.995679
GOTERM_BP_DIRECT	GO:0035264~multicellular organism growth	72	0.432979	0.0949029	ENSG00000178971, ENSG00000136936, ENSG00000106004, ENSG00000177565, ENSG00000107854, ENSG00000066468, ENSG00000114742, ENSG00000115159, ENSG00000111077, ENSG00000167522, ENSG00000142784, ENSG00000086598, ENSG00000085224, ENSG00000163041, ENSG00000056586, ENSG00000145494, ENSG00000162878, ENSG00000070831, ENSG00000122257, ENSG00000169504, ENSG00000150275, ENSG00000133958, ENSG00000115904, ENSG0000…	13889	80	16792	1.08811	1	1	0.995679
GOTERM_BP_DIRECT	GO:0001558~regulation of cell growth	72	0.432979	0.0949029	ENSG00000103175, ENSG00000118193, ENSG00000064205, ENSG00000139687, ENSG00000132694, ENSG00000112761, ENSG00000082397, ENSG00000079385, ENSG00000170801, ENSG00000118515, ENSG00000138193, ENSG00000120833, ENSG00000166033, ENSG00000149930, ENSG00000090006, ENSG00000107175, ENSG00000074319, ENSG00000114737, ENSG00000113648, ENSG00000269858, ENSG00000111666, ENSG00000072274, ENSG00000205277, ENSG0000…	13889	80	16792	1.08811	1	1	0.995679
GOTERM_BP_DIRECT	GO:0034976~response to endoplasmic reticulum stress	71	0.426965	0.00643329	ENSG00000172071, ENSG00000097007, ENSG00000128272, ENSG00000139921, ENSG00000134398, ENSG00000197930, ENSG00000120948, ENSG00000077232, ENSG00000135842, ENSG00000113296, ENSG00000184381, ENSG00000167004, ENSG00000101955, ENSG00000182087, ENSG00000268173, ENSG00000107175, ENSG00000143870, ENSG00000166479, ENSG00000169429, ENSG00000104695, ENSG00000175197, ENSG00000153066, ENSG00000175311, ENSG0000…	13889	75	16792	1.14453	1	0.71403	0.710879
GOTERM_BP_DIRECT	GO:0051436~negative regulation of ubiquitin-protein ligase activity involved in mitotic cell cycle	70	0.420951	0.000170124	ENSG00000185627, ENSG00000175063, ENSG00000159377, ENSG00000156509, ENSG00000129084, ENSG00000136930, ENSG00000095261, ENSG00000004897, ENSG00000115233, ENSG00000008018, ENSG00000099341, ENSG00000100902, ENSG00000197170, ENSG00000108344, ENSG00000087191, ENSG00000101182, ENSG00000126067, ENSG00000094880, ENSG00000156970, ENSG00000154473, ENSG00000173692, ENSG00000204264, ENSG00000170142, ENSG0000…	13889	71	16792	1.19199	0.842857	0.0440581	0.0438637
GOTERM_BP_DIRECT	GO:0097190~apoptotic signaling pathway	69	0.414938	0.000887641	ENSG00000101191, ENSG00000135124, ENSG00000120949, ENSG00000157873, ENSG00000003400, ENSG00000163485, ENSG00000079387, ENSG00000030110, ENSG00000164690, ENSG00000127946, ENSG00000087088, ENSG00000164896, ENSG00000141655, ENSG00000054967, ENSG00000243509, ENSG00000239697, ENSG00000127666, ENSG00000165943, ENSG00000136869, ENSG00000197043, ENSG00000186827, ENSG00000165949, ENSG00000198851, ENSG0000…	13889	71	16792	1.17496	0.999936	0.160914	0.160204
GOTERM_BP_DIRECT	GO:0000226~microtubule cytoskeleton organization	69	0.414938	0.000887641	ENSG00000130479, ENSG00000135525, ENSG00000075413, ENSG00000162946, ENSG00000129680, ENSG00000170296, ENSG00000109917, ENSG00000066427, ENSG00000117533, ENSG00000135720, ENSG00000116641, ENSG00000013810, ENSG00000007168, ENSG00000007047, ENSG00000184144, ENSG00000160299, ENSG00000149499, ENSG00000101871, ENSG00000034677, ENSG00000092020, ENSG00000128487, ENSG00000072832, ENSG00000078018, ENSG0000…	13889	71	16792	1.17496	0.999936	0.160914	0.160204
GOTERM_BP_DIRECT	GO:0048010~vascular endothelial growth factor receptor signaling pathway	69	0.414938	0.00300389	ENSG00000134318, ENSG00000107338, ENSG00000141968, ENSG00000180370, ENSG00000071051, ENSG00000150760, ENSG00000175866, ENSG00000268173, ENSG00000160293, ENSG00000184304, ENSG00000070831, ENSG00000167601, ENSG00000067560, ENSG00000027869, ENSG00000112715, ENSG00000158517, ENSG00000075624, ENSG00000197122, ENSG00000114738, ENSG00000155849, ENSG00000138448, ENSG00000099250, ENSG00000150630, ENSG0000…	13889	72	16792	1.15864	1	0.418888	0.41704
GOTERM_BP_DIRECT	GO:0000724~double-strand break repair via homologous recombination	69	0.414938	0.0194401	ENSG00000164808, ENSG00000134758, ENSG00000108469, ENSG00000130997, ENSG00000197299, ENSG00000146263, ENSG00000111877, ENSG00000156384, ENSG00000114742, ENSG00000186280, ENSG00000115233, ENSG00000177889, ENSG00000143799, ENSG00000116560, ENSG00000169189, ENSG00000168496, ENSG00000125885, ENSG00000126215, ENSG00000108384, ENSG00000125843, ENSG00000178295, ENSG00000188827, ENSG00000012048, ENSG0000…	13889	74	16792	1.12732	1	1	0.995679
GOTERM_BP_DIRECT	GO:0060021~palate development	69	0.414938	0.0730716	ENSG00000138759, ENSG00000107779, ENSG00000175387, ENSG00000136938, ENSG00000119042, ENSG00000138795, ENSG00000154764, ENSG00000143951, ENSG00000186480, ENSG00000173714, ENSG00000164690, ENSG00000085741, ENSG00000081189, ENSG00000061492, ENSG00000162878, ENSG00000122691, ENSG00000183337, ENSG00000158955, ENSG00000106799, ENSG00000114739, ENSG00000115904, ENSG00000178860, ENSG00000139219, ENSG0000…	13889	76	16792	1.09766	1	1	0.995679
GOTERM_BP_DIRECT	GO:0007059~chromosome segregation	68	0.408924	3.66881e-05	ENSG00000198382, ENSG00000104147, ENSG00000072864, ENSG00000169220, ENSG00000198900, ENSG00000076382, ENSG00000167842, ENSG00000117650, ENSG00000166797, ENSG00000136098, ENSG00000005022, ENSG00000184661, ENSG00000165660, ENSG00000119408, ENSG00000166595, ENSG00000159055, ENSG00000154839, ENSG00000012048, ENSG00000152253, ENSG00000182628, ENSG00000067048, ENSG00000096063, ENSG00000136861, ENSG0000…	13889	68	16792	1.20901	0.329052	0.0124467	0.0123918
GOTERM_BP_DIRECT	GO:0042795~snRNA transcription from RNA polymerase II promoter	68	0.408924	0.00103188	ENSG00000143190, ENSG00000181222, ENSG00000137947, ENSG00000144161, ENSG00000108506, ENSG00000136937, ENSG00000114503, ENSG00000188342, ENSG00000166478, ENSG00000185591, ENSG00000163882, ENSG00000128915, ENSG00000023608, ENSG00000099817, ENSG00000163125, ENSG00000087087, ENSG00000164975, ENSG00000100142, ENSG00000104299, ENSG00000104613, ENSG00000140307, ENSG00000104976, ENSG00000139579, ENSG0000…	13889	70	16792	1.17447	0.999987	0.181029	0.18023
GOTERM_BP_DIRECT	GO:0071260~cellular response to mechanical stimulus	68	0.408924	0.00344793	ENSG00000073756, ENSG00000152661, ENSG00000108821, ENSG00000130956, ENSG00000120949, ENSG00000164171, ENSG00000151929, ENSG00000123700, ENSG00000030110, ENSG00000186642, ENSG00000142867, ENSG00000102882, ENSG00000018625, ENSG00000136869, ENSG00000107643, ENSG00000095015, ENSG00000116717, ENSG00000064012, ENSG00000137757, ENSG00000169194, ENSG00000137673, ENSG00000137752, ENSG00000164342, ENSG0000…	13889	71	16792	1.15793	1	0.468789	0.46672
GOTERM_BP_DIRECT	GO:0030334~regulation of cell migration	68	0.408924	0.0441569	ENSG00000182957, ENSG00000113657, ENSG00000112769, ENSG00000118193, ENSG00000164050, ENSG00000065613, ENSG00000196569, ENSG00000115310, ENSG00000169744, ENSG00000079385, ENSG00000143878, ENSG00000118515, ENSG00000166670, ENSG00000121966, ENSG00000130827, ENSG00000135919, ENSG00000182168, ENSG00000182885, ENSG00000035403, ENSG00000085382, ENSG00000067560, ENSG00000076356, ENSG00000261371, ENSG0000…	13889	74	16792	1.11099	1	1	0.995679
GOTERM_BP_DIRECT	GO:0007265~Ras protein signal transduction	67	0.402911	0.00395484	ENSG00000148082, ENSG00000177885, ENSG00000131845, ENSG00000133703, ENSG00000099942, ENSG00000174775, ENSG00000075651, ENSG00000177606, ENSG00000138757, ENSG00000139687, ENSG00000116288, ENSG00000138193, ENSG00000160691, ENSG00000108061, ENSG00000126458, ENSG00000133818, ENSG00000184304, ENSG00000089022, ENSG00000048028, ENSG00000064490, ENSG00000146094, ENSG00000115904, ENSG00000114738, ENSG0000…	13889	70	16792	1.1572	1	0.50608	0.503847
GOTERM_BP_DIRECT	GO:0032259~methylation	67	0.402911	0.0488473	ENSG00000130711, ENSG00000214756, ENSG00000214435, ENSG00000038274, ENSG00000152784, ENSG00000133027, ENSG00000124713, ENSG00000158483, ENSG00000123427, ENSG00000160172, ENSG00000186523, ENSG00000185432, ENSG00000156017, ENSG00000132423, ENSG00000181038, ENSG00000130005, ENSG00000140905, ENSG00000067365, ENSG00000140505, ENSG00000099810, ENSG00000019485, ENSG00000196433, ENSG00000206562, ENSG0000…	13889	73	16792	1.10964	1	1	0.995679
GOTERM_BP_DIRECT	GO:0007224~smoothened signaling pathway	65	0.390883	0.0136256	ENSG00000173040, ENSG00000213420, ENSG00000074047, ENSG00000130758, ENSG00000068885, ENSG00000134874, ENSG00000205084, ENSG00000143951, ENSG00000164690, ENSG00000151849, ENSG00000165186, ENSG00000140323, ENSG00000168778, ENSG00000186889, ENSG00000128881, ENSG00000048342, ENSG00000105701, ENSG00000147383, ENSG00000158079, ENSG00000105948, ENSG00000197921, ENSG00000138686, ENSG00000169071, ENSG0000…	13889	69	16792	1.13893	1	1	0.995679
GOTERM_BP_DIRECT	GO:0038061~NIK/NF-kappaB signaling	63	0.378856	0.00679535	ENSG00000185627, ENSG00000263528, ENSG00000159377, ENSG00000129084, ENSG00000136930, ENSG00000095261, ENSG00000115233, ENSG00000008018, ENSG00000099341, ENSG00000077150, ENSG00000055130, ENSG00000100902, ENSG00000213341, ENSG00000197170, ENSG00000108344, ENSG00000087191, ENSG00000101182, ENSG00000126067, ENSG00000173692, ENSG00000130725, ENSG00000104856, ENSG00000204264, ENSG00000041357, ENSG0000…	13889	66	16792	1.15406	1	0.728637	0.725421
GOTERM_BP_DIRECT	GO:0032981~mitochondrial respiratory chain complex I assembly	62	0.372843	0.000624886	ENSG00000183648, ENSG00000130159, ENSG00000004779, ENSG00000106603, ENSG00000075336, ENSG00000178057, ENSG00000198786, ENSG00000151413, ENSG00000177646, ENSG00000109390, ENSG00000168653, ENSG00000165264, ENSG00000145494, ENSG00000123545, ENSG00000184983, ENSG00000102125, ENSG00000164258, ENSG00000198695, ENSG00000113845, ENSG00000164182, ENSG00000119013, ENSG00000151366, ENSG00000131495, ENSG0000…	13889	63	16792	1.18982	0.998885	0.121373	0.120837
GOTERM_BP_DIRECT	GO:0043087~regulation of GTPase activity	62	0.372843	0.00776497	ENSG00000115839, ENSG00000076864, ENSG00000103490, ENSG00000141968, ENSG00000197457, ENSG00000164050, ENSG00000118873, ENSG00000007168, ENSG00000146904, ENSG00000169221, ENSG00000160293, ENSG00000130827, ENSG00000146425, ENSG00000184349, ENSG00000167965, ENSG00000050327, ENSG00000180263, ENSG00000137710, ENSG00000196712, ENSG00000112276, ENSG00000139132, ENSG00000169398, ENSG00000113916, ENSG0000…	13889	65	16792	1.15321	1	0.789342	0.785859
GOTERM_BP_DIRECT	GO:0006302~double-strand break repair	62	0.372843	0.0195944	ENSG00000041880, ENSG00000197774, ENSG00000154920, ENSG00000152422, ENSG00000087206, ENSG00000143799, ENSG00000166313, ENSG00000158161, ENSG00000107290, ENSG00000079785, ENSG00000136492, ENSG00000168496, ENSG00000105393, ENSG00000163322, ENSG00000163961, ENSG00000163840, ENSG00000012048, ENSG00000185515, ENSG00000187736, ENSG00000139618, ENSG00000042088, ENSG00000165392, ENSG00000113522, ENSG0000…	13889	66	16792	1.13574	1	1	0.995679
GOTERM_BP_DIRECT	GO:0006369~termination of RNA polymerase II transcription	61	0.366829	0.00886569	ENSG00000103495, ENSG00000133226, ENSG00000124193, ENSG00000164609, ENSG00000136937, ENSG00000114503, ENSG00000155858, ENSG00000115875, ENSG00000119203, ENSG00000167005, ENSG00000145216, ENSG00000107290, ENSG00000136450, ENSG00000205323, ENSG00000100028, ENSG00000112081, ENSG00000100227, ENSG00000181817, ENSG00000149532, ENSG00000161547, ENSG00000182004, ENSG00000140829, ENSG00000111786, ENSG0000…	13889	64	16792	1.15234	1	0.874721	0.870861
GOTERM_BP_DIRECT	GO:0050790~regulation of catalytic activity	61	0.366829	0.0468743	ENSG00000154001, ENSG00000073711, ENSG00000173281, ENSG00000109519, ENSG00000112208, ENSG00000178772, ENSG00000138756, ENSG00000154845, ENSG00000038274, ENSG00000155657, ENSG00000112640, ENSG00000151929, ENSG00000118515, ENSG00000141570, ENSG00000108061, ENSG00000107014, ENSG00000185515, ENSG00000164733, ENSG00000126581, ENSG00000175470, ENSG00000015285, ENSG00000163605, ENSG00000068971, ENSG0000…	13889	66	16792	1.11742	1	1	0.995679
GOTERM_BP_DIRECT	GO:0016197~endosomal transport	61	0.366829	0.0468743	ENSG00000136738, ENSG00000132612, ENSG00000135441, ENSG00000116127, ENSG00000155975, ENSG00000115234, ENSG00000139722, ENSG00000136051, ENSG00000164695, ENSG00000084733, ENSG00000159210, ENSG00000125843, ENSG00000185359, ENSG00000165029, ENSG00000074319, ENSG00000073921, ENSG00000015285, ENSG00000198774, ENSG00000130724, ENSG00000136100, ENSG00000150991, ENSG00000115145, ENSG00000039319, ENSG0000…	13889	66	16792	1.11742	1	1	0.995679
GOTERM_BP_DIRECT	GO:0006977~DNA damage response, signal transduction by p53 class mediator resulting in cell cycle arrest	60	0.360815	0.00337044	ENSG00000075218, ENSG00000090097, ENSG00000111596, ENSG00000198625, ENSG00000158402, ENSG00000111276, ENSG00000080802, ENSG00000151849, ENSG00000087088, ENSG00000126457, ENSG00000102760, ENSG00000198176, ENSG00000116717, ENSG00000175793, ENSG00000138767, ENSG00000158435, ENSG00000150991, ENSG00000170855, ENSG00000142453, ENSG00000173846, ENSG00000221983, ENSG00000143947, ENSG00000132819, ENSG0000…	13889	62	16792	1.17001	1	0.464054	0.462006
GOTERM_BP_DIRECT	GO:0032436~positive regulation of proteasomal ubiquitin-dependent protein catabolic process	60	0.360815	0.0248433	ENSG00000071575, ENSG00000151692, ENSG00000135924, ENSG00000134758, ENSG00000001629, ENSG00000133265, ENSG00000082701, ENSG00000166233, ENSG00000153071, ENSG00000013374, ENSG00000034677, ENSG00000180008, ENSG00000111667, ENSG00000158717, ENSG00000171150, ENSG00000146373, ENSG00000173334, ENSG00000116514, ENSG00000138686, ENSG00000116030, ENSG00000137033, ENSG00000139174, ENSG00000137393, ENSG0000…	13889	64	16792	1.13345	1	1	0.995679
GOTERM_BP_DIRECT	GO:0048208~COPII vesicle coating	59	0.354802	0.00389673	ENSG00000262633, ENSG00000113615, ENSG00000114745, ENSG00000152700, ENSG00000138674, ENSG00000150961, ENSG00000036257, ENSG00000086598, ENSG00000138073, ENSG00000092108, ENSG00000182400, ENSG00000107651, ENSG00000162236, ENSG00000085063, ENSG00000160218, ENSG00000148396, ENSG00000074695, ENSG00000138768, ENSG00000198734, ENSG00000197249, ENSG00000138802, ENSG00000105829, ENSG00000206560, ENSG0000…	13889	61	16792	1.16937	1	0.50608	0.503847
GOTERM_BP_DIRECT	GO:0030512~negative regulation of transforming growth factor beta receptor signaling pathway	59	0.354802	0.0577769	ENSG00000176396, ENSG00000151694, ENSG00000175387, ENSG00000166949, ENSG00000125084, ENSG00000242265, ENSG00000198742, ENSG00000023734, ENSG00000112200, ENSG00000140682, ENSG00000170801, ENSG00000166033, ENSG00000108187, ENSG00000108389, ENSG00000176194, ENSG00000095739, ENSG00000106799, ENSG00000128045, ENSG00000108854, ENSG00000069702, ENSG00000171310, ENSG00000137834, ENSG00000150991, ENSG0000…	13889	64	16792	1.11456	1	1	0.995679
GOTERM_BP_DIRECT	GO:0031398~positive regulation of protein ubiquitination	59	0.354802	0.0577769	ENSG00000135924, ENSG00000173163, ENSG00000133265, ENSG00000175104, ENSG00000040633, ENSG00000114062, ENSG00000145979, ENSG00000251503, ENSG00000140525, ENSG00000183255, ENSG00000142867, ENSG00000109670, ENSG00000185115, ENSG00000012048, ENSG00000108387, ENSG00000127666, ENSG00000108465, ENSG00000102471, ENSG00000180543, ENSG00000010072, ENSG00000175279, ENSG00000135018, ENSG00000136986, ENSG0000…	13889	64	16792	1.11456	1	1	0.995679
GOTERM_BP_DIRECT	GO:0045732~positive regulation of protein catabolic process	58	0.348788	0.00450207	ENSG00000152661, ENSG00000073711, ENSG00000153395, ENSG00000082701, ENSG00000104904, ENSG00000111276, ENSG00000119401, ENSG00000159210, ENSG00000164736, ENSG00000102048, ENSG00000125447, ENSG00000146469, ENSG00000239697, ENSG00000162236, ENSG00000100263, ENSG00000269858, ENSG00000075785, ENSG00000069869, ENSG00000115266, ENSG00000049759, ENSG00000164463, ENSG00000150907, ENSG00000114251, ENSG0000…	13889	60	16792	1.16871	1	0.556466	0.55401
GOTERM_BP_DIRECT	GO:0030433~ER-associated ubiquitin-dependent protein catabolic process	58	0.348788	0.00450207	ENSG00000135924, ENSG00000136813, ENSG00000106803, ENSG00000128590, ENSG00000116406, ENSG00000110344, ENSG00000077232, ENSG00000188021, ENSG00000145495, ENSG00000168936, ENSG00000088298, ENSG00000147475, ENSG00000163527, ENSG00000184787, ENSG00000108588, ENSG00000182446, ENSG00000164897, ENSG00000087191, ENSG00000107566, ENSG00000239305, ENSG00000115307, ENSG00000172046, ENSG00000135018, ENSG0000…	13889	60	16792	1.16871	1	0.556466	0.55401
GOTERM_BP_DIRECT	GO:0008104~protein localization	57	0.342775	0.0351919	ENSG00000149295, ENSG00000241978, ENSG00000177169, ENSG00000155254, ENSG00000170293, ENSG00000162706, ENSG00000138834, ENSG00000119684, ENSG00000155974, ENSG00000197969, ENSG00000147439, ENSG00000163161, ENSG00000183454, ENSG00000140326, ENSG00000147676, ENSG00000125124, ENSG00000075945, ENSG00000112514, ENSG00000161509, ENSG00000110651, ENSG00000138686, ENSG00000173805, ENSG00000058453, ENSG0000…	13889	61	16792	1.12973	1	1	0.995679
GOTERM_BP_DIRECT	GO:0001933~negative regulation of protein phosphorylation	56	0.336761	0.0783488	ENSG00000179820, ENSG00000005700, ENSG00000120948, ENSG00000077232, ENSG00000158125, ENSG00000132376, ENSG00000135842, ENSG00000171862, ENSG00000116288, ENSG00000135362, ENSG00000126259, ENSG00000183853, ENSG00000126775, ENSG00000108465, ENSG00000145335, ENSG00000130368, ENSG00000163291, ENSG00000153823, ENSG00000156535, ENSG00000154710, ENSG00000144677, ENSG00000171867, ENSG00000100739, ENSG0000…	13889	61	16792	1.10991	1	1	0.995679
GOTERM_BP_DIRECT	GO:0032092~positive regulation of protein binding	56	0.336761	0.0783488	ENSG00000100060, ENSG00000109756, ENSG00000157837, ENSG00000082701, ENSG00000102606, ENSG00000125845, ENSG00000109072, ENSG00000184584, ENSG00000010704, ENSG00000108342, ENSG00000164932, ENSG00000166710, ENSG00000127666, ENSG00000095739, ENSG00000106003, ENSG00000106123, ENSG00000156299, ENSG00000115109, ENSG00000159640, ENSG00000132341, ENSG00000075340, ENSG00000136986, ENSG00000137312, ENSG0000…	13889	61	16792	1.10991	1	1	0.995679
GOTERM_BP_DIRECT	GO:0007173~epidermal growth factor receptor signaling pathway	55	0.330747	0.00190575	ENSG00000151694, ENSG00000148082, ENSG00000177885, ENSG00000133703, ENSG00000151491, ENSG00000097007, ENSG00000174775, ENSG00000071051, ENSG00000114423, ENSG00000138798, ENSG00000138193, ENSG00000160691, ENSG00000174808, ENSG00000168374, ENSG00000164615, ENSG00000100784, ENSG00000103653, ENSG00000115904, ENSG00000171150, ENSG00000197122, ENSG00000077044, ENSG00000141441, ENSG00000011405, ENSG0000…	13889	56	16792	1.18742	1	0.291956	0.290667
GOTERM_BP_DIRECT	GO:0017148~negative regulation of translation	55	0.330747	0.0192804	ENSG00000129245, ENSG00000172071, ENSG00000099622, ENSG00000102081, ENSG00000111596, ENSG00000073792, ENSG00000159217, ENSG00000116001, ENSG00000142541, ENSG00000171617, ENSG00000171817, ENSG00000055332, ENSG00000131914, ENSG00000214274, ENSG00000136628, ENSG00000114416, ENSG00000132541, ENSG00000173933, ENSG00000135930, ENSG00000151247, ENSG00000136381, ENSG00000115461, ENSG00000188613, ENSG0000…	13889	58	16792	1.14648	1	1	0.995679
GOTERM_BP_DIRECT	GO:0036498~IRE1-mediated unfolded protein response	55	0.330747	0.0441432	ENSG00000116809, ENSG00000074842, ENSG00000262633, ENSG00000106803, ENSG00000128590, ENSG00000174851, ENSG00000138674, ENSG00000025796, ENSG00000168970, ENSG00000138073, ENSG00000160691, ENSG00000106080, ENSG00000013573, ENSG00000143870, ENSG00000243708, ENSG00000101199, ENSG00000072778, ENSG00000198380, ENSG00000196396, ENSG00000068971, ENSG00000090520, ENSG00000065665, ENSG00000159720, ENSG0000…	13889	59	16792	1.12705	1	1	0.995679
GOTERM_BP_DIRECT	GO:0007249~I-kappaB kinase/NF-kappaB signaling	55	0.330747	0.0865003	ENSG00000134318, ENSG00000197372, ENSG00000175104, ENSG00000077150, ENSG00000134070, ENSG00000168256, ENSG00000142867, ENSG00000213341, ENSG00000127666, ENSG00000136869, ENSG00000157625, ENSG00000074696, ENSG00000104856, ENSG00000197885, ENSG00000127191, ENSG00000150991, ENSG00000269335, ENSG00000110330, ENSG00000170458, ENSG00000164342, ENSG00000137275, ENSG00000010671, ENSG00000006062, ENSG0000…	13889	60	16792	1.10826	1	1	0.995679
GOTERM_BP_DIRECT	GO:0070301~cellular response to hydrogen peroxide	54	0.324734	0.0218728	ENSG00000134954, ENSG00000097007, ENSG00000165060, ENSG00000135046, ENSG00000114346, ENSG00000116288, ENSG00000116044, ENSG00000143878, ENSG00000101439, ENSG00000085662, ENSG00000141570, ENSG00000107290, ENSG00000142185, ENSG00000100823, ENSG00000167601, ENSG00000277258, ENSG00000136826, ENSG00000213015, ENSG00000196591, ENSG00000132823, ENSG00000197442, ENSG00000173848, ENSG00000150907, ENSG0000…	13889	57	16792	1.14538	1	1	0.995679
GOTERM_BP_DIRECT	GO:0032091~negative regulation of protein binding	54	0.324734	0.0218728	ENSG00000179588, ENSG00000135924, ENSG00000130119, ENSG00000082701, ENSG00000139644, ENSG00000116288, ENSG00000173714, ENSG00000100109, ENSG00000119922, ENSG00000134072, ENSG00000153071, ENSG00000087088, ENSG00000013573, ENSG00000107643, ENSG00000047579, ENSG00000115109, ENSG00000178585, ENSG00000159640, ENSG00000004487, ENSG00000142453, ENSG00000144118, ENSG00000167895, ENSG00000139372, ENSG0000…	13889	57	16792	1.14538	1	1	0.995679
GOTERM_BP_DIRECT	GO:0070373~negative regulation of ERK1 and ERK2 cascade	54	0.324734	0.049353	ENSG00000153233, ENSG00000213463, ENSG00000175463, ENSG00000097007, ENSG00000169220, ENSG00000154803, ENSG00000167085, ENSG00000084207, ENSG00000171862, ENSG00000198947, ENSG00000120875, ENSG00000164056, ENSG00000145414, ENSG00000164850, ENSG00000116285, ENSG00000174928, ENSG00000092820, ENSG00000103653, ENSG00000108861, ENSG00000136826, ENSG00000136869, ENSG00000196396, ENSG00000175354, ENSG0000…	13889	58	16792	1.12563	1	1	0.995679
GOTERM_BP_DIRECT	GO:0006661~phosphatidylinositol biosynthetic process	54	0.324734	0.049353	ENSG00000163719, ENSG00000241973, ENSG00000155252, ENSG00000166908, ENSG00000112367, ENSG00000171100, ENSG00000132376, ENSG00000171862, ENSG00000198825, ENSG00000268173, ENSG00000143393, ENSG00000108389, ENSG00000143398, ENSG00000103043, ENSG00000276293, ENSG00000134287, ENSG00000138685, ENSG00000035115, ENSG00000159082, ENSG00000115020, ENSG00000040933, ENSG00000063601, ENSG00000011405, ENSG0000…	13889	58	16792	1.12563	1	1	0.995679
GOTERM_BP_DIRECT	GO:0006606~protein import into nucleus	54	0.324734	0.049353	ENSG00000093000, ENSG00000099901, ENSG00000108424, ENSG00000213024, ENSG00000133704, ENSG00000198700, ENSG00000167004, ENSG00000168610, ENSG00000182481, ENSG00000160294, ENSG00000183255, ENSG00000025800, ENSG00000125450, ENSG00000047410, ENSG00000113569, ENSG00000117408, ENSG00000132341, ENSG00000196313, ENSG00000158553, ENSG00000265972, ENSG00000111581, ENSG00000196911, ENSG00000139496, ENSG0000…	13889	58	16792	1.12563	1	1	0.995679
GOTERM_BP_DIRECT	GO:0050680~negative regulation of epithelial cell proliferation	52	0.312707	0.0614637	ENSG00000103175, ENSG00000096872, ENSG00000163913, ENSG00000179222, ENSG00000068885, ENSG00000066468, ENSG00000023734, ENSG00000139687, ENSG00000171862, ENSG00000081189, ENSG00000108187, ENSG00000125965, ENSG00000104332, ENSG00000069702, ENSG00000105707, ENSG00000132541, ENSG00000112033, ENSG00000020633, ENSG00000138002, ENSG00000114251, ENSG00000140832, ENSG00000125378, ENSG00000124882, ENSG0000…	13889	56	16792	1.12266	1	1	0.995679
GOTERM_BP_DIRECT	GO:0075733~intracellular transport of virus	51	0.306693	0.000717426	ENSG00000093000, ENSG00000108424, ENSG00000213024, ENSG00000152465, ENSG00000155975, ENSG00000139722, ENSG00000163002, ENSG00000138750, ENSG00000182481, ENSG00000058804, ENSG00000074319, ENSG00000125450, ENSG00000155561, ENSG00000047410, ENSG00000113569, ENSG00000075188, ENSG00000132341, ENSG00000196313, ENSG00000082898, ENSG00000104938, ENSG00000150991, ENSG00000111581, ENSG00000196911, ENSG0000…	13889	51	16792	1.20901	0.999593	0.136902	0.136298
GOTERM_BP_DIRECT	GO:0006405~RNA export from nucleus	51	0.306693	0.0684609	ENSG00000099901, ENSG00000133226, ENSG00000213024, ENSG00000124193, ENSG00000164609, ENSG00000136937, ENSG00000114503, ENSG00000135486, ENSG00000115875, ENSG00000162231, ENSG00000136450, ENSG00000205323, ENSG00000112081, ENSG00000100227, ENSG00000161547, ENSG00000140829, ENSG00000047410, ENSG00000113569, ENSG00000196313, ENSG00000158553, ENSG00000111786, ENSG00000116754, ENSG00000132661, ENSG0000…	13889	55	16792	1.12109	1	1	0.995679
GOTERM_BP_DIRECT	GO:0048146~positive regulation of fibroblast proliferation	50	0.30068	0.0761542	ENSG00000178971, ENSG00000156860, ENSG00000049247, ENSG00000182718, ENSG00000097007, ENSG00000125084, ENSG00000177606, ENSG00000135446, ENSG00000174808, ENSG00000257365, ENSG00000164258, ENSG00000094804, ENSG00000240972, ENSG00000075426, ENSG00000269897, ENSG00000113721, ENSG00000136104, ENSG00000114251, ENSG00000183087, ENSG00000108175, ENSG00000017427, ENSG00000124882, ENSG00000124762, ENSG0000…	13889	54	16792	1.11946	1	1	0.995679
GOTERM_BP_DIRECT	GO:0051865~protein autoubiquitination	49	0.294666	0.00485148	ENSG00000022840, ENSG00000049167, ENSG00000198862, ENSG00000175104, ENSG00000119048, ENSG00000077152, ENSG00000080802, ENSG00000082996, ENSG00000114062, ENSG00000168894, ENSG00000118518, ENSG00000276043, ENSG00000198060, ENSG00000012048, ENSG00000198373, ENSG00000132109, ENSG00000077721, ENSG00000127191, ENSG00000188050, ENSG00000167333, ENSG00000265491, ENSG00000148356, ENSG00000185345, ENSG0000…	13889	50	16792	1.18483	1	0.586143	0.583557
GOTERM_BP_DIRECT	GO:0006631~fatty acid metabolic process	49	0.294666	0.0404473	ENSG00000112964, ENSG00000180176, ENSG00000005469, ENSG00000173124, ENSG00000133422, ENSG00000176715, ENSG00000138796, ENSG00000244122, ENSG00000163684, ENSG00000162390, ENSG00000135241, ENSG00000121769, ENSG00000119927, ENSG00000145494, ENSG00000011198, ENSG00000120992, ENSG00000145335, ENSG00000157426, ENSG00000159445, ENSG00000165475, ENSG00000116353, ENSG00000169710, ENSG00000011009, ENSG0000…	13889	52	16792	1.13926	1	1	0.995679
GOTERM_BP_DIRECT	GO:0006120~mitochondrial electron transport, NADH to ubiquinone	48	0.288652	0.00565642	ENSG00000091140, ENSG00000183648, ENSG00000004779, ENSG00000198786, ENSG00000109390, ENSG00000168653, ENSG00000165264, ENSG00000145494, ENSG00000184983, ENSG00000164258, ENSG00000198695, ENSG00000119013, ENSG00000151366, ENSG00000131495, ENSG00000023228, ENSG00000213619, ENSG00000140990, ENSG00000167774, ENSG00000128609, ENSG00000255339, ENSG00000088682, ENSG00000137806, ENSG00000130414, ENSG0000…	13889	49	16792	1.18434	1	0.640884	0.638056
GOTERM_BP_DIRECT	GO:0010212~response to ionizing radiation	48	0.288652	0.00565642	ENSG00000181026, ENSG00000182979, ENSG00000106009, ENSG00000196584, ENSG00000157212, ENSG00000163781, ENSG00000087206, ENSG00000167325, ENSG00000162692, ENSG00000168411, ENSG00000158161, ENSG00000100206, ENSG00000182185, ENSG00000188486, ENSG00000186104, ENSG00000126215, ENSG00000105393, ENSG00000108384, ENSG00000185379, ENSG00000149311, ENSG00000163322, ENSG00000186847, ENSG00000163961, ENSG0000…	13889	49	16792	1.18434	1	0.640884	0.638056
GOTERM_BP_DIRECT	GO:0010506~regulation of autophagy	48	0.288652	0.0182672	ENSG00000102043, ENSG00000177169, ENSG00000103490, ENSG00000166908, ENSG00000097007, ENSG00000127580, ENSG00000153558, ENSG00000025039, ENSG00000078081, ENSG00000268173, ENSG00000163565, ENSG00000276293, ENSG00000164938, ENSG00000150995, ENSG00000116954, ENSG00000176720, ENSG00000006025, ENSG00000137752, ENSG00000083750, ENSG00000168502, ENSG00000100219, ENSG00000058056, ENSG00000150867, ENSG0000…	13889	50	16792	1.16065	1	1	0.995679
GOTERM_BP_DIRECT	GO:0006417~regulation of translation	48	0.288652	0.093844	ENSG00000107954, ENSG00000109832, ENSG00000080608, ENSG00000176890, ENSG00000129460, ENSG00000166173, ENSG00000265241, ENSG00000122729, ENSG00000110367, ENSG00000116741, ENSG00000115211, ENSG00000173914, ENSG00000163220, ENSG00000136770, ENSG00000205323, ENSG00000185650, ENSG00000142208, ENSG00000172809, ENSG00000187556, ENSG00000089022, ENSG00000257103, ENSG00000149657, ENSG00000105887, ENSG0000…	13889	52	16792	1.11601	1	1	0.995679
GOTERM_BP_DIRECT	GO:0071333~cellular response to glucose stimulus	48	0.288652	0.093844	ENSG00000138814, ENSG00000243678, ENSG00000180176, ENSG00000067992, ENSG00000107815, ENSG00000130856, ENSG00000105737, ENSG00000175567, ENSG00000072062, ENSG00000198722, ENSG00000109819, ENSG00000158445, ENSG00000081760, ENSG00000164850, ENSG00000023909, ENSG00000121742, ENSG00000001084, ENSG00000100889, ENSG00000081189, ENSG00000185950, ENSG00000011052, ENSG00000086991, ENSG00000162992, ENSG0000…	13889	52	16792	1.11601	1	1	0.995679
GOTERM_BP_DIRECT	GO:0030148~sphingolipid biosynthetic process	47	0.282639	0.00659032	ENSG00000172292, ENSG00000090054, ENSG00000172296, ENSG00000067113, ENSG00000162407, ENSG00000139624, ENSG00000168350, ENSG00000196542, ENSG00000078124, ENSG00000198964, ENSG00000163082, ENSG00000154227, ENSG00000197977, ENSG00000006534, ENSG00000143753, ENSG00000165389, ENSG00000101558, ENSG00000143418, ENSG00000141934, ENSG00000188921, ENSG00000063176, ENSG00000012660, ENSG00000184304, ENSG0000…	13889	48	16792	1.18383	1	0.716829	0.713666
GOTERM_BP_DIRECT	GO:0036297~interstrand cross-link repair	47	0.282639	0.0209101	ENSG00000181544, ENSG00000221829, ENSG00000069275, ENSG00000130997, ENSG00000131944, ENSG00000012061, ENSG00000162607, ENSG00000158169, ENSG00000154920, ENSG00000077152, ENSG00000172732, ENSG00000198924, ENSG00000169689, ENSG00000187790, ENSG00000115392, ENSG00000164053, ENSG00000251503, ENSG00000140525, ENSG00000126215, ENSG00000185379, ENSG00000188827, ENSG00000163961, ENSG00000175054, ENSG0000…	13889	49	16792	1.15967	1	1	0.995679
GOTERM_BP_DIRECT	GO:0031124~mRNA 3'-end processing	47	0.282639	0.0513042	ENSG00000133226, ENSG00000164609, ENSG00000136937, ENSG00000124193, ENSG00000114503, ENSG00000265241, ENSG00000115875, ENSG00000119203, ENSG00000167005, ENSG00000145216, ENSG00000136450, ENSG00000205323, ENSG00000101811, ENSG00000172409, ENSG00000112081, ENSG00000100227, ENSG00000101138, ENSG00000051596, ENSG00000149532, ENSG00000161547, ENSG00000168438, ENSG00000275895, ENSG00000140829, ENSG0000…	13889	50	16792	1.13647	1	1	0.995679
GOTERM_BP_DIRECT	GO:0070936~protein K48-linked ubiquitination	46	0.276625	0.00767287	ENSG00000072401, ENSG00000175063, ENSG00000099804, ENSG00000070423, ENSG00000092871, ENSG00000146021, ENSG00000170035, ENSG00000197579, ENSG00000170633, ENSG00000119048, ENSG00000077152, ENSG00000112343, ENSG00000078140, ENSG00000168159, ENSG00000114062, ENSG00000186187, ENSG00000118518, ENSG00000145495, ENSG00000109332, ENSG00000011275, ENSG00000140367, ENSG00000182247, ENSG00000184787, ENSG0000…	13889	47	16792	1.18329	1	0.789342	0.785859
GOTERM_BP_DIRECT	GO:0007254~JNK cascade	46	0.276625	0.0576715	ENSG00000109339, ENSG00000198001, ENSG00000076984, ENSG00000099942, ENSG00000130758, ENSG00000139625, ENSG00000008735, ENSG00000175104, ENSG00000135341, ENSG00000173327, ENSG00000171522, ENSG00000065559, ENSG00000134070, ENSG00000170425, ENSG00000100324, ENSG00000102466, ENSG00000127863, ENSG00000106100, ENSG00000169727, ENSG00000130829, ENSG00000167207, ENSG00000073803, ENSG00000107643, ENSG0000…	13889	49	16792	1.13499	1	1	0.995679
GOTERM_BP_DIRECT	GO:0015992~proton transport	46	0.276625	0.0576715	ENSG00000071553, ENSG00000213760, ENSG00000136856, ENSG00000175564, ENSG00000197496, ENSG00000155097, ENSG00000113732, ENSG00000175567, ENSG00000138459, ENSG00000131100, ENSG00000117410, ENSG00000088836, ENSG00000147416, ENSG00000153291, ENSG00000254870, ENSG00000255346, ENSG00000163406, ENSG00000110719, ENSG00000167700, ENSG00000102100, ENSG00000164414, ENSG00000110955, ENSG00000176087, ENSG0000…	13889	49	16792	1.13499	1	1	0.995679
GOTERM_BP_DIRECT	GO:0016575~histone deacetylation	45	0.270612	0.00892654	ENSG00000068024, ENSG00000177565, ENSG00000076108, ENSG00000182979, ENSG00000071655, ENSG00000163517, ENSG00000092377, ENSG00000138738, ENSG00000094631, ENSG00000167085, ENSG00000005302, ENSG00000135365, ENSG00000064961, ENSG00000068903, ENSG00000248643, ENSG00000100916, ENSG00000224287, ENSG00000100429, ENSG00000054267, ENSG00000048052, ENSG00000032219, ENSG00000164576, ENSG00000108840, ENSG0000…	13889	46	16792	1.18273	1	0.874721	0.870861
GOTERM_BP_DIRECT	GO:0043647~inositol phosphate metabolic process	45	0.270612	0.0273138	ENSG00000161714, ENSG00000114805, ENSG00000105655, ENSG00000137825, ENSG00000151151, ENSG00000127080, ENSG00000068745, ENSG00000187091, ENSG00000196368, ENSG00000198668, ENSG00000171862, ENSG00000137841, ENSG00000100605, ENSG00000143933, ENSG00000138193, ENSG00000185133, ENSG00000160014, ENSG00000109452, ENSG00000272325, ENSG00000101333, ENSG00000176095, ENSG00000182621, ENSG00000182687, ENSG0000…	13889	47	16792	1.15757	1	1	0.995679
GOTERM_BP_DIRECT	GO:0000910~cytokinesis	45	0.270612	0.0647435	ENSG00000111737, ENSG00000134318, ENSG00000137807, ENSG00000072121, ENSG00000198642, ENSG00000151414, ENSG00000114547, ENSG00000107816, ENSG00000114346, ENSG00000112984, ENSG00000198901, ENSG00000132694, ENSG00000078142, ENSG00000138175, ENSG00000006451, ENSG00000166851, ENSG00000147439, ENSG00000143878, ENSG00000137100, ENSG00000119408, ENSG00000100345, ENSG00000090565, ENSG00000011295, ENSG0000…	13889	48	16792	1.13345	1	1	0.995679
GOTERM_BP_DIRECT	GO:0010467~gene expression	45	0.270612	0.0647435	ENSG00000092199, ENSG00000105258, ENSG00000248905, ENSG00000147274, ENSG00000181222, ENSG00000197111, ENSG00000165819, ENSG00000136937, ENSG00000104824, ENSG00000114503, ENSG00000135486, ENSG00000099783, ENSG00000073792, ENSG00000026103, ENSG00000177700, ENSG00000159217, ENSG00000188342, ENSG00000163882, ENSG00000136231, ENSG00000169564, ENSG00000125944, ENSG00000169045, ENSG00000086991, ENSG0000…	13889	48	16792	1.13345	1	1	0.995679
GOTERM_BP_DIRECT	GO:0007077~mitotic nuclear envelope disassembly	44	0.264598	0.00237875	ENSG00000093000, ENSG00000213024, ENSG00000160789, ENSG00000134057, ENSG00000154229, ENSG00000170312, ENSG00000157456, ENSG00000100749, ENSG00000166851, ENSG00000163002, ENSG00000138750, ENSG00000205423, ENSG00000102900, ENSG00000119408, ENSG00000095319, ENSG00000120253, ENSG00000058804, ENSG00000110713, ENSG00000153201, ENSG00000108559, ENSG00000125450, ENSG00000069248, ENSG00000155561, ENSG0000…	13889	44	16792	1.20901	1	0.340443	0.338941
GOTERM_BP_DIRECT	GO:0000186~activation of MAPKK activity	44	0.264598	0.0311665	ENSG00000181104, ENSG00000156265, ENSG00000198400, ENSG00000099942, ENSG00000099860, ENSG00000139625, ENSG00000152822, ENSG00000135341, ENSG00000134313, ENSG00000134259, ENSG00000132155, ENSG00000116586, ENSG00000138798, ENSG00000163485, ENSG00000146648, ENSG00000109270, ENSG00000055332, ENSG00000149930, ENSG00000096968, ENSG00000091436, ENSG00000168615, ENSG00000143674, ENSG00000169967, ENSG0000…	13889	46	16792	1.15645	1	1	0.995679
GOTERM_BP_DIRECT	GO:0032956~regulation of actin cytoskeleton organization	44	0.264598	0.0725836	ENSG00000134318, ENSG00000046653, ENSG00000163539, ENSG00000097007, ENSG00000111432, ENSG00000150764, ENSG00000075275, ENSG00000247596, ENSG00000115355, ENSG00000175866, ENSG00000166333, ENSG00000100106, ENSG00000119729, ENSG00000092820, ENSG00000142669, ENSG00000123384, ENSG00000145730, ENSG00000092969, ENSG00000184349, ENSG00000167965, ENSG00000067560, ENSG00000113905, ENSG00000050327, ENSG0000…	13889	47	16792	1.13184	1	1	0.995679
GOTERM_BP_DIRECT	GO:0008630~intrinsic apoptotic signaling pathway in response to DNA damage	44	0.264598	0.0725836	ENSG00000136936, ENSG00000090097, ENSG00000257341, ENSG00000213145, ENSG00000263528, ENSG00000143194, ENSG00000097007, ENSG00000115317, ENSG00000076242, ENSG00000197579, ENSG00000002330, ENSG00000225830, ENSG00000100968, ENSG00000030110, ENSG00000116062, ENSG00000142627, ENSG00000087088, ENSG00000101412, ENSG00000153094, ENSG00000132906, ENSG00000149311, ENSG00000106144, ENSG00000145675, ENSG0000…	13889	47	16792	1.13184	1	1	0.995679
GOTERM_BP_DIRECT	GO:0031532~actin cytoskeleton reorganization	44	0.264598	0.0725836	ENSG00000174672, ENSG00000151491, ENSG00000115956, ENSG00000135046, ENSG00000197555, ENSG00000111199, ENSG00000163220, ENSG00000006451, ENSG00000143776, ENSG00000170989, ENSG00000171219, ENSG00000140285, ENSG00000160691, ENSG00000100345, ENSG00000092820, ENSG00000164877, ENSG00000125249, ENSG00000143398, ENSG00000169604, ENSG00000128585, ENSG00000067560, ENSG00000157404, ENSG00000047579, ENSG0000…	13889	47	16792	1.13184	1	1	0.995679
GOTERM_BP_DIRECT	GO:0016241~regulation of macroautophagy	43	0.258584	0.0120533	ENSG00000213760, ENSG00000047249, ENSG00000116903, ENSG00000155097, ENSG00000162409, ENSG00000113732, ENSG00000177628, ENSG00000131100, ENSG00000117410, ENSG00000172803, ENSG00000147416, ENSG00000147614, ENSG00000188021, ENSG00000122958, ENSG00000089006, ENSG00000090989, ENSG00000107643, ENSG00000154277, ENSG00000131558, ENSG00000171130, ENSG00000151502, ENSG00000069329, ENSG00000111640, ENSG0000…	13889	44	16792	1.18154	1	1	0.995679
GOTERM_BP_DIRECT	GO:0032147~activation of protein kinase activity	43	0.258584	0.0355223	ENSG00000149295, ENSG00000129465, ENSG00000075711, ENSG00000129682, ENSG00000118193, ENSG00000175104, ENSG00000114346, ENSG00000018280, ENSG00000171105, ENSG00000141198, ENSG00000266173, ENSG00000085741, ENSG00000072518, ENSG00000162999, ENSG00000259207, ENSG00000102760, ENSG00000092969, ENSG00000137818, ENSG00000092020, ENSG00000112715, ENSG00000114739, ENSG00000135932, ENSG00000130427, ENSG0000…	13889	45	16792	1.15528	1	1	0.995679
GOTERM_BP_DIRECT	GO:0042552~myelination	43	0.258584	0.0812583	ENSG00000198121, ENSG00000145191, ENSG00000155254, ENSG00000122591, ENSG00000170293, ENSG00000049860, ENSG00000197993, ENSG00000144063, ENSG00000197971, ENSG00000136531, ENSG00000197535, ENSG00000134198, ENSG00000115211, ENSG00000122877, ENSG00000088812, ENSG00000141736, ENSG00000109099, ENSG00000147676, ENSG00000181754, ENSG00000133812, ENSG00000128242, ENSG00000146072, ENSG00000112414, ENSG0000…	13889	46	16792	1.13017	1	1	0.995679
GOTERM_BP_DIRECT	GO:0043966~histone H3 acetylation	42	0.252571	0.0139887	ENSG00000109911, ENSG00000136715, ENSG00000135801, ENSG00000156983, ENSG00000196284, ENSG00000196363, ENSG00000176476, ENSG00000149474, ENSG00000152382, ENSG00000043143, ENSG00000168395, ENSG00000111653, ENSG00000135341, ENSG00000119760, ENSG00000138795, ENSG00000171148, ENSG00000151332, ENSG00000114166, ENSG00000134014, ENSG00000083168, ENSG00000120656, ENSG00000115350, ENSG00000137265, ENSG0000…	13889	43	16792	1.1809	1	1	0.995679
GOTERM_BP_DIRECT	GO:0061025~membrane fusion	42	0.252571	0.0404392	ENSG00000135604, ENSG00000263620, ENSG00000262633, ENSG00000092531, ENSG00000099940, ENSG00000049245, ENSG00000099365, ENSG00000117758, ENSG00000173960, ENSG00000138279, ENSG00000136874, ENSG00000115155, ENSG00000115271, ENSG00000088833, ENSG00000101558, ENSG00000079841, ENSG00000100568, ENSG00000183155, ENSG00000168818, ENSG00000106089, ENSG00000104164, ENSG00000079805, ENSG00000103496, ENSG0000…	13889	44	16792	1.15406	1	1	0.995679
GOTERM_BP_DIRECT	GO:0032508~DNA duplex unwinding	42	0.252571	0.0404392	ENSG00000183207, ENSG00000215301, ENSG00000108469, ENSG00000135829, ENSG00000197275, ENSG00000112249, ENSG00000197299, ENSG00000134452, ENSG00000145907, ENSG00000135046, ENSG00000020922, ENSG00000156502, ENSG00000196419, ENSG00000100888, ENSG00000107290, ENSG00000079246, ENSG00000079785, ENSG00000085224, ENSG00000136492, ENSG00000013573, ENSG00000147536, ENSG00000128513, ENSG00000104320, ENSG0000…	13889	44	16792	1.15406	1	1	0.995679
GOTERM_BP_DIRECT	GO:0043434~response to peptide hormone	42	0.252571	0.0404392	ENSG00000172270, ENSG00000070785, ENSG00000152661, ENSG00000113739, ENSG00000108821, ENSG00000145191, ENSG00000180176, ENSG00000115415, ENSG00000135046, ENSG00000196689, ENSG00000111276, ENSG00000173402, ENSG00000174437, ENSG00000115211, ENSG00000122779, ENSG00000157150, ENSG00000169047, ENSG00000162337, ENSG00000277893, ENSG00000120156, ENSG00000070018, ENSG00000102265, ENSG00000130522, ENSG0000…	13889	44	16792	1.15406	1	1	0.995679
GOTERM_BP_DIRECT	GO:0034644~cellular response to UV	42	0.252571	0.0404392	ENSG00000105894, ENSG00000183207, ENSG00000073756, ENSG00000102081, ENSG00000128272, ENSG00000064545, ENSG00000136997, ENSG00000240583, ENSG00000178999, ENSG00000144468, ENSG00000062822, ENSG00000172428, ENSG00000100968, ENSG00000030110, ENSG00000168078, ENSG00000102921, ENSG00000087088, ENSG00000147133, ENSG00000109670, ENSG00000132906, ENSG00000145675, ENSG00000141510, ENSG00000175054, ENSG0000…	13889	44	16792	1.15406	1	1	0.995679
GOTERM_BP_DIRECT	GO:0032755~positive regulation of interleukin-6 production	42	0.252571	0.0908369	ENSG00000239732, ENSG00000089041, ENSG00000016082, ENSG00000158869, ENSG00000243414, ENSG00000103490, ENSG00000144381, ENSG00000159674, ENSG00000196664, ENSG00000036054, ENSG00000136696, ENSG00000136694, ENSG00000115598, ENSG00000276600, ENSG00000170425, ENSG00000116584, ENSG00000251201, ENSG00000137462, ENSG00000187796, ENSG00000129988, ENSG00000106100, ENSG00000167207, ENSG00000127666, ENSG0000…	13889	45	16792	1.12841	1	1	0.995679
GOTERM_BP_DIRECT	GO:0071363~cellular response to growth factor stimulus	42	0.252571	0.0908369	ENSG00000132437, ENSG00000180176, ENSG00000116329, ENSG00000115317, ENSG00000085719, ENSG00000137801, ENSG00000168393, ENSG00000177426, ENSG00000247596, ENSG00000137764, ENSG00000029559, ENSG00000171105, ENSG00000157193, ENSG00000160691, ENSG00000168036, ENSG00000141736, ENSG00000122691, ENSG00000091879, ENSG00000105176, ENSG00000149557, ENSG00000108443, ENSG00000104332, ENSG00000136826, ENSG0000…	13889	45	16792	1.12841	1	1	0.995679
GOTERM_BP_DIRECT	GO:0000278~mitotic cell cycle	41	0.246557	0.00395151	ENSG00000114904, ENSG00000138738, ENSG00000196584, ENSG00000180370, ENSG00000137843, ENSG00000138778, ENSG00000114126, ENSG00000203760, ENSG00000136159, ENSG00000186185, ENSG00000167325, ENSG00000036257, ENSG00000118513, ENSG00000102901, ENSG00000165660, ENSG00000121481, ENSG00000221914, ENSG00000096401, ENSG00000175470, ENSG00000198176, ENSG00000126001, ENSG00000134602, ENSG00000156475, ENSG0000…	13889	41	16792	1.20901	1	0.50608	0.503847
GOTERM_BP_DIRECT	GO:0032526~response to retinoic acid	41	0.246557	0.00395151	ENSG00000103811, ENSG00000115457, ENSG00000064545, ENSG00000116521, ENSG00000196505, ENSG00000084676, ENSG00000075290, ENSG00000204516, ENSG00000132170, ENSG00000086696, ENSG00000104381, ENSG00000148344, ENSG00000165506, ENSG00000061492, ENSG00000129355, ENSG00000158955, ENSG00000107984, ENSG00000262664, ENSG00000067066, ENSG00000066056, ENSG00000176444, ENSG00000177076, ENSG00000131759, ENSG0000…	13889	41	16792	1.20901	1	0.50608	0.503847
GOTERM_BP_DIRECT	GO:0006986~response to unfolded protein	41	0.246557	0.0162207	ENSG00000135924, ENSG00000051108, ENSG00000204390, ENSG00000145050, ENSG00000144381, ENSG00000136816, ENSG00000164070, ENSG00000137801, ENSG00000023318, ENSG00000170276, ENSG00000116688, ENSG00000139644, ENSG00000116663, ENSG00000080824, ENSG00000113296, ENSG00000113194, ENSG00000122557, ENSG00000170606, ENSG00000168936, ENSG00000149257, ENSG00000163527, ENSG00000144224, ENSG00000109971, ENSG0000…	13889	42	16792	1.18023	1	1	0.995679
GOTERM_BP_DIRECT	GO:0006024~glycosaminoglycan biosynthetic process	40	0.240544	0.0522141	ENSG00000155893, ENSG00000213420, ENSG00000272916, ENSG00000109814, ENSG00000153976, ENSG00000171004, ENSG00000158008, ENSG00000162694, ENSG00000183098, ENSG00000162512, ENSG00000122254, ENSG00000015532, ENSG00000070614, ENSG00000076716, ENSG00000176022, ENSG00000027847, ENSG00000111846, ENSG00000149541, ENSG00000179399, ENSG00000151348, ENSG00000113721, ENSG00000136542, ENSG00000213614, ENSG0000…	13889	42	16792	1.15144	1	1	0.995679
GOTERM_BP_DIRECT	GO:0009411~response to UV	40	0.240544	0.0522141	ENSG00000135945, ENSG00000134899, ENSG00000099622, ENSG00000049167, ENSG00000076984, ENSG00000162607, ENSG00000116747, ENSG00000134574, ENSG00000075131, ENSG00000158941, ENSG00000119048, ENSG00000132356, ENSG00000119401, ENSG00000062822, ENSG00000145736, ENSG00000225830, ENSG00000163161, ENSG00000116062, ENSG00000136273, ENSG00000121988, ENSG00000163945, ENSG00000143476, ENSG00000140464, ENSG0000…	13889	42	16792	1.15144	1	1	0.995679
GOTERM_BP_DIRECT	GO:0051496~positive regulation of stress fiber assembly	40	0.240544	0.0522141	ENSG00000198121, ENSG00000135723, ENSG00000074964, ENSG00000070087, ENSG00000166949, ENSG00000119185, ENSG00000198844, ENSG00000104728, ENSG00000136238, ENSG00000196405, ENSG00000118137, ENSG00000034971, ENSG00000120896, ENSG00000146904, ENSG00000085741, ENSG00000086991, ENSG00000106683, ENSG00000162552, ENSG00000102760, ENSG00000067560, ENSG00000104332, ENSG00000050327, ENSG00000175175, ENSG0000…	13889	42	16792	1.15144	1	1	0.995679
GOTERM_BP_DIRECT	GO:0060348~bone development	40	0.240544	0.0522141	ENSG00000107831, ENSG00000157637, ENSG00000198682, ENSG00000196562, ENSG00000141627, ENSG00000125084, ENSG00000113658, ENSG00000066468, ENSG00000078246, ENSG00000134253, ENSG00000171522, ENSG00000159899, ENSG00000167522, ENSG00000034971, ENSG00000166794, ENSG00000174705, ENSG00000148343, ENSG00000145431, ENSG00000277893, ENSG00000108786, ENSG00000147316, ENSG00000102024, ENSG00000183018, ENSG0000…	13889	42	16792	1.15144	1	1	0.995679
GOTERM_BP_DIRECT	GO:0007223~Wnt signaling pathway, calcium modulating pathway	39	0.23453	0.00552912	ENSG00000138814, ENSG00000107758, ENSG00000126070, ENSG00000198668, ENSG00000135341, ENSG00000134698, ENSG00000138795, ENSG00000137841, ENSG00000174804, ENSG00000090905, ENSG00000143933, ENSG00000168036, ENSG00000085741, ENSG00000160014, ENSG00000186469, ENSG00000092847, ENSG00000182621, ENSG00000164930, ENSG00000149782, ENSG00000155363, ENSG00000180340, ENSG00000131196, ENSG00000123908, ENSG0000…	13889	39	16792	1.20901	1	0.63979	0.636967
GOTERM_BP_DIRECT	GO:0006487~protein N-linked glycosylation	39	0.23453	0.00552912	ENSG00000129562, ENSG00000182858, ENSG00000000419, ENSG00000104723, ENSG00000114745, ENSG00000171124, ENSG00000152127, ENSG00000008513, ENSG00000134851, ENSG00000115275, ENSG00000120697, ENSG00000187097, ENSG00000172728, ENSG00000180509, ENSG00000180549, ENSG00000088035, ENSG00000013375, ENSG00000167889, ENSG00000027847, ENSG00000156413, ENSG00000196371, ENSG00000128242, ENSG00000172461, ENSG0000…	13889	39	16792	1.20901	1	0.63979	0.636967
GOTERM_BP_DIRECT	GO:0007346~regulation of mitotic cell cycle	39	0.23453	0.0217494	ENSG00000112029, ENSG00000151414, ENSG00000064102, ENSG00000137103, ENSG00000136997, ENSG00000173207, ENSG00000139687, ENSG00000169129, ENSG00000165169, ENSG00000166851, ENSG00000119408, ENSG00000234602, ENSG00000089685, ENSG00000275993, ENSG00000102096, ENSG00000131931, ENSG00000198355, ENSG00000155827, ENSG00000177519, ENSG00000151465, ENSG00000137575, ENSG00000139352, ENSG00000142178, ENSG0000…	13889	40	16792	1.17879	1	1	0.995679
GOTERM_BP_DIRECT	GO:1901215~negative regulation of neuron death	39	0.23453	0.0217494	ENSG00000112964, ENSG00000162924, ENSG00000136235, ENSG00000115317, ENSG00000177628, ENSG00000109819, ENSG00000174059, ENSG00000137642, ENSG00000116288, ENSG00000148925, ENSG00000100604, ENSG00000168610, ENSG00000168036, ENSG00000182087, ENSG00000100764, ENSG00000142208, ENSG00000108342, ENSG00000105550, ENSG00000145335, ENSG00000130203, ENSG00000188906, ENSG00000130427, ENSG00000078237, ENSG0000…	13889	40	16792	1.17879	1	1	0.995679
GOTERM_BP_DIRECT	GO:0045184~establishment of protein localization	39	0.23453	0.0217494	ENSG00000102383, ENSG00000107679, ENSG00000108424, ENSG00000132535, ENSG00000118193, ENSG00000172273, ENSG00000097007, ENSG00000151150, ENSG00000132471, ENSG00000165280, ENSG00000159753, ENSG00000164171, ENSG00000134874, ENSG00000171444, ENSG00000110880, ENSG00000143951, ENSG00000166851, ENSG00000144824, ENSG00000169760, ENSG00000186862, ENSG00000125249, ENSG00000182149, ENSG00000095397, ENSG0000…	13889	40	16792	1.17879	1	1	0.995679
GOTERM_BP_DIRECT	GO:0006289~nucleotide-excision repair	39	0.23453	0.0592147	ENSG00000136936, ENSG00000110768, ENSG00000104884, ENSG00000012061, ENSG00000111358, ENSG00000049167, ENSG00000134574, ENSG00000154328, ENSG00000158169, ENSG00000154767, ENSG00000114026, ENSG00000066427, ENSG00000145736, ENSG00000014824, ENSG00000270181, ENSG00000163161, ENSG00000136273, ENSG00000183474, ENSG00000185379, ENSG00000179262, ENSG00000213780, ENSG00000188827, ENSG00000109674, ENSG0000…	13889	41	16792	1.15004	1	1	0.995679
GOTERM_BP_DIRECT	GO:0000045~autophagosome assembly	39	0.23453	0.0592147	ENSG00000157954, ENSG00000179364, ENSG00000130734, ENSG00000070540, ENSG00000110046, ENSG00000168010, ENSG00000117758, ENSG00000153339, ENSG00000175224, ENSG00000085978, ENSG00000198925, ENSG00000066739, ENSG00000125703, ENSG00000144848, ENSG00000168397, ENSG00000140941, ENSG00000126775, ENSG00000034713, ENSG00000101460, ENSG00000126581, ENSG00000181652, ENSG00000023287, ENSG00000164938, ENSG0000…	13889	41	16792	1.15004	1	1	0.995679
GOTERM_BP_DIRECT	GO:0030521~androgen receptor signaling pathway	39	0.23453	0.0592147	ENSG00000124151, ENSG00000180530, ENSG00000067113, ENSG00000175221, ENSG00000117713, ENSG00000109819, ENSG00000266412, ENSG00000139687, ENSG00000078043, ENSG00000134058, ENSG00000155974, ENSG00000004478, ENSG00000140682, ENSG00000084676, ENSG00000124939, ENSG00000042429, ENSG00000168036, ENSG00000114062, ENSG00000105173, ENSG00000164758, ENSG00000125686, ENSG00000012048, ENSG00000033800, ENSG0000…	13889	41	16792	1.15004	1	1	0.995679
GOTERM_BP_DIRECT	GO:0033683~nucleotide-excision repair, DNA incision	38	0.228516	0.00653521	ENSG00000136936, ENSG00000110768, ENSG00000175482, ENSG00000163918, ENSG00000104884, ENSG00000134899, ENSG00000077514, ENSG00000012061, ENSG00000111358, ENSG00000049541, ENSG00000134574, ENSG00000106628, ENSG00000114026, ENSG00000139842, ENSG00000062822, ENSG00000143799, ENSG00000145736, ENSG00000163161, ENSG00000100387, ENSG00000213780, ENSG00000167986, ENSG00000272047, ENSG00000133119, ENSG0000…	13889	38	16792	1.20901	1	0.716829	0.713666
GOTERM_BP_DIRECT	GO:0006605~protein targeting	38	0.228516	0.0251478	ENSG00000135506, ENSG00000179841, ENSG00000213463, ENSG00000069974, ENSG00000197892, ENSG00000196860, ENSG00000170296, ENSG00000119681, ENSG00000152520, ENSG00000115993, ENSG00000197879, ENSG00000137642, ENSG00000132432, ENSG00000172728, ENSG00000169760, ENSG00000166913, ENSG00000100321, ENSG00000140464, ENSG00000131016, ENSG00000151320, ENSG00000129354, ENSG00000152056, ENSG00000108953, ENSG0000…	13889	39	16792	1.17801	1	1	0.995679
GOTERM_BP_DIRECT	GO:0018279~protein N-linked glycosylation via asparagine	38	0.228516	0.0670616	ENSG00000129562, ENSG00000180398, ENSG00000134910, ENSG00000183828, ENSG00000000419, ENSG00000104723, ENSG00000160408, ENSG00000165280, ENSG00000064225, ENSG00000126091, ENSG00000008513, ENSG00000136731, ENSG00000120697, ENSG00000157350, ENSG00000110080, ENSG00000179085, ENSG00000073849, ENSG00000184005, ENSG00000136908, ENSG00000163527, ENSG00000184787, ENSG00000070731, ENSG00000099958, ENSG0000…	13889	40	16792	1.14856	1	1	0.995679
GOTERM_BP_DIRECT	GO:0006418~tRNA aminoacylation for protein translation	38	0.228516	0.0670616	ENSG00000106105, ENSG00000133706, ENSG00000146282, ENSG00000106305, ENSG00000138777, ENSG00000196305, ENSG00000204394, ENSG00000116120, ENSG00000154719, ENSG00000117593, ENSG00000140105, ENSG00000110619, ENSG00000011376, ENSG00000136628, ENSG00000179115, ENSG00000178149, ENSG00000112855, ENSG00000134905, ENSG00000113407, ENSG00000247626, ENSG00000090861, ENSG00000104835, ENSG00000115866, ENSG0000…	13889	40	16792	1.14856	1	1	0.995679
GOTERM_BP_DIRECT	GO:0010508~positive regulation of autophagy	38	0.228516	0.0670616	ENSG00000198382, ENSG00000177169, ENSG00000186815, ENSG00000198168, ENSG00000116209, ENSG00000162409, ENSG00000154803, ENSG00000132274, ENSG00000002330, ENSG00000112561, ENSG00000114388, ENSG00000132356, ENSG00000103313, ENSG00000176171, ENSG00000126775, ENSG00000127666, ENSG00000145632, ENSG00000126581, ENSG00000130147, ENSG00000102096, ENSG00000188906, ENSG00000132109, ENSG00000176641, ENSG0000…	13889	40	16792	1.14856	1	1	0.995679
GOTERM_BP_DIRECT	GO:0006296~nucleotide-excision repair, DNA incision, 5'-to lesion	37	0.222503	0.00772005	ENSG00000136936, ENSG00000110768, ENSG00000175482, ENSG00000163918, ENSG00000104884, ENSG00000134899, ENSG00000077514, ENSG00000012061, ENSG00000111358, ENSG00000049541, ENSG00000065057, ENSG00000134574, ENSG00000106628, ENSG00000139842, ENSG00000062822, ENSG00000143799, ENSG00000145736, ENSG00000163161, ENSG00000100387, ENSG00000213780, ENSG00000167986, ENSG00000272047, ENSG00000133119, ENSG0000…	13889	37	16792	1.20901	1	0.789342	0.785859
GOTERM_BP_DIRECT	GO:0007080~mitotic metaphase plate congression	37	0.222503	0.00772005	ENSG00000108424, ENSG00000132612, ENSG00000040275, ENSG00000118193, ENSG00000254093, ENSG00000138778, ENSG00000134057, ENSG00000119541, ENSG00000131165, ENSG00000083937, ENSG00000086827, ENSG00000036257, ENSG00000164695, ENSG00000121621, ENSG00000134690, ENSG00000179041, ENSG00000142945, ENSG00000147457, ENSG00000126581, ENSG00000094880, ENSG00000146670, ENSG00000130724, ENSG00000237649, ENSG0000…	13889	37	16792	1.20901	1	0.789342	0.785859
GOTERM_BP_DIRECT	GO:0018107~peptidyl-threonine phosphorylation	37	0.222503	0.0290472	ENSG00000135503, ENSG00000173020, ENSG00000130758, ENSG00000139625, ENSG00000072062, ENSG00000082701, ENSG00000110422, ENSG00000112742, ENSG00000198648, ENSG00000170312, ENSG00000115170, ENSG00000084774, ENSG00000142208, ENSG00000072518, ENSG00000149554, ENSG00000147133, ENSG00000164715, ENSG00000100030, ENSG00000107643, ENSG00000064393, ENSG00000106799, ENSG00000188906, ENSG00000198793, ENSG0000…	13889	38	16792	1.1772	1	1	0.995679
GOTERM_BP_DIRECT	GO:0000079~regulation of cyclin-dependent protein serine/threonine kinase activity	37	0.222503	0.0758395	ENSG00000110768, ENSG00000101391, ENSG00000123080, ENSG00000197299, ENSG00000020426, ENSG00000107937, ENSG00000197019, ENSG00000171862, ENSG00000158402, ENSG00000111276, ENSG00000134058, ENSG00000175305, ENSG00000162595, ENSG00000082258, ENSG00000100526, ENSG00000108100, ENSG00000221978, ENSG00000127564, ENSG00000094804, ENSG00000108465, ENSG00000129355, ENSG00000147082, ENSG00000116717, ENSG0000…	13889	39	16792	1.14701	1	1	0.995679
GOTERM_BP_DIRECT	GO:0032570~response to progesterone	37	0.222503	0.0758395	ENSG00000105894, ENSG00000105974, ENSG00000125384, ENSG00000176890, ENSG00000137801, ENSG00000002330, ENSG00000133962, ENSG00000025434, ENSG00000174898, ENSG00000084676, ENSG00000188782, ENSG00000137462, ENSG00000163288, ENSG00000140526, ENSG00000100300, ENSG00000092969, ENSG00000125740, ENSG00000131477, ENSG00000175592, ENSG00000175294, ENSG00000072310, ENSG00000105329, ENSG00000099338, ENSG0000…	13889	39	16792	1.14701	1	1	0.995679
GOTERM_BP_DIRECT	GO:0008333~endosome to lysosome transport	37	0.222503	0.0758395	ENSG00000051009, ENSG00000135966, ENSG00000100281, ENSG00000006715, ENSG00000215305, ENSG00000105339, ENSG00000171100, ENSG00000170310, ENSG00000168172, ENSG00000095066, ENSG00000206418, ENSG00000166971, ENSG00000143878, ENSG00000160695, ENSG00000167705, ENSG00000134709, ENSG00000143376, ENSG00000104142, ENSG00000143553, ENSG00000126775, ENSG00000074319, ENSG00000124333, ENSG00000104497, ENSG0000…	13889	39	16792	1.14701	1	1	0.995679
GOTERM_BP_DIRECT	GO:0000302~response to reactive oxygen species	37	0.222503	0.0758395	ENSG00000176153, ENSG00000068001, ENSG00000104687, ENSG00000211445, ENSG00000197930, ENSG00000109819, ENSG00000084207, ENSG00000136810, ENSG00000172115, ENSG00000142168, ENSG00000143556, ENSG00000165168, ENSG00000117450, ENSG00000164294, ENSG00000117592, ENSG00000189058, ENSG00000100348, ENSG00000255346, ENSG00000086991, ENSG00000164978, ENSG00000126432, ENSG00000109610, ENSG00000233276, ENSG0000…	13889	39	16792	1.14701	1	1	0.995679
GOTERM_BP_DIRECT	GO:0042059~negative regulation of epidermal growth factor receptor signaling pathway	36	0.216489	0.00911437	ENSG00000136738, ENSG00000177885, ENSG00000213024, ENSG00000070423, ENSG00000149177, ENSG00000147010, ENSG00000136158, ENSG00000042753, ENSG00000196961, ENSG00000159733, ENSG00000213949, ENSG00000138798, ENSG00000164056, ENSG00000146648, ENSG00000102606, ENSG00000107295, ENSG00000127527, ENSG00000070831, ENSG00000185359, ENSG00000074319, ENSG00000161203, ENSG00000136848, ENSG00000175354, ENSG0000…	13889	36	16792	1.20901	1	0.877319	0.873447
GOTERM_BP_DIRECT	GO:0032543~mitochondrial translation	36	0.216489	0.00911437	ENSG00000111639, ENSG00000163319, ENSG00000146282, ENSG00000173141, ENSG00000059691, ENSG00000266472, ENSG00000156469, ENSG00000182180, ENSG00000159111, ENSG00000125445, ENSG00000062582, ENSG00000084092, ENSG00000243927, ENSG00000011376, ENSG00000214026, ENSG00000239789, ENSG00000267855, ENSG00000112855, ENSG00000122085, ENSG00000122140, ENSG00000130348, ENSG00000181991, ENSG00000172586, ENSG0000…	13889	36	16792	1.20901	1	0.877319	0.873447
GOTERM_BP_DIRECT	GO:0008033~tRNA processing	36	0.216489	0.0335149	ENSG00000174173, ENSG00000258790, ENSG00000188917, ENSG00000065457, ENSG00000241370, ENSG00000172315, ENSG00000172336, ENSG00000110060, ENSG00000113272, ENSG00000105171, ENSG00000255561, ENSG00000121486, ENSG00000148688, ENSG00000105202, ENSG00000104356, ENSG00000090861, ENSG00000006744, ENSG00000198874, ENSG00000135297, ENSG00000196976, ENSG00000065427, ENSG00000132463, ENSG00000043514, ENSG0000…	13889	37	16792	1.17634	1	1	0.995679
GOTERM_BP_DIRECT	GO:0034446~substrate adhesion-dependent cell spreading	36	0.216489	0.0856384	ENSG00000073712, ENSG00000118193, ENSG00000097007, ENSG00000049245, ENSG00000169242, ENSG00000139626, ENSG00000115414, ENSG00000136238, ENSG00000135862, ENSG00000166333, ENSG00000115232, ENSG00000174804, ENSG00000173517, ENSG00000146904, ENSG00000182580, ENSG00000166452, ENSG00000164877, ENSG00000259207, ENSG00000120156, ENSG00000169604, ENSG00000167601, ENSG00000155760, ENSG00000077943, ENSG0000…	13889	38	16792	1.14538	1	1	0.995679
GOTERM_BP_DIRECT	GO:0008625~extrinsic apoptotic signaling pathway via death domain receptors	36	0.216489	0.0856384	ENSG00000213782, ENSG00000215301, ENSG00000049249, ENSG00000104689, ENSG00000170296, ENSG00000026103, ENSG00000002330, ENSG00000134259, ENSG00000003400, ENSG00000118412, ENSG00000151929, ENSG00000160570, ENSG00000184047, ENSG00000087088, ENSG00000015475, ENSG00000145675, ENSG00000165943, ENSG00000136848, ENSG00000196072, ENSG00000171791, ENSG00000134243, ENSG00000196730, ENSG00000168040, ENSG0000…	13889	38	16792	1.14538	1	1	0.995679
GOTERM_BP_DIRECT	GO:0038128~ERBB2 signaling pathway	36	0.216489	0.0856384	ENSG00000153233, ENSG00000109458, ENSG00000177885, ENSG00000133703, ENSG00000174775, ENSG00000085719, ENSG00000138798, ENSG00000080824, ENSG00000146648, ENSG00000113070, ENSG00000160691, ENSG00000174808, ENSG00000138592, ENSG00000141736, ENSG00000213281, ENSG00000142208, ENSG00000101213, ENSG00000145675, ENSG00000181852, ENSG00000065361, ENSG00000115904, ENSG00000197122, ENSG00000141738, ENSG0000…	13889	38	16792	1.14538	1	1	0.995679
GOTERM_BP_DIRECT	GO:0006284~base-excision repair	35	0.210476	0.0107539	ENSG00000136936, ENSG00000103152, ENSG00000076248, ENSG00000129484, ENSG00000137309, ENSG00000065057, ENSG00000154328, ENSG00000152669, ENSG00000114026, ENSG00000073050, ENSG00000225830, ENSG00000086758, ENSG00000100823, ENSG00000169188, ENSG00000168496, ENSG00000109674, ENSG00000141510, ENSG00000160957, ENSG00000198890, ENSG00000132383, ENSG00000117748, ENSG00000170242, ENSG00000132781, ENSG0000…	13889	35	16792	1.20901	1	1	0.995679
GOTERM_BP_DIRECT	GO:0007040~lysosome organization	35	0.210476	0.0386261	ENSG00000051009, ENSG00000103174, ENSG00000049860, ENSG00000168172, ENSG00000112561, ENSG00000111670, ENSG00000095066, ENSG00000134575, ENSG00000166971, ENSG00000113273, ENSG00000189298, ENSG00000164073, ENSG00000160695, ENSG00000140943, ENSG00000149357, ENSG00000188603, ENSG00000106460, ENSG00000134709, ENSG00000104142, ENSG00000128973, ENSG00000165029, ENSG00000108784, ENSG00000126581, ENSG0000…	13889	36	16792	1.17543	1	1	0.995679
GOTERM_BP_DIRECT	GO:0042769~DNA damage response, detection of DNA damage	35	0.210476	0.0386261	ENSG00000149273, ENSG00000175482, ENSG00000163918, ENSG00000077514, ENSG00000049541, ENSG00000162607, ENSG00000106628, ENSG00000119048, ENSG00000139842, ENSG00000062822, ENSG00000143799, ENSG00000061794, ENSG00000125901, ENSG00000100387, ENSG00000167986, ENSG00000143476, ENSG00000133119, ENSG00000070950, ENSG00000132646, ENSG00000181991, ENSG00000039650, ENSG00000035928, ENSG00000132383, ENSG0000…	13889	36	16792	1.17543	1	1	0.995679
GOTERM_BP_DIRECT	GO:0006446~regulation of translational initiation	35	0.210476	0.0386261	ENSG00000130811, ENSG00000114867, ENSG00000136937, ENSG00000114503, ENSG00000110321, ENSG00000104408, ENSG00000075151, ENSG00000114784, ENSG00000134030, ENSG00000100129, ENSG00000079785, ENSG00000100664, ENSG00000161960, ENSG00000106263, ENSG00000085760, ENSG00000183655, ENSG00000106682, ENSG00000205609, ENSG00000147677, ENSG00000178982, ENSG00000158417, ENSG00000149100, ENSG00000119392, ENSG0000…	13889	36	16792	1.17543	1	1	0.995679
GOTERM_BP_DIRECT	GO:0070534~protein K63-linked ubiquitination	35	0.210476	0.0965529	ENSG00000108106, ENSG00000070423, ENSG00000110107, ENSG00000175104, ENSG00000170035, ENSG00000244687, ENSG00000119048, ENSG00000077152, ENSG00000177889, ENSG00000132256, ENSG00000184182, ENSG00000204713, ENSG00000186660, ENSG00000163961, ENSG00000182247, ENSG00000255073, ENSG00000198373, ENSG00000176641, ENSG00000175931, ENSG00000069869, ENSG00000127191, ENSG00000177479, ENSG00000132388, ENSG0000…	13889	37	16792	1.14366	1	1	0.995679
GOTERM_BP_DIRECT	GO:0000731~DNA synthesis involved in DNA repair	34	0.204462	0.0444641	ENSG00000174371, ENSG00000175482, ENSG00000177302, ENSG00000077514, ENSG00000197299, ENSG00000196584, ENSG00000175643, ENSG00000020922, ENSG00000062822, ENSG00000138376, ENSG00000182185, ENSG00000136492, ENSG00000126215, ENSG00000177084, ENSG00000108384, ENSG00000124535, ENSG00000185379, ENSG00000149311, ENSG00000012048, ENSG00000104320, ENSG00000129355, ENSG00000133119, ENSG00000139618, ENSG0000…	13889	35	16792	1.17447	1	1	0.995679
GOTERM_BP_DIRECT	GO:0031648~protein destabilization	34	0.204462	0.0444641	ENSG00000105677, ENSG00000103811, ENSG00000090432, ENSG00000151876, ENSG00000007944, ENSG00000148180, ENSG00000164751, ENSG00000166851, ENSG00000134371, ENSG00000125845, ENSG00000125968, ENSG00000164736, ENSG00000015133, ENSG00000145335, ENSG00000196470, ENSG00000135679, ENSG00000132109, ENSG00000197122, ENSG00000163904, ENSG00000253729, ENSG00000077463, ENSG00000170881, ENSG00000005812, ENSG0000…	13889	35	16792	1.17447	1	1	0.995679
GOTERM_BP_DIRECT	GO:0071902~positive regulation of protein serine/threonine kinase activity	34	0.204462	0.0444641	ENSG00000114209, ENSG00000138617, ENSG00000136158, ENSG00000198668, ENSG00000113575, ENSG00000100726, ENSG00000151726, ENSG00000143933, ENSG00000266173, ENSG00000167244, ENSG00000126934, ENSG00000134072, ENSG00000160014, ENSG00000012223, ENSG00000106462, ENSG00000145335, ENSG00000136848, ENSG00000067560, ENSG00000104872, ENSG00000135932, ENSG00000130304, ENSG00000197122, ENSG00000171450, ENSG0000…	13889	35	16792	1.17447	1	1	0.995679
GOTERM_BP_DIRECT	GO:0006370~7-methylguanosine mRNA capping	33	0.198448	0.0149414	ENSG00000110768, ENSG00000104884, ENSG00000105258, ENSG00000181222, ENSG00000111358, ENSG00000136937, ENSG00000020426, ENSG00000114503, ENSG00000137200, ENSG00000177700, ENSG00000134058, ENSG00000188342, ENSG00000145736, ENSG00000163882, ENSG00000163161, ENSG00000101654, ENSG00000213780, ENSG00000099817, ENSG00000272047, ENSG00000100142, ENSG00000047315, ENSG00000074356, ENSG00000196235, ENSG0000…	13889	33	16792	1.20901	1	1	0.995679
GOTERM_BP_DIRECT	GO:0010718~positive regulation of epithelial to mesenchymal transition	33	0.198448	0.0149414	ENSG00000108821, ENSG00000130558, ENSG00000175387, ENSG00000166949, ENSG00000138795, ENSG00000140682, ENSG00000018408, ENSG00000125845, ENSG00000168036, ENSG00000153071, ENSG00000122694, ENSG00000148400, ENSG00000124216, ENSG00000122691, ENSG00000106462, ENSG00000095739, ENSG00000148204, ENSG00000102760, ENSG00000092969, ENSG00000183779, ENSG00000111846, ENSG00000106799, ENSG00000196591, ENSG0000…	13889	33	16792	1.20901	1	1	0.995679
GOTERM_BP_DIRECT	GO:0001837~epithelial to mesenchymal transition	33	0.198448	0.0511209	ENSG00000125363, ENSG00000197451, ENSG00000115318, ENSG00000066468, ENSG00000134013, ENSG00000082701, ENSG00000138795, ENSG00000168214, ENSG00000125845, ENSG00000183691, ENSG00000168036, ENSG00000100644, ENSG00000085741, ENSG00000130726, ENSG00000148400, ENSG00000044090, ENSG00000124216, ENSG00000162552, ENSG00000092969, ENSG00000106799, ENSG00000196154, ENSG00000115109, ENSG00000105329, ENSG0000…	13889	34	16792	1.17346	1	1	0.995679
GOTERM_BP_DIRECT	GO:0006626~protein targeting to mitochondrion	33	0.198448	0.0511209	ENSG00000196683, ENSG00000099800, ENSG00000134375, ENSG00000025772, ENSG00000205981, ENSG00000116688, ENSG00000175768, ENSG00000137463, ENSG00000150779, ENSG00000169100, ENSG00000134809, ENSG00000100225, ENSG00000186642, ENSG00000168958, ENSG00000104381, ENSG00000100300, ENSG00000015475, ENSG00000214253, ENSG00000072756, ENSG00000128654, ENSG00000104980, ENSG00000130204, ENSG00000173171, ENSG0000…	13889	34	16792	1.17346	1	1	0.995679
GOTERM_BP_DIRECT	GO:0000722~telomere maintenance via recombination	32	0.192435	0.0175933	ENSG00000175482, ENSG00000163918, ENSG00000077514, ENSG00000049541, ENSG00000106628, ENSG00000198887, ENSG00000062822, ENSG00000168496, ENSG00000163029, ENSG00000126215, ENSG00000146143, ENSG00000177084, ENSG00000108384, ENSG00000129566, ENSG00000156831, ENSG00000133119, ENSG00000132646, ENSG00000198056, ENSG00000139618, ENSG00000035928, ENSG00000132383, ENSG00000117748, ENSG00000111445, ENSG0000…	13889	32	16792	1.20901	1	1	0.995679
GOTERM_BP_DIRECT	GO:0006409~tRNA export from nucleus	32	0.192435	0.0175933	ENSG00000093000, ENSG00000213024, ENSG00000163002, ENSG00000138750, ENSG00000102900, ENSG00000095319, ENSG00000120253, ENSG00000058804, ENSG00000110713, ENSG00000153201, ENSG00000108559, ENSG00000125450, ENSG00000069248, ENSG00000155561, ENSG00000047410, ENSG00000113569, ENSG00000075188, ENSG00000132341, ENSG00000196313, ENSG00000165271, ENSG00000136243, ENSG00000111581, ENSG00000139496, ENSG0000…	13889	32	16792	1.20901	1	1	0.995679
GOTERM_BP_DIRECT	GO:0070911~global genome nucleotide-excision repair	32	0.192435	0.0175933	ENSG00000136936, ENSG00000110768, ENSG00000103275, ENSG00000104884, ENSG00000012061, ENSG00000111358, ENSG00000134574, ENSG00000154767, ENSG00000139842, ENSG00000177889, ENSG00000143799, ENSG00000145736, ENSG00000163161, ENSG00000157450, ENSG00000100387, ENSG00000213780, ENSG00000184900, ENSG00000167986, ENSG00000272047, ENSG00000131778, ENSG00000175595, ENSG00000150991, ENSG00000158290, ENSG0000…	13889	32	16792	1.20901	1	1	0.995679
GOTERM_BP_DIRECT	GO:0006383~transcription from RNA polymerase III promoter	32	0.192435	0.0586978	ENSG00000155115, ENSG00000125484, ENSG00000241258, ENSG00000119041, ENSG00000116747, ENSG00000077235, ENSG00000177700, ENSG00000165684, ENSG00000148606, ENSG00000251247, ENSG00000186141, ENSG00000166478, ENSG00000186184, ENSG00000148308, ENSG00000163882, ENSG00000058600, ENSG00000168495, ENSG00000122034, ENSG00000161980, ENSG00000099817, ENSG00000164975, ENSG00000100142, ENSG00000104976, ENSG0000…	13889	33	16792	1.17238	1	1	0.995679
GOTERM_BP_DIRECT	GO:0071526~semaphorin-plexin signaling pathway	32	0.192435	0.0586978	ENSG00000112902, ENSG00000153993, ENSG00000105976, ENSG00000075213, ENSG00000196189, ENSG00000167680, ENSG00000004399, ENSG00000164050, ENSG00000135622, ENSG00000136238, ENSG00000143434, ENSG00000185033, ENSG00000095539, ENSG00000130827, ENSG00000168758, ENSG00000001617, ENSG00000092421, ENSG00000170381, ENSG00000075223, ENSG00000006607, ENSG00000076356, ENSG00000138623, ENSG00000196576, ENSG0000…	13889	33	16792	1.17238	1	1	0.995679
GOTERM_BP_DIRECT	GO:0009060~aerobic respiration	32	0.192435	0.0586978	ENSG00000156467, ENSG00000173660, ENSG00000165060, ENSG00000142082, ENSG00000135441, ENSG00000111775, ENSG00000117118, ENSG00000105819, ENSG00000151376, ENSG00000198804, ENSG00000203667, ENSG00000006695, ENSG00000233954, ENSG00000143252, ENSG00000140740, ENSG00000155463, ENSG00000239900, ENSG00000066855, ENSG00000166260, ENSG00000148290, ENSG00000240230, ENSG00000010256, ENSG00000117640, ENSG0000…	13889	33	16792	1.17238	1	1	0.995679
GOTERM_BP_DIRECT	GO:0010827~regulation of glucose transport	32	0.192435	0.0586978	ENSG00000093000, ENSG00000213024, ENSG00000084734, ENSG00000163002, ENSG00000138750, ENSG00000102900, ENSG00000186188, ENSG00000095319, ENSG00000101255, ENSG00000120253, ENSG00000058804, ENSG00000110713, ENSG00000153201, ENSG00000108559, ENSG00000125450, ENSG00000069248, ENSG00000155561, ENSG00000047410, ENSG00000113569, ENSG00000075188, ENSG00000196313, ENSG00000136243, ENSG00000111581, ENSG0000…	13889	33	16792	1.17238	1	1	0.995679
GOTERM_BP_DIRECT	GO:0006361~transcription initiation from RNA polymerase I promoter	32	0.192435	0.0586978	ENSG00000110768, ENSG00000125482, ENSG00000104884, ENSG00000111358, ENSG00000020426, ENSG00000117877, ENSG00000177700, ENSG00000177469, ENSG00000115750, ENSG00000134058, ENSG00000085721, ENSG00000145736, ENSG00000186184, ENSG00000163882, ENSG00000163161, ENSG00000213780, ENSG00000102882, ENSG00000099817, ENSG00000143498, ENSG00000272047, ENSG00000100142, ENSG00000068654, ENSG00000066379, ENSG0000…	13889	33	16792	1.17238	1	1	0.995679
GOTERM_BP_DIRECT	GO:0045747~positive regulation of Notch signaling pathway	32	0.192435	0.0586978	ENSG00000100060, ENSG00000136999, ENSG00000114209, ENSG00000184916, ENSG00000125084, ENSG00000115977, ENSG00000119185, ENSG00000198719, ENSG00000168610, ENSG00000128917, ENSG00000148400, ENSG00000167207, ENSG00000163389, ENSG00000106003, ENSG00000157404, ENSG00000104313, ENSG00000108219, ENSG00000163608, ENSG00000114315, ENSG00000197921, ENSG00000158457, ENSG00000073282, ENSG00000139352, ENSG0000…	13889	33	16792	1.17238	1	1	0.995679
GOTERM_BP_DIRECT	GO:0036258~multivesicular body assembly	31	0.186421	0.0207003	ENSG00000136738, ENSG00000132612, ENSG00000160948, ENSG00000119541, ENSG00000131165, ENSG00000155975, ENSG00000083937, ENSG00000009844, ENSG00000139722, ENSG00000164695, ENSG00000159210, ENSG00000185359, ENSG00000182149, ENSG00000147457, ENSG00000167987, ENSG00000074319, ENSG00000141971, ENSG00000130724, ENSG00000136100, ENSG00000115145, ENSG00000170248, ENSG00000176428, ENSG00000249884, ENSG0000…	13889	31	16792	1.20901	1	1	0.995679
GOTERM_BP_DIRECT	GO:0071479~cellular response to ionizing radiation	31	0.186421	0.0207003	ENSG00000164808, ENSG00000177885, ENSG00000132436, ENSG00000197299, ENSG00000151876, ENSG00000104529, ENSG00000114346, ENSG00000170430, ENSG00000113456, ENSG00000186280, ENSG00000134852, ENSG00000172613, ENSG00000112062, ENSG00000143878, ENSG00000136273, ENSG00000143493, ENSG00000163565, ENSG00000141510, ENSG00000151164, ENSG00000116717, ENSG00000105329, ENSG00000175854, ENSG00000171792, ENSG0000…	13889	31	16792	1.20901	1	1	0.995679
GOTERM_BP_DIRECT	GO:0032212~positive regulation of telomere maintenance via telomerase	31	0.186421	0.0673055	ENSG00000135549, ENSG00000135624, ENSG00000107854, ENSG00000076984, ENSG00000151414, ENSG00000065675, ENSG00000181085, ENSG00000135486, ENSG00000178999, ENSG00000117650, ENSG00000168036, ENSG00000120438, ENSG00000156261, ENSG00000149311, ENSG00000089022, ENSG00000102882, ENSG00000128513, ENSG00000141499, ENSG00000163468, ENSG00000175054, ENSG00000100030, ENSG00000173273, ENSG00000039650, ENSG0000…	13889	32	16792	1.17123	1	1	0.995679
GOTERM_BP_DIRECT	GO:0007093~mitotic cell cycle checkpoint	31	0.186421	0.0673055	ENSG00000075711, ENSG00000072501, ENSG00000174775, ENSG00000152942, ENSG00000112742, ENSG00000139687, ENSG00000086827, ENSG00000122952, ENSG00000136273, ENSG00000143294, ENSG00000184445, ENSG00000149554, ENSG00000104320, ENSG00000145632, ENSG00000002822, ENSG00000174442, ENSG00000156970, ENSG00000105329, ENSG00000143816, ENSG00000171552, ENSG00000173559, ENSG00000139579, ENSG00000169679, ENSG0000…	13889	32	16792	1.17123	1	1	0.995679
GOTERM_BP_DIRECT	GO:0061024~membrane organization	31	0.186421	0.0673055	ENSG00000108823, ENSG00000128298, ENSG00000116906, ENSG00000197971, ENSG00000136111, ENSG00000115355, ENSG00000006451, ENSG00000084733, ENSG00000185053, ENSG00000167461, ENSG00000166913, ENSG00000188603, ENSG00000163069, ENSG00000102683, ENSG00000128245, ENSG00000127990, ENSG00000108953, ENSG00000261832, ENSG00000134308, ENSG00000065882, ENSG00000175793, ENSG00000110375, ENSG00000119396, ENSG0000…	13889	32	16792	1.17123	1	1	0.995679
GOTERM_BP_DIRECT	GO:0000462~maturation of SSU-rRNA from tricistronic rRNA transcript (SSU-rRNA, 5.8S rRNA, LSU-rRNA)	31	0.186421	0.0673055	ENSG00000158526, ENSG00000111615, ENSG00000268439, ENSG00000142937, ENSG00000129460, ENSG00000119285, ENSG00000117597, ENSG00000167721, ENSG00000087269, ENSG00000105193, ENSG00000183751, ENSG00000105372, ENSG00000164934, ENSG00000147679, ENSG00000065183, ENSG00000184967, ENSG00000132467, ENSG00000241945, ENSG00000181991, ENSG00000011260, ENSG00000138326, ENSG00000112578, ENSG00000135972, ENSG0000…	13889	32	16792	1.17123	1	1	0.995679
GOTERM_BP_DIRECT	GO:0000077~DNA damage checkpoint	30	0.180408	0.0243367	ENSG00000104885, ENSG00000172273, ENSG00000152942, ENSG00000113456, ENSG00000134852, ENSG00000172613, ENSG00000116663, ENSG00000112062, ENSG00000188486, ENSG00000164053, ENSG00000136273, ENSG00000136492, ENSG00000101412, ENSG00000143493, ENSG00000149554, ENSG00000162734, ENSG00000091436, ENSG00000149311, ENSG00000143155, ENSG00000104320, ENSG00000151164, ENSG00000175054, ENSG00000048028, ENSG0000…	13889	30	16792	1.20901	1	1	0.995679
GOTERM_BP_DIRECT	GO:0006363~termination of RNA polymerase I transcription	30	0.180408	0.0770643	ENSG00000110768, ENSG00000125482, ENSG00000104884, ENSG00000111358, ENSG00000020426, ENSG00000117877, ENSG00000177700, ENSG00000177469, ENSG00000115750, ENSG00000134058, ENSG00000145736, ENSG00000186184, ENSG00000163882, ENSG00000163161, ENSG00000213780, ENSG00000099817, ENSG00000143498, ENSG00000272047, ENSG00000100142, ENSG00000068654, ENSG00000066379, ENSG00000105849, ENSG00000171453, ENSG0000…	13889	31	16792	1.17001	1	1	0.995679
GOTERM_BP_DIRECT	GO:0030100~regulation of endocytosis	30	0.180408	0.0770643	ENSG00000068781, ENSG00000103197, ENSG00000213463, ENSG00000136717, ENSG00000097007, ENSG00000042753, ENSG00000079482, ENSG00000115234, ENSG00000140022, ENSG00000124839, ENSG00000127946, ENSG00000100266, ENSG00000101199, ENSG00000168118, ENSG00000144566, ENSG00000073921, ENSG00000130787, ENSG00000147164, ENSG00000196396, ENSG00000176783, ENSG00000171570, ENSG00000140945, ENSG00000103966, ENSG0000…	13889	31	16792	1.17001	1	1	0.995679
GOTERM_BP_DIRECT	GO:0030032~lamellipodium assembly	30	0.180408	0.0770643	ENSG00000182957, ENSG00000099204, ENSG00000273749, ENSG00000071051, ENSG00000132970, ENSG00000134215, ENSG00000132254, ENSG00000136238, ENSG00000115355, ENSG00000170989, ENSG00000102606, ENSG00000160293, ENSG00000035403, ENSG00000157404, ENSG00000129675, ENSG00000077549, ENSG00000129474, ENSG00000125450, ENSG00000156232, ENSG00000173210, ENSG00000178188, ENSG00000140945, ENSG00000136002, ENSG0000…	13889	31	16792	1.17001	1	1	0.995679
GOTERM_BP_DIRECT	GO:0048008~platelet-derived growth factor receptor signaling pathway	29	0.174394	0.0285879	ENSG00000107679, ENSG00000186716, ENSG00000109458, ENSG00000104368, ENSG00000149177, ENSG00000169220, ENSG00000150347, ENSG00000171862, ENSG00000134853, ENSG00000107372, ENSG00000096968, ENSG00000145431, ENSG00000050820, ENSG00000197461, ENSG00000197122, ENSG00000113721, ENSG00000265972, ENSG00000099250, ENSG00000151422, ENSG00000170962, ENSG00000144655, ENSG00000166224, ENSG00000011405, ENSG0000…	13889	29	16792	1.20901	1	1	0.995679
GOTERM_BP_DIRECT	GO:0006294~nucleotide-excision repair, preincision complex assembly	29	0.174394	0.0285879	ENSG00000136936, ENSG00000110768, ENSG00000104884, ENSG00000134899, ENSG00000111358, ENSG00000020426, ENSG00000134574, ENSG00000154767, ENSG00000134058, ENSG00000139842, ENSG00000143799, ENSG00000145736, ENSG00000163161, ENSG00000100387, ENSG00000213780, ENSG00000167986, ENSG00000272047, ENSG00000131778, ENSG00000132383, ENSG00000117748, ENSG00000150991, ENSG00000158290, ENSG00000170315, ENSG0000…	13889	29	16792	1.20901	1	1	0.995679
GOTERM_BP_DIRECT	GO:0045773~positive regulation of axon extension	29	0.174394	0.0881044	ENSG00000155256, ENSG00000179242, ENSG00000162946, ENSG00000018189, ENSG00000110321, ENSG00000082701, ENSG00000115414, ENSG00000247596, ENSG00000166333, ENSG00000007168, ENSG00000127603, ENSG00000106683, ENSG00000166579, ENSG00000186868, ENSG00000131711, ENSG00000072315, ENSG00000065320, ENSG00000112658, ENSG00000138623, ENSG00000006327, ENSG00000198910, ENSG00000176248, ENSG00000157168, ENSG0000…	13889	30	16792	1.16871	1	1	0.995679
GOTERM_BP_DIRECT	GO:0006362~transcription elongation from RNA polymerase I promoter	29	0.174394	0.0881044	ENSG00000110768, ENSG00000104884, ENSG00000111358, ENSG00000020426, ENSG00000117877, ENSG00000177700, ENSG00000115750, ENSG00000134058, ENSG00000145736, ENSG00000225830, ENSG00000186184, ENSG00000163882, ENSG00000163161, ENSG00000213780, ENSG00000099817, ENSG00000143498, ENSG00000272047, ENSG00000100142, ENSG00000068654, ENSG00000066379, ENSG00000105849, ENSG00000171453, ENSG00000147669, ENSG0000…	13889	30	16792	1.16871	1	1	0.995679
GOTERM_BP_DIRECT	GO:0007052~mitotic spindle organization	29	0.174394	0.0881044	ENSG00000101350, ENSG00000072501, ENSG00000163539, ENSG00000180198, ENSG00000080986, ENSG00000047849, ENSG00000064102, ENSG00000134057, ENSG00000175203, ENSG00000112742, ENSG00000160299, ENSG00000087586, ENSG00000100242, ENSG00000145632, ENSG00000075702, ENSG00000152253, ENSG00000110318, ENSG00000068796, ENSG00000173273, ENSG00000197102, ENSG00000132341, ENSG00000181392, ENSG00000074054, ENSG0000…	13889	30	16792	1.16871	1	1	0.995679
GOTERM_BP_DIRECT	GO:0034504~protein localization to nucleus	29	0.174394	0.0881044	ENSG00000105993, ENSG00000160789, ENSG00000108821, ENSG00000006712, ENSG00000064687, ENSG00000197579, ENSG00000172530, ENSG00000171566, ENSG00000143337, ENSG00000205423, ENSG00000164690, ENSG00000100625, ENSG00000126778, ENSG00000135679, ENSG00000136827, ENSG00000109906, ENSG00000082898, ENSG00000179218, ENSG00000171016, ENSG00000163132, ENSG00000115020, ENSG00000175826, ENSG00000152804, ENSG0000…	13889	30	16792	1.16871	1	1	0.995679
GOTERM_BP_DIRECT	GO:0051017~actin filament bundle assembly	29	0.174394	0.0881044	ENSG00000133789, ENSG00000111859, ENSG00000128298, ENSG00000106328, ENSG00000113657, ENSG00000151491, ENSG00000177425, ENSG00000175866, ENSG00000172725, ENSG00000006453, ENSG00000120756, ENSG00000186765, ENSG00000092820, ENSG00000187017, ENSG00000070831, ENSG00000102024, ENSG00000158856, ENSG00000128641, ENSG00000050405, ENSG00000150275, ENSG00000130402, ENSG00000072110, ENSG00000136167, ENSG0000…	13889	30	16792	1.16871	1	1	0.995679
GOTERM_BP_DIRECT	GO:0060325~face morphogenesis	29	0.174394	0.0881044	ENSG00000157933, ENSG00000103196, ENSG00000107679, ENSG00000115839, ENSG00000108821, ENSG00000137868, ENSG00000164190, ENSG00000150347, ENSG00000138795, ENSG00000167522, ENSG00000121005, ENSG00000183691, ENSG00000260428, ENSG00000126458, ENSG00000087245, ENSG00000070018, ENSG00000092969, ENSG00000107984, ENSG00000105329, ENSG00000119699, ENSG00000144655, ENSG00000163132, ENSG00000198807, ENSG0000…	13889	30	16792	1.16871	1	1	0.995679
GOTERM_BP_DIRECT	GO:0010803~regulation of tumor necrosis factor-mediated signaling pathway	29	0.174394	0.0881044	ENSG00000154124, ENSG00000104365, ENSG00000092098, ENSG00000103490, ENSG00000179526, ENSG00000165025, ENSG00000125826, ENSG00000105270, ENSG00000163349, ENSG00000213341, ENSG00000176170, ENSG00000023445, ENSG00000064012, ENSG00000110514, ENSG00000127191, ENSG00000150991, ENSG00000269335, ENSG00000110330, ENSG00000170315, ENSG00000137275, ENSG00000118503, ENSG00000083799, ENSG00000221983, ENSG0000…	13889	30	16792	1.16871	1	1	0.995679
GOTERM_BP_DIRECT	GO:0006611~protein export from nucleus	29	0.174394	0.0881044	ENSG00000132953, ENSG00000124571, ENSG00000198742, ENSG00000134376, ENSG00000082701, ENSG00000169180, ENSG00000113013, ENSG00000204536, ENSG00000168710, ENSG00000122877, ENSG00000266173, ENSG00000160117, ENSG00000160710, ENSG00000108559, ENSG00000130227, ENSG00000132507, ENSG00000047410, ENSG00000105329, ENSG00000132341, ENSG00000136243, ENSG00000082898, ENSG00000179218, ENSG00000132661, ENSG0000…	13889	30	16792	1.16871	1	1	0.995679
GOTERM_BP_DIRECT	GO:0009058~biosynthetic process	29	0.174394	0.0881044	ENSG00000070785, ENSG00000152463, ENSG00000090054, ENSG00000172296, ENSG00000023330, ENSG00000173540, ENSG00000137944, ENSG00000205126, ENSG00000136010, ENSG00000108187, ENSG00000125166, ENSG00000101474, ENSG00000185813, ENSG00000109576, ENSG00000102230, ENSG00000198650, ENSG00000144591, ENSG00000171097, ENSG00000110455, ENSG00000144908, ENSG00000043514, ENSG00000166123, ENSG00000169710, ENSG0000…	13889	30	16792	1.16871	1	1	0.995679
GOTERM_BP_DIRECT	GO:0002474~antigen processing and presentation of peptide antigen via MHC class I	29	0.174394	0.0881044	ENSG00000127022, ENSG00000185825, ENSG00000113615, ENSG00000179344, ENSG00000168394, ENSG00000152700, ENSG00000138674, ENSG00000150961, ENSG00000204592, ENSG00000167004, ENSG00000234745, ENSG00000204632, ENSG00000010704, ENSG00000166710, ENSG00000159640, ENSG00000138802, ENSG00000179218, ENSG00000153029, ENSG00000176986, ENSG00000204525, ENSG00000231925, ENSG00000100934, ENSG00000150967, ENSG0000…	13889	30	16792	1.16871	1	1	0.995679
GOTERM_BP_DIRECT	GO:0000387~spliceosomal snRNP assembly	28	0.168381	0.0335518	ENSG00000075856, ENSG00000074201, ENSG00000179409, ENSG00000175467, ENSG00000152147, ENSG00000023734, ENSG00000064703, ENSG00000139343, ENSG00000143977, ENSG00000100028, ENSG00000167088, ENSG00000125743, ENSG00000182004, ENSG00000100462, ENSG00000092208, ENSG00000130520, ENSG00000132600, ENSG00000172062, ENSG00000082516, ENSG00000169371, ENSG00000137574, ENSG00000205571, ENSG00000116455, ENSG0000…	13889	28	16792	1.20901	1	1	0.995679
GOTERM_BP_DIRECT	GO:2000145~regulation of cell motility	28	0.168381	0.0335518	ENSG00000134318, ENSG00000131504, ENSG00000105810, ENSG00000097007, ENSG00000132155, ENSG00000198825, ENSG00000138798, ENSG00000117155, ENSG00000146648, ENSG00000113070, ENSG00000174808, ENSG00000141736, ENSG00000123143, ENSG00000067560, ENSG00000065361, ENSG00000065243, ENSG00000162959, ENSG00000110651, ENSG00000067900, ENSG00000157168, ENSG00000178568, ENSG00000158458, ENSG00000169752, ENSG0000…	13889	28	16792	1.20901	1	1	0.995679
GOTERM_BP_DIRECT	GO:0035666~TRIF-dependent toll-like receptor signaling pathway	28	0.168381	0.0335518	ENSG00000185507, ENSG00000072401, ENSG00000104365, ENSG00000131323, ENSG00000243414, ENSG00000263528, ENSG00000154589, ENSG00000251201, ENSG00000109332, ENSG00000213341, ENSG00000126456, ENSG00000127666, ENSG00000023445, ENSG00000183735, ENSG00000136869, ENSG00000064012, ENSG00000168040, ENSG00000150991, ENSG00000269335, ENSG00000110330, ENSG00000170315, ENSG00000170458, ENSG00000164342, ENSG0000…	13889	28	16792	1.20901	1	1	0.995679
GOTERM_BP_DIRECT	GO:0010800~positive regulation of peptidyl-threonine phosphorylation	27	0.162367	0.0393406	ENSG00000198668, ENSG00000082701, ENSG00000172232, ENSG00000133048, ENSG00000138798, ENSG00000078140, ENSG00000166851, ENSG00000143933, ENSG00000160014, ENSG00000176170, ENSG00000100030, ENSG00000072315, ENSG00000104312, ENSG00000135932, ENSG00000105329, ENSG00000103888, ENSG00000106617, ENSG00000196632, ENSG00000267534, ENSG00000165730, ENSG00000115263, ENSG00000121236, ENSG00000114251, ENSG0000…	13889	27	16792	1.20901	1	1	0.995679
GOTERM_BP_DIRECT	GO:0008643~carbohydrate transport	27	0.162367	0.0393406	ENSG00000134955, ENSG00000136856, ENSG00000205060, ENSG00000197496, ENSG00000116704, ENSG00000169241, ENSG00000138459, ENSG00000133460, ENSG00000158865, ENSG00000160190, ENSG00000142583, ENSG00000134490, ENSG00000163581, ENSG00000162734, ENSG00000164414, ENSG00000157800, ENSG00000176087, ENSG00000181830, ENSG00000109667, ENSG00000182747, ENSG00000173214, ENSG00000117620, ENSG00000119899, ENSG0000…	13889	27	16792	1.20901	1	1	0.995679
GOTERM_BP_DIRECT	GO:0070979~protein K11-linked ubiquitination	27	0.162367	0.0393406	ENSG00000104343, ENSG00000175063, ENSG00000108106, ENSG00000170035, ENSG00000119048, ENSG00000077152, ENSG00000004897, ENSG00000130177, ENSG00000141552, ENSG00000185651, ENSG00000109332, ENSG00000182247, ENSG00000094880, ENSG00000105325, ENSG00000129055, ENSG00000077721, ENSG00000176386, ENSG00000196510, ENSG00000153107, ENSG00000176248, ENSG00000063978, ENSG00000186591, ENSG00000164162, ENSG0000…	13889	27	16792	1.20901	1	1	0.995679
GOTERM_BP_DIRECT	GO:0032728~positive regulation of interferon-beta production	27	0.162367	0.0393406	ENSG00000185507, ENSG00000239732, ENSG00000215301, ENSG00000181481, ENSG00000113356, ENSG00000105939, ENSG00000148606, ENSG00000186141, ENSG00000137462, ENSG00000142166, ENSG00000168495, ENSG00000125347, ENSG00000126456, ENSG00000183735, ENSG00000136869, ENSG00000104312, ENSG00000137312, ENSG00000132664, ENSG00000115267, ENSG00000013503, ENSG00000164342, ENSG00000088888, ENSG00000128604, ENSG0000…	13889	27	16792	1.20901	1	1	0.995679
GOTERM_BP_DIRECT	GO:0006400~tRNA modification	27	0.162367	0.0393406	ENSG00000101391, ENSG00000174177, ENSG00000107614, ENSG00000104907, ENSG00000151576, ENSG00000160193, ENSG00000113272, ENSG00000162971, ENSG00000142544, ENSG00000145996, ENSG00000089195, ENSG00000090861, ENSG00000213638, ENSG00000066654, ENSG00000213339, ENSG00000043514, ENSG00000138385, ENSG00000037897, ENSG00000124608, ENSG00000166166, ENSG00000250305, ENSG00000037474, ENSG00000168806, ENSG0000…	13889	27	16792	1.20901	1	1	0.995679
GOTERM_BP_DIRECT	GO:0031032~actomyosin structure organization	27	0.162367	0.0393406	ENSG00000158769, ENSG00000079819, ENSG00000105357, ENSG00000064042, ENSG00000139926, ENSG00000095203, ENSG00000117519, ENSG00000007944, ENSG00000064666, ENSG00000133026, ENSG00000130176, ENSG00000172159, ENSG00000143776, ENSG00000082397, ENSG00000171877, ENSG00000159251, ENSG00000160993, ENSG00000100345, ENSG00000129595, ENSG00000115109, ENSG00000198752, ENSG00000112137, ENSG00000196535, ENSG0000…	13889	27	16792	1.20901	1	1	0.995679
GOTERM_BP_DIRECT	GO:0030488~tRNA methylation	26	0.156353	0.0460818	ENSG00000155275, ENSG00000107614, ENSG00000241058, ENSG00000134077, ENSG00000136932, ENSG00000130299, ENSG00000160193, ENSG00000145337, ENSG00000122435, ENSG00000137760, ENSG00000138050, ENSG00000145331, ENSG00000089195, ENSG00000066651, ENSG00000162639, ENSG00000068438, ENSG00000135297, ENSG00000173113, ENSG00000059588, ENSG00000037897, ENSG00000087995, ENSG00000165055, ENSG00000166166, ENSG0000…	13889	26	16792	1.20901	1	1	0.995679
GOTERM_BP_DIRECT	GO:0008089~anterograde axonal transport	26	0.156353	0.0460818	ENSG00000021574, ENSG00000101350, ENSG00000135441, ENSG00000130294, ENSG00000197912, ENSG00000142168, ENSG00000080371, ENSG00000137463, ENSG00000070718, ENSG00000186222, ENSG00000189114, ENSG00000054523, ENSG00000090889, ENSG00000104164, ENSG00000143553, ENSG00000188428, ENSG00000132842, ENSG00000196072, ENSG00000157823, ENSG00000047579, ENSG00000065000, ENSG00000177879, ENSG00000173805, ENSG0000…	13889	26	16792	1.20901	1	1	0.995679
GOTERM_BP_DIRECT	GO:2001235~positive regulation of apoptotic signaling pathway	25	0.15034	0.0539206	ENSG00000149273, ENSG00000099985, ENSG00000128271, ENSG00000179222, ENSG00000103811, ENSG00000196388, ENSG00000168395, ENSG00000171862, ENSG00000171855, ENSG00000100968, ENSG00000163083, ENSG00000204599, ENSG00000106144, ENSG00000111907, ENSG00000136848, ENSG00000131653, ENSG00000106799, ENSG00000050748, ENSG00000164938, ENSG00000169372, ENSG00000073282, ENSG00000167034, ENSG00000120868, ENSG0000…	13889	25	16792	1.20901	1	1	0.995679
GOTERM_BP_DIRECT	GO:0034198~cellular response to amino acid starvation	25	0.15034	0.0539206	ENSG00000172071, ENSG00000128272, ENSG00000127580, ENSG00000103091, ENSG00000175567, ENSG00000114388, ENSG00000155876, ENSG00000134294, ENSG00000055332, ENSG00000162772, ENSG00000164654, ENSG00000100150, ENSG00000154059, ENSG00000176641, ENSG00000112977, ENSG00000134001, ENSG00000116954, ENSG00000097033, ENSG00000083750, ENSG00000085415, ENSG00000163331, ENSG00000128829, ENSG00000103148, ENSG0000…	13889	25	16792	1.20901	1	1	0.995679
GOTERM_BP_DIRECT	GO:2000134~negative regulation of G1/S transition of mitotic cell cycle	25	0.15034	0.0539206	ENSG00000022267, ENSG00000178199, ENSG00000197256, ENSG00000136235, ENSG00000171862, ENSG00000139687, ENSG00000134371, ENSG00000100225, ENSG00000160310, ENSG00000106462, ENSG00000171791, ENSG00000197343, ENSG00000175215, ENSG00000077684, ENSG00000041515, ENSG00000118762, ENSG00000144677, ENSG00000144579, ENSG00000172716, ENSG00000166164, ENSG00000127616, ENSG00000165891, ENSG00000147883, ENSG0000…	13889	25	16792	1.20901	1	1	0.995679
GOTERM_BP_DIRECT	GO:0015949~nucleobase-containing small molecule interconversion	25	0.15034	0.0539206	ENSG00000104687, ENSG00000243678, ENSG00000173221, ENSG00000004455, ENSG00000168393, ENSG00000136810, ENSG00000154027, ENSG00000167325, ENSG00000011052, ENSG00000239672, ENSG00000162433, ENSG00000048392, ENSG00000143774, ENSG00000198431, ENSG00000171793, ENSG00000165695, ENSG00000166321, ENSG00000171848, ENSG00000155085, ENSG00000085231, ENSG00000047230, ENSG00000103202, ENSG00000140057, ENSG0000…	13889	25	16792	1.20901	1	1	0.995679
GOTERM_BP_DIRECT	GO:0031146~SCF-dependent proteasomal ubiquitin-dependent protein catabolic process	24	0.144326	0.0630209	ENSG00000103264, ENSG00000113558, ENSG00000118193, ENSG00000151876, ENSG00000159069, ENSG00000112146, ENSG00000153558, ENSG00000107829, ENSG00000005812, ENSG00000153832, ENSG00000114125, ENSG00000118564, ENSG00000116663, ENSG00000162063, ENSG00000166167, ENSG00000116661, ENSG00000055130, ENSG00000018408, ENSG00000183580, ENSG00000100387, ENSG00000109670, ENSG00000177294, ENSG00000072803, ENSG0000…	13889	24	16792	1.20901	1	1	0.995679
GOTERM_BP_DIRECT	GO:0032456~endocytic recycling	24	0.144326	0.0630209	ENSG00000111737, ENSG00000213047, ENSG00000135823, ENSG00000024422, ENSG00000103966, ENSG00000119396, ENSG00000110047, ENSG00000114520, ENSG00000004766, ENSG00000152223, ENSG00000119522, ENSG00000085832, ENSG00000143545, ENSG00000188042, ENSG00000124839, ENSG00000141252, ENSG00000159210, ENSG00000223501, ENSG00000100139, ENSG00000090565, ENSG00000164877, ENSG00000164715, ENSG00000149823, ENSG0000…	13889	24	16792	1.20901	1	1	0.995679
GOTERM_BP_DIRECT	GO:0007088~regulation of mitotic nuclear division	24	0.144326	0.0630209	ENSG00000105971, ENSG00000180198, ENSG00000112029, ENSG00000112659, ENSG00000065883, ENSG00000156509, ENSG00000159069, ENSG00000136122, ENSG00000241360, ENSG00000158402, ENSG00000130177, ENSG00000117650, ENSG00000138182, ENSG00000044090, ENSG00000124006, ENSG00000148773, ENSG00000070831, ENSG00000164114, ENSG00000100462, ENSG00000127564, ENSG00000185513, ENSG00000167657, ENSG00000169515, ENSG0000…	13889	24	16792	1.20901	1	1	0.995679
GOTERM_BP_DIRECT	GO:0006297~nucleotide-excision repair, DNA gap filling	24	0.144326	0.0630209	ENSG00000163918, ENSG00000175482, ENSG00000133119, ENSG00000132646, ENSG00000077514, ENSG00000035928, ENSG00000049541, ENSG00000132383, ENSG00000117748, ENSG00000106628, ENSG00000111445, ENSG00000005156, ENSG00000174405, ENSG00000150991, ENSG00000073050, ENSG00000062822, ENSG00000122008, ENSG00000170315, ENSG00000221983, ENSG00000143947, ENSG00000177084, ENSG00000070501, ENSG00000106399, ENSG0000…	13889	24	16792	1.20901	1	1	0.995679
GOTERM_BP_DIRECT	GO:0048278~vesicle docking	23	0.138313	0.0735672	ENSG00000105971, ENSG00000135604, ENSG00000070367, ENSG00000135823, ENSG00000178750, ENSG00000171045, ENSG00000099365, ENSG00000117758, ENSG00000173588, ENSG00000170310, ENSG00000104915, ENSG00000111450, ENSG00000067715, ENSG00000136874, ENSG00000112276, ENSG00000079950, ENSG00000106089, ENSG00000254995, ENSG00000124222, ENSG00000166900, ENSG00000103034, ENSG00000103496, ENSG00000162236	13889	23	16792	1.20901	1	1	0.995679
GOTERM_BP_DIRECT	GO:0051439~regulation of ubiquitin-protein ligase activity involved in mitotic cell cycle	23	0.138313	0.0735672	ENSG00000072401, ENSG00000094880, ENSG00000175063, ENSG00000105325, ENSG00000112029, ENSG00000176386, ENSG00000196510, ENSG00000110200, ENSG00000134057, ENSG00000170142, ENSG00000153107, ENSG00000176248, ENSG00000170312, ENSG00000004897, ENSG00000130177, ENSG00000141552, ENSG00000117399, ENSG00000166851, ENSG00000166295, ENSG00000164162, ENSG00000123374, ENSG00000089053, ENSG00000053900	13889	23	16792	1.20901	1	1	0.995679
GOTERM_BP_DIRECT	GO:0000715~nucleotide-excision repair, DNA damage recognition	23	0.138313	0.0735672	ENSG00000136936, ENSG00000168090, ENSG00000111652, ENSG00000134574, ENSG00000198612, ENSG00000138663, ENSG00000150991, ENSG00000154767, ENSG00000139842, ENSG00000158290, ENSG00000144524, ENSG00000166200, ENSG00000170315, ENSG00000143799, ENSG00000119318, ENSG00000141030, ENSG00000221983, ENSG00000143947, ENSG00000121022, ENSG00000147400, ENSG00000100387, ENSG00000169727, ENSG00000167986	13889	23	16792	1.20901	1	1	0.995679
GOTERM_BP_DIRECT	GO:0035924~cellular response to vascular endothelial growth factor stimulus	23	0.138313	0.0735672	ENSG00000136848, ENSG00000131477, ENSG00000112715, ENSG00000179388, ENSG00000128052, ENSG00000119185, ENSG00000178607, ENSG00000099250, ENSG00000037280, ENSG00000112062, ENSG00000162692, ENSG00000100219, ENSG00000128917, ENSG00000102755, ENSG00000148400, ENSG00000142208, ENSG00000162889, ENSG00000123358, ENSG00000125144, ENSG00000184304, ENSG00000105287, ENSG00000180447, ENSG00000106211	13889	23	16792	1.20901	1	1	0.995679
GOTERM_BP_DIRECT	GO:0006295~nucleotide-excision repair, DNA incision, 3'-to lesion	23	0.138313	0.0735672	ENSG00000136936, ENSG00000110768, ENSG00000104884, ENSG00000134899, ENSG00000012061, ENSG00000131778, ENSG00000111358, ENSG00000175595, ENSG00000132383, ENSG00000117748, ENSG00000134574, ENSG00000134897, ENSG00000139842, ENSG00000158290, ENSG00000143799, ENSG00000145736, ENSG00000270181, ENSG00000163161, ENSG00000100387, ENSG00000213780, ENSG00000106399, ENSG00000167986, ENSG00000272047	13889	23	16792	1.20901	1	1	0.995679
GOTERM_BP_DIRECT	GO:0043044~ATP-dependent chromatin remodeling	23	0.138313	0.0735672	ENSG00000136518, ENSG00000099956, ENSG00000149480, ENSG00000092199, ENSG00000196591, ENSG00000071655, ENSG00000075624, ENSG00000173473, ENSG00000073584, ENSG00000108604, ENSG00000099954, ENSG00000139613, ENSG00000134046, ENSG00000117713, ENSG00000111642, ENSG00000116478, ENSG00000153147, ENSG00000100888, ENSG00000143614, ENSG00000127616, ENSG00000102038, ENSG00000162521, ENSG00000163104	13889	23	16792	1.20901	1	1	0.995679
GOTERM_BP_DIRECT	GO:0006607~NLS-bearing protein import into nucleus	23	0.138313	0.0735672	ENSG00000065150, ENSG00000025800, ENSG00000153201, ENSG00000105576, ENSG00000108424, ENSG00000213672, ENSG00000104447, ENSG00000196497, ENSG00000114423, ENSG00000189030, ENSG00000196911, ENSG00000173402, ENSG00000137040, ENSG00000114030, ENSG00000163002, ENSG00000138750, ENSG00000186432, ENSG00000182481, ENSG00000083312, ENSG00000102753, ENSG00000185467, ENSG00000082074, ENSG00000142599	13889	23	16792	1.20901	1	1	0.995679
GOTERM_BP_DIRECT	GO:0032465~regulation of cytokinesis	22	0.132299	0.0857661	ENSG00000126581, ENSG00000198382, ENSG00000139618, ENSG00000154803, ENSG00000196455, ENSG00000198668, ENSG00000241360, ENSG00000078142, ENSG00000196504, ENSG00000097033, ENSG00000115760, ENSG00000140463, ENSG00000173846, ENSG00000143933, ENSG00000160014, ENSG00000162413, ENSG00000147400, ENSG00000108262, ENSG00000087586, ENSG00000103540, ENSG00000127445, ENSG00000165689	13889	22	16792	1.20901	1	1	0.995679
GOTERM_BP_DIRECT	GO:0000717~nucleotide-excision repair, DNA duplex unwinding	22	0.132299	0.0857661	ENSG00000136936, ENSG00000110768, ENSG00000104884, ENSG00000131778, ENSG00000111358, ENSG00000134574, ENSG00000150991, ENSG00000154767, ENSG00000139842, ENSG00000158290, ENSG00000170315, ENSG00000143799, ENSG00000145736, ENSG00000119318, ENSG00000163161, ENSG00000221983, ENSG00000143947, ENSG00000147400, ENSG00000100387, ENSG00000213780, ENSG00000167986, ENSG00000272047	13889	22	16792	1.20901	1	1	0.995679
GOTERM_BP_DIRECT	GO:0010165~response to X-ray	22	0.132299	0.0857661	ENSG00000095002, ENSG00000139618, ENSG00000012061, ENSG00000197299, ENSG00000049167, ENSG00000196584, ENSG00000178726, ENSG00000135046, ENSG00000152422, ENSG00000174405, ENSG00000073282, ENSG00000051180, ENSG00000110092, ENSG00000141682, ENSG00000225830, ENSG00000166130, ENSG00000164305, ENSG00000078900, ENSG00000166435, ENSG00000141510, ENSG00000124762, ENSG00000185515	13889	22	16792	1.20901	1	1	0.995679
GOTERM_BP_DIRECT	GO:2001243~negative regulation of intrinsic apoptotic signaling pathway	22	0.132299	0.0857661	ENSG00000051108, ENSG00000215301, ENSG00000132436, ENSG00000129473, ENSG00000197122, ENSG00000171791, ENSG00000137875, ENSG00000116679, ENSG00000171552, ENSG00000213619, ENSG00000186010, ENSG00000115263, ENSG00000119969, ENSG00000100985, ENSG00000165637, ENSG00000188976, ENSG00000143384, ENSG00000121653, ENSG00000175193, ENSG00000105176, ENSG00000011422, ENSG00000108179	13889	22	16792	1.20901	1	1	0.995679
GOTERM_BP_DIRECT	GO:0039702~viral budding via host ESCRT complex	22	0.132299	0.0857661	ENSG00000132612, ENSG00000130724, ENSG00000160948, ENSG00000158411, ENSG00000119541, ENSG00000131165, ENSG00000176428, ENSG00000155975, ENSG00000083937, ENSG00000170248, ENSG00000139722, ENSG00000249884, ENSG00000176108, ENSG00000115561, ENSG00000164695, ENSG00000254505, ENSG00000101421, ENSG00000260914, ENSG00000147457, ENSG00000167987, ENSG00000255112, ENSG00000074319, ENSG00000141971	13889	22	16792	1.20901	1	1	0.995679
GOTERM_BP_DIRECT	GO:0035249~synaptic transmission, glutamatergic	21	0.126285	0.0998472	ENSG00000150394, ENSG00000130477, ENSG00000108405, ENSG00000148082, ENSG00000105402, ENSG00000176884, ENSG00000174871, ENSG00000141837, ENSG00000104888, ENSG00000128271, ENSG00000115902, ENSG00000105737, ENSG00000152208, ENSG00000198722, ENSG00000143786, ENSG00000003393, ENSG00000125814, ENSG00000185345, ENSG00000164418, ENSG00000139182, ENSG00000164885	13889	21	16792	1.20901	1	1	0.995679
GOTERM_BP_DIRECT	GO:0006921~cellular component disassembly involved in execution phase of apoptosis	21	0.126285	0.0998472	ENSG00000102010, ENSG00000185825, ENSG00000134602, ENSG00000165806, ENSG00000064012, ENSG00000065675, ENSG00000067900, ENSG00000176720, ENSG00000134982, ENSG00000110330, ENSG00000100813, ENSG00000168522, ENSG00000138794, ENSG00000142330, ENSG00000169398, ENSG00000164305, ENSG00000163932, ENSG00000092853, ENSG00000087470, ENSG00000182568, ENSG00000102572	13889	21	16792	1.20901	1	1	0.995679
GOTERM_BP_DIRECT	GO:0051403~stress-activated MAPK cascade	21	0.126285	0.0998472	ENSG00000104365, ENSG00000109846, ENSG00000113558, ENSG00000076984, ENSG00000107968, ENSG00000135341, ENSG00000135744, ENSG00000173933, ENSG00000150991, ENSG00000269335, ENSG00000166167, ENSG00000170315, ENSG00000168884, ENSG00000136280, ENSG00000055130, ENSG00000221983, ENSG00000143947, ENSG00000149930, ENSG00000109320, ENSG00000213341, ENSG00000072803	13889	21	16792	1.20901	1	1	0.995679
GOTERM_BP_DIRECT	GO:0051894~positive regulation of focal adhesion assembly	21	0.126285	0.0998472	ENSG00000113905, ENSG00000104332, ENSG00000112715, ENSG00000149177, ENSG00000248905, ENSG00000166949, ENSG00000115109, ENSG00000128052, ENSG00000119185, ENSG00000067900, ENSG00000084636, ENSG00000136238, ENSG00000197747, ENSG00000034971, ENSG00000169756, ENSG00000120156, ENSG00000165699, ENSG00000162552, ENSG00000100034, ENSG00000124145, ENSG00000140575	13889	21	16792	1.20901	1	1	0.995679
GOTERM_BP_DIRECT	GO:0071480~cellular response to gamma radiation	21	0.126285	0.0998472	ENSG00000110108, ENSG00000175054, ENSG00000109846, ENSG00000180543, ENSG00000004487, ENSG00000120738, ENSG00000165392, ENSG00000171552, ENSG00000051180, ENSG00000196419, ENSG00000137693, ENSG00000079246, ENSG00000188486, ENSG00000146872, ENSG00000086991, ENSG00000126767, ENSG00000149311, ENSG00000183765, ENSG00000051523, ENSG00000124762, ENSG00000272047	13889	21	16792	1.20901	1	1	0.995679
GOTERM_BP_DIRECT	GO:0097150~neuronal stem cell population maintenance	21	0.126285	0.0998472	ENSG00000117707, ENSG00000066279, ENSG00000114315, ENSG00000168172, ENSG00000197921, ENSG00000159217, ENSG00000170558, ENSG00000150907, ENSG00000118689, ENSG00000116132, ENSG00000198719, ENSG00000125966, ENSG00000078674, ENSG00000172728, ENSG00000141380, ENSG00000148400, ENSG00000181449, ENSG00000147316, ENSG00000144554, ENSG00000087087, ENSG00000101384	13889	21	16792	1.20901	1	1	0.995679
GOTERM_BP_DIRECT	GO:0045333~cellular respiration	21	0.126285	0.0998472	ENSG00000140505, ENSG00000014919, ENSG00000198888, ENSG00000164182, ENSG00000109819, ENSG00000135469, ENSG00000138399, ENSG00000023228, ENSG00000131055, ENSG00000004864, ENSG00000172115, ENSG00000118246, ENSG00000115520, ENSG00000136270, ENSG00000006695, ENSG00000100968, ENSG00000119508, ENSG00000124279, ENSG00000215251, ENSG00000148339, ENSG00000164258	13889	21	16792	1.20901	1	1	0.995679
GOTERM_BP_DIRECT	GO:0042776~mitochondrial ATP synthesis coupled proton transport	21	0.126285	0.0998472	ENSG00000124172, ENSG00000110955, ENSG00000165629, ENSG00000241468, ENSG00000099624, ENSG00000167283, ENSG00000228253, ENSG00000154518, ENSG00000116459, ENSG00000169020, ENSG00000198899, ENSG00000154723, ENSG00000152234, ENSG00000135940, ENSG00000167863, ENSG00000135390, ENSG00000165283, ENSG00000159199, ENSG00000241837, ENSG00000179091, ENSG00000125375	13889	21	16792	1.20901	1	1	0.995679
GOTERM_BP_DIRECT	GO:0006293~nucleotide-excision repair, preincision complex stabilization	21	0.126285	0.0998472	ENSG00000136936, ENSG00000110768, ENSG00000104884, ENSG00000134899, ENSG00000012061, ENSG00000131778, ENSG00000111358, ENSG00000175595, ENSG00000132383, ENSG00000117748, ENSG00000134574, ENSG00000139842, ENSG00000158290, ENSG00000143799, ENSG00000145736, ENSG00000163161, ENSG00000100387, ENSG00000213780, ENSG00000106399, ENSG00000167986, ENSG00000272047	13889	21	16792	1.20901	1	1	0.995679
GOTERM_BP_DIRECT	GO:0050772~positive regulation of axonogenesis	21	0.126285	0.0998472	ENSG00000067560, ENSG00000181754, ENSG00000136603, ENSG00000156299, ENSG00000103260, ENSG00000148053, ENSG00000064300, ENSG00000169032, ENSG00000196576, ENSG00000198753, ENSG00000164050, ENSG00000157764, ENSG00000134259, ENSG00000118046, ENSG00000169855, ENSG00000115694, ENSG00000145147, ENSG00000185008, ENSG00000277586, ENSG00000141522, ENSG00000168779	13889	21	16792	1.20901	1	1	0.995679
GOTERM_BP_DIRECT	GO:0030162~regulation of proteolysis	21	0.126285	0.0998472	ENSG00000206073, ENSG00000131323, ENSG00000183826, ENSG00000114626, ENSG00000197641, ENSG00000133243, ENSG00000178502, ENSG00000132640, ENSG00000151136, ENSG00000064726, ENSG00000144228, ENSG00000166016, ENSG00000164690, ENSG00000168014, ENSG00000186088, ENSG00000123444, ENSG00000090006, ENSG00000184887, ENSG00000175193, ENSG00000011422, ENSG00000121067	13889	21	16792	1.20901	1	1	0.995679

## Sheet: Molecular Function
Category	Term	Count	%	PValue	Genes	List Total	Pop Hits	Pop Total	Fold Enrichment	Bonferroni	Benjamini	FDR
GOTERM_MF_DIRECT	GO:0005515~protein binding	7858	47.2548	1.29775e-126	ENSG00000016082, ENSG00000103852, ENSG00000156384, ENSG00000103855, ENSG00000114503, ENSG00000170689, ENSG00000013810, ENSG00000131080, ENSG00000168374, ENSG00000102524, ENSG00000127824, ENSG00000182685, ENSG00000143079, ENSG00000180008, ENSG00000182687,	13982	8785	16881	1.07994	5.20137e-123	5.20137e-123	5.15855e-123
GOTERM_MF_DIRECT	GO:0046872~metal ion binding	1866	11.2214	5.7429e-24	ENSG00000178175, ENSG00000121281, ENSG00000114988, ENSG00000113658, ENSG00000040199, ENSG00000249459, ENSG00000112320, ENSG00000169223, ENSG00000205403, ENSG00000058729, ENSG00000126970, ENSG00000213020, ENSG00000213015, ENSG00000178187, ENSG00000115825, ENSG00000114978, ENSG00000112796, ENSG00000159882, ENSG00000159885, ENSG00000170222, ENSG00000065029, ENSG00000099250, ENSG00000172888, ENSG0000…	13982	2069	16881	1.08888	2.30175e-20	7.67251e-21	7.60934e-21
GOTERM_MF_DIRECT	GO:0003677~DNA binding	1444	8.68362	4.44681e-05	ENSG00000185947, ENSG00000180257, ENSG00000163918, ENSG00000160888, ENSG00000178175, ENSG00000178177, ENSG00000077235, ENSG00000009307, ENSG00000167281, ENSG00000249459, ENSG00000196843, ENSG00000197933, ENSG00000136535, ENSG00000197935, ENSG00000189079, ENSG00000170689, ENSG00000100109, ENSG00000197928, ENSG00000146109, ENSG00000136770, ENSG00000132170, ENSG00000100105, ENSG00000126733, ENSG0000…	13982	1674	16881	1.04146	0.163252	0.00712912	0.00707042
GOTERM_MF_DIRECT	GO:0005524~ATP binding	1366	8.21456	4.27322e-23	ENSG00000163918, ENSG00000160404, ENSG00000121281, ENSG00000241973, ENSG00000137628, ENSG00000263528, ENSG00000133026, ENSG00000135446, ENSG00000159899, ENSG00000166197, ENSG00000005187, ENSG00000170209, ENSG00000100345, ENSG00000125885, ENSG00000091536, ENSG00000089220, ENSG00000058729, ENSG00000094804, ENSG00000275993, ENSG00000114739, ENSG00000214102, ENSG00000156136, ENSG00000113407, ENSG0000…	13982	1495	16881	1.10316	1.71271e-19	4.28177e-20	4.24652e-20
GOTERM_MF_DIRECT	GO:0044822~poly(A) RNA binding	1075	6.46461	2.40842e-38	ENSG00000181588, ENSG00000144161, ENSG00000091542, ENSG00000114503, ENSG00000009307, ENSG00000134597, ENSG00000075292, ENSG00000146109, ENSG00000166197, ENSG00000151923, ENSG00000100345, ENSG00000108064, ENSG00000184863, ENSG00000089220, ENSG00000147679, ENSG00000147677, ENSG00000124795, ENSG00000116918, ENSG00000113649, ENSG00000189060, ENSG00000126749, ENSG00000108298, ENSG00000086189, ENSG0000…	13982	1129	16881	1.14959	9.65293e-35	4.82646e-35	4.78673e-35
GOTERM_MF_DIRECT	GO:0008270~zinc ion binding	1023	6.1519	4.56074e-06	ENSG00000214357, ENSG00000181588, ENSG00000016082, ENSG00000092871, ENSG00000180011, ENSG00000136536, ENSG00000075292, ENSG00000170448, ENSG00000012963, ENSG00000196839, ENSG00000132170, ENSG00000145495, ENSG00000156140, ENSG00000177084, ENSG00000161980, ENSG00000145012, ENSG00000146587, ENSG00000182446, ENSG00000115828, ENSG00000156374, ENSG00000113889, ENSG00000158552, ENSG00000159640, ENSG0000…	13982	1169	16881	1.05655	0.0181134	0.00101553	0.00100716
GOTERM_MF_DIRECT	GO:0003676~nucleic acid binding	878	5.27993	1.3472e-08	ENSG00000185947, ENSG00000185946, ENSG00000180257, ENSG00000178175, ENSG00000184619, ENSG00000167281, ENSG00000005189, ENSG00000197933, ENSG00000134597, ENSG00000075292, ENSG00000100109, ENSG00000197928, ENSG00000151923, ENSG00000100105, ENSG00000184863, ENSG00000161980, ENSG00000146587, ENSG00000213020, ENSG00000159409, ENSG00000159882, ENSG00000159885, ENSG00000065029, ENSG00000172888, ENSG0000…	13982	985	16881	1.07619	5.39942e-05	6.74946e-06	6.69389e-06
GOTERM_MF_DIRECT	GO:0003700~transcription factor activity, sequence-specific DNA binding	839	5.0454	7.7271e-05	ENSG00000185947, ENSG00000180257, ENSG00000144161, ENSG00000113658, ENSG00000249459, ENSG00000112561, ENSG00000136535, ENSG00000197935, ENSG00000170448, ENSG00000029153, ENSG00000197928, ENSG00000132170, ENSG00000108064, ENSG00000213020, ENSG00000178187, ENSG00000156374, ENSG00000172888, ENSG00000135457, ENSG00000008441, ENSG00000204304, ENSG00000148516, ENSG00000109381, ENSG00000122386, ENSG0000…	13982	961	16881	1.05407	0.266343	0.0114705	0.011376
GOTERM_MF_DIRECT	GO:0042802~identical protein binding	668	4.01708	7.3811e-07	ENSG00000065371, ENSG00000156026, ENSG00000149970, ENSG00000112208, ENSG00000180370, ENSG00000137504, ENSG00000198901, ENSG00000135324, ENSG00000159899, ENSG00000123106, ENSG00000132170, ENSG00000101439, ENSG00000204435, ENSG00000108187, ENSG00000265817, ENSG00000070831, ENSG00000184743, ENSG00000147316, ENSG00000182326, ENSG00000171791, ENSG00000170581, ENSG00000112559, ENSG00000186908, ENSG0000…	13982	749	16881	1.07677	0.00295398	0.000197223	0.000195599
GOTERM_MF_DIRECT	GO:0042803~protein homodimerization activity	637	3.83066	0.000689815	ENSG00000115956, ENSG00000162706, ENSG00000066468, ENSG00000157110, ENSG00000134352, ENSG00000171302, ENSG00000171303, ENSG00000174804, ENSG00000127946, ENSG00000167165, ENSG00000090565, ENSG00000100345, ENSG00000090447, ENSG00000156136, ENSG00000113407, ENSG00000171791, ENSG00000137875, ENSG00000114854, ENSG00000099256, ENSG00000171552, ENSG00000136425, ENSG00000138600, ENSG00000100219, ENSG0000…	13982	730	16881	1.05353	0.93707	0.0777045	0.0770647
GOTERM_MF_DIRECT	GO:0005509~calcium ion binding	608	3.65626	0.0986271	ENSG00000162949, ENSG00000240764, ENSG00000213023, ENSG00000115718, ENSG00000137501, ENSG00000137745, ENSG00000081853, ENSG00000171302, ENSG00000159658, ENSG00000112562, ENSG00000148408, ENSG00000251664, ENSG00000125648, ENSG00000126858, ENSG00000128917, ENSG00000253846, ENSG00000090565, ENSG00000148400, ENSG00000184500, ENSG00000123104, ENSG00000123342, ENSG00000182326, ENSG00000103966, ENSG0000…	13982	717	16881	1.0238	1	1	0.992014
GOTERM_MF_DIRECT	GO:0003723~RNA binding	482	2.89855	0.000501052	ENSG00000181588, ENSG00000114867, ENSG00000104824, ENSG00000157110, ENSG00000114503, ENSG00000167281, ENSG00000005189, ENSG00000134597, ENSG00000075292, ENSG00000146109, ENSG00000099381, ENSG00000151923, ENSG00000163923, ENSG00000144048, ENSG00000100461, ENSG00000157349, ENSG00000159409, ENSG00000239306, ENSG00000113407, ENSG00000137996, ENSG00000171311, ENSG00000135698, ENSG00000126749, ENSG0000…	13982	547	16881	1.06387	0.86584	0.060855	0.060354
GOTERM_MF_DIRECT	GO:0004674~protein serine/threonine kinase activity	356	2.14084	9.21474e-12	ENSG00000172071, ENSG00000107779, ENSG00000198586, ENSG00000180370, ENSG00000110025, ENSG00000082701, ENSG00000135446, ENSG00000138395, ENSG00000136098, ENSG00000170209, ENSG00000119408, ENSG00000204435, ENSG00000163482, ENSG00000055332, ENSG00000106683, ENSG00000102882, ENSG00000058729, ENSG00000108984, ENSG00000275993, ENSG00000165304, ENSG00000107643, ENSG00000114739, ENSG00000106799, ENSG0000…	13982	376	16881	1.14312	3.69327e-08	6.15545e-09	6.10477e-09
GOTERM_MF_DIRECT	GO:0019901~protein kinase binding	355	2.13482	3.2025e-11	ENSG00000177885, ENSG00000149177, ENSG00000092871, ENSG00000169220, ENSG00000196961, ENSG00000180370, ENSG00000112685, ENSG00000175104, ENSG00000082701, ENSG00000175224, ENSG00000198901, ENSG00000168930, ENSG00000146904, ENSG00000119408, ENSG00000185950, ENSG00000100225, ENSG00000089220, ENSG00000070831, ENSG00000180921, ENSG00000108984, ENSG00000102760, ENSG00000275993, ENSG00000108861, ENSG0000…	13982	376	16881	1.13991	1.28356e-07	1.83366e-08	1.81856e-08
GOTERM_MF_DIRECT	GO:0005525~GTP binding	353	2.1228	3.46845e-07	ENSG00000175582, ENSG00000104388, ENSG00000181467, ENSG00000069974, ENSG00000198585, ENSG00000185829, ENSG00000133703, ENSG00000065135, ENSG00000243910, ENSG00000137502, ENSG00000134594, ENSG00000159899, ENSG00000111231, ENSG00000169228, ENSG00000276600, ENSG00000151806, ENSG00000167721, ENSG00000166197, ENSG00000143878, ENSG00000100228, ENSG00000126858, ENSG00000168256, ENSG00000100226, ENSG0000…	13982	384	16881	1.10987	0.00138919	9.95822e-05	9.87623e-05
GOTERM_MF_DIRECT	GO:0003682~chromatin binding	343	2.06266	0.00666847	ENSG00000174371, ENSG00000016082, ENSG00000213024, ENSG00000102081, ENSG00000006712, ENSG00000158321, ENSG00000108509, ENSG00000114861, ENSG00000198900, ENSG00000143995, ENSG00000136891, ENSG00000132170, ENSG00000079785, ENSG00000100105, ENSG00000081189, ENSG00000168495, ENSG00000204435, ENSG00000177084, ENSG00000108064, ENSG00000141456, ENSG00000277258, ENSG00000182568, ENSG00000124795, ENSG0000…	13982	391	16881	1.05912	1	0.504287	0.500135
GOTERM_MF_DIRECT	GO:0004672~protein kinase activity	342	2.05665	1.82482e-12	ENSG00000172071, ENSG00000006837, ENSG00000111358, ENSG00000263528, ENSG00000180370, ENSG00000082701, ENSG00000138399, ENSG00000135446, ENSG00000159899, ENSG00000146904, ENSG00000136098, ENSG00000170209, ENSG00000119408, ENSG00000163482, ENSG00000055332, ENSG00000188305, ENSG00000106683, ENSG00000058729, ENSG00000108984, ENSG00000165304, ENSG00000106799, ENSG00000214102, ENSG00000176444, ENSG0000…	13982	359	16881	1.15017	7.31409e-09	1.46278e-09	1.45073e-09
GOTERM_MF_DIRECT	GO:0004842~ubiquitin-protein transferase activity	305	1.83415	2.76149e-07	ENSG00000174010, ENSG00000175104, ENSG00000153558, ENSG00000177889, ENSG00000119401, ENSG00000135686, ENSG00000119402, ENSG00000185271, ENSG00000036257, ENSG00000086758, ENSG00000115392, ENSG00000114062, ENSG00000163481, ENSG00000145495, ENSG00000100225, ENSG00000276043, ENSG00000140367, ENSG00000142546, ENSG00000122257, ENSG00000182325, ENSG00000012048, ENSG00000131653, ENSG00000239305, ENSG0000…	13982	329	16881	1.11926	0.00110619	9.22336e-05	9.14742e-05
GOTERM_MF_DIRECT	GO:0019899~enzyme binding	305	1.83415	5.88646e-06	ENSG00000163918, ENSG00000172071, ENSG00000173281, ENSG00000132170, ENSG00000144848, ENSG00000167165, ENSG00000145495, ENSG00000148400, ENSG00000140009, ENSG00000127824, ENSG00000166634, ENSG00000089220, ENSG00000012048, ENSG00000129566, ENSG00000128245, ENSG00000107643, ENSG00000113648, ENSG00000197122, ENSG00000196396, ENSG00000134243, ENSG00000113761, ENSG00000116478, ENSG00000151247, ENSG0000…	13982	333	16881	1.10582	0.0233169	0.00124173	0.00123151
GOTERM_MF_DIRECT	GO:0000166~nucleotide binding	299	1.79806	0.0891206	ENSG00000075856, ENSG00000185946, ENSG00000092199, ENSG00000070961, ENSG00000111911, ENSG00000104824, ENSG00000157110, ENSG00000114503, ENSG00000167281, ENSG00000073792, ENSG00000005189, ENSG00000075292, ENSG00000134597, ENSG00000004534, ENSG00000116001, ENSG00000099381, ENSG00000146109, ENSG00000185272, ENSG00000163002, ENSG00000151923, ENSG00000138031, ENSG00000100227, ENSG00000184863, ENSG0000…	13982	348	16881	1.03734	1	1	0.992014
GOTERM_MF_DIRECT	GO:0098641~cadherin binding involved in cell-cell adhesion	272	1.6357	6.37294e-08	ENSG00000042493, ENSG00000105355, ENSG00000241973, ENSG00000099942, ENSG00000114867, ENSG00000175220, ENSG00000180370, ENSG00000153317, ENSG00000116489, ENSG00000119888, ENSG00000151929, ENSG00000082153, ENSG00000117450, ENSG00000101558, ENSG00000100345, ENSG00000156261, ENSG00000106682, ENSG00000179950, ENSG00000197122, ENSG00000196396, ENSG00000103966, ENSG00000113643, ENSG00000137073, ENSG0000…	13982	290	16881	1.1324	0.000255395	2.55427e-05	2.53324e-05
GOTERM_MF_DIRECT	GO:0031625~ubiquitin protein ligase binding	268	1.61164	2.67903e-07	ENSG00000197372, ENSG00000181222, ENSG00000092871, ENSG00000263528, ENSG00000181220, ENSG00000114626, ENSG00000113658, ENSG00000175104, ENSG00000082701, ENSG00000244687, ENSG00000177889, ENSG00000151136, ENSG00000184182, ENSG00000164331, ENSG00000174804, ENSG00000036257, ENSG00000115392, ENSG00000121966, ENSG00000100106, ENSG00000100225, ENSG00000012048, ENSG00000182446, ENSG00000171791, ENSG0000…	13982	287	16881	1.12741	0.00107318	9.22336e-05	9.14742e-05
GOTERM_MF_DIRECT	GO:0016874~ligase activity	255	1.53347	2.61955e-08	ENSG00000214357, ENSG00000075975, ENSG00000092871, ENSG00000152348, ENSG00000175104, ENSG00000136536, ENSG00000112200, ENSG00000119401, ENSG00000012963, ENSG00000184182, ENSG00000163121, ENSG00000086758, ENSG00000115392, ENSG00000114062, ENSG00000163481, ENSG00000144848, ENSG00000145495, ENSG00000276043, ENSG00000168936, ENSG00000142546, ENSG00000122257, ENSG00000167967, ENSG00000012048, ENSG0000…	13982	270	16881	1.14026	0.000104986	1.16657e-05	1.15697e-05
GOTERM_MF_DIRECT	GO:0008134~transcription factor binding	253	1.52144	0.00347707	ENSG00000108509, ENSG00000088808, ENSG00000089902, ENSG00000132170, ENSG00000204435, ENSG00000163482, ENSG00000162711, ENSG00000141456, ENSG00000171791, ENSG00000112559, ENSG00000155846, ENSG00000170345, ENSG00000197921, ENSG00000116478, ENSG00000132740, ENSG00000204304, ENSG00000137193, ENSG00000148516, ENSG00000159086, ENSG00000139372, ENSG00000141448, ENSG00000168826, ENSG00000187325, ENSG0000…	13982	284	16881	1.07555	0.999999	0.309691	0.307141
GOTERM_MF_DIRECT	GO:0005096~GTPase activator activity	250	1.5034	0.00169327	ENSG00000065491, ENSG00000115839, ENSG00000175463, ENSG00000174373, ENSG00000179387, ENSG00000175220, ENSG00000136895, ENSG00000169220, ENSG00000153317, ENSG00000138835, ENSG00000004777, ENSG00000144843, ENSG00000184060, ENSG00000164691, ENSG00000169221, ENSG00000134909, ENSG00000255104, ENSG00000142669, ENSG00000031003, ENSG00000147799, ENSG00000111348, ENSG00000131899, ENSG00000111344, ENSG0000…	13982	279	16881	1.08184	0.998878	0.161587	0.160256
GOTERM_MF_DIRECT	GO:0003779~actin binding	247	1.48536	0.00542673	ENSG00000042493, ENSG00000064042, ENSG00000151491, ENSG00000198467, ENSG00000152229, ENSG00000133026, ENSG00000132970, ENSG00000116489, ENSG00000183091, ENSG00000185271, ENSG00000082397, ENSG00000121966, ENSG00000100345, ENSG00000091536, ENSG00000079308, ENSG00000104142, ENSG00000099812, ENSG00000128245, ENSG00000196154, ENSG00000138964, ENSG00000159640, ENSG00000137877, ENSG00000159763, ENSG0000…	13982	278	16881	1.07271	1	0.426477	0.422966
GOTERM_MF_DIRECT	GO:0016301~kinase activity	227	1.36509	3.47842e-07	ENSG00000149970, ENSG00000006837, ENSG00000241973, ENSG00000151491, ENSG00000198586, ENSG00000066468, ENSG00000157353, ENSG00000180370, ENSG00000138834, ENSG00000082701, ENSG00000023734, ENSG00000204435, ENSG00000102882, ENSG00000107643, ENSG00000197122, ENSG00000115825, ENSG00000010671, ENSG00000141560, ENSG00000011405, ENSG00000143627, ENSG00000134480, ENSG00000090554, ENSG00000121057, ENSG0000…	13982	241	16881	1.1372	0.00139318	9.95822e-05	9.87623e-05
GOTERM_MF_DIRECT	GO:0003713~transcription coactivator activity	222	1.33502	0.00363815	ENSG00000214114, ENSG00000196284, ENSG00000175221, ENSG00000157110, ENSG00000104825, ENSG00000119760, ENSG00000155974, ENSG00000119401, ENSG00000146109, ENSG00000188786, ENSG00000114062, ENSG00000140009, ENSG00000090447, ENSG00000167967, ENSG00000012048, ENSG00000156256, ENSG00000113649, ENSG00000113645, ENSG00000066117, ENSG00000179833, ENSG00000186350, ENSG00000148516, ENSG00000162601, ENSG0000…	13982	248	16881	1.08076	1	0.310249	0.307695
GOTERM_MF_DIRECT	GO:0003924~GTPase activity	218	1.31096	6.98851e-06	ENSG00000175582, ENSG00000104388, ENSG00000069974, ENSG00000133703, ENSG00000065135, ENSG00000243910, ENSG00000137502, ENSG00000134594, ENSG00000111231, ENSG00000151806, ENSG00000167721, ENSG00000143878, ENSG00000126858, ENSG00000168256, ENSG00000100226, ENSG00000168374, ENSG00000088256, ENSG00000127824, ENSG00000133818, ENSG00000070831, ENSG00000184743, ENSG00000067560, ENSG00000261456, ENSG0000…	13982	234	16881	1.12478	0.0276214	0.00131964	0.00130877
GOTERM_MF_DIRECT	GO:0003735~structural constituent of ribosome	206	1.2388	2.79193e-05	ENSG00000130312, ENSG00000110700, ENSG00000269743, ENSG00000266472, ENSG00000171421, ENSG00000142541, ENSG00000125648, ENSG00000169100, ENSG00000146223, ENSG00000163923, ENSG00000259494, ENSG00000239789, ENSG00000122140, ENSG00000155287, ENSG00000175110, ENSG00000137876, ENSG00000115268, ENSG00000168028, ENSG00000144713, ENSG00000086504, ENSG00000108298, ENSG00000164587, ENSG00000122026, ENSG0000…	13982	222	16881	1.12032	0.105868	0.00466252	0.00462413
GOTERM_MF_DIRECT	GO:0008017~microtubule binding	195	1.17265	7.24352e-06	ENSG00000006715, ENSG00000129682, ENSG00000130559, ENSG00000102081, ENSG00000129680, ENSG00000169220, ENSG00000198901, ENSG00000061337, ENSG00000101558, ENSG00000165660, ENSG00000158560, ENSG00000107771, ENSG00000163808, ENSG00000115266, ENSG00000138160, ENSG00000163811, ENSG00000187446, ENSG00000142655, ENSG00000188659, ENSG00000021574, ENSG00000149273, ENSG00000104722, ENSG00000130779, ENSG0000…	13982	208	16881	1.13188	0.0286147	0.00131964	0.00130877
GOTERM_MF_DIRECT	GO:0019904~protein domain specific binding	192	1.15461	0.000131747	ENSG00000042493, ENSG00000175582, ENSG00000181467, ENSG00000070047, ENSG00000132612, ENSG00000069974, ENSG00000125084, ENSG00000065135, ENSG00000276966, ENSG00000101558, ENSG00000204435, ENSG00000100345, ENSG00000185950, ENSG00000168818, ENSG00000178053, ENSG00000128245, ENSG00000069869, ENSG00000174943, ENSG00000011523, ENSG00000125538, ENSG00000139372, ENSG00000100697, ENSG00000260914, ENSG0000…	13982	208	16881	1.11447	0.410263	0.0182084	0.0180585
GOTERM_MF_DIRECT	GO:0044212~transcription regulatory region DNA binding	189	1.13657	0.0178692	ENSG00000125482, ENSG00000010818, ENSG00000181220, ENSG00000125084, ENSG00000104824, ENSG00000112561, ENSG00000171940, ENSG00000196843, ENSG00000138795, ENSG00000118156, ENSG00000089902, ENSG00000135164, ENSG00000132170, ENSG00000170608, ENSG00000081189, ENSG00000032219, ENSG00000164736, ENSG00000090447, ENSG00000163884, ENSG00000012048, ENSG00000162676, ENSG00000165821, ENSG00000136826, ENSG0000…	13982	213	16881	1.0713	1	1	0.992014
GOTERM_MF_DIRECT	GO:0032403~protein complex binding	188	1.13056	0.000812446	ENSG00000042493, ENSG00000185825, ENSG00000101391, ENSG00000162946, ENSG00000133703, ENSG00000049167, ENSG00000177000, ENSG00000154803, ENSG00000196961, ENSG00000008735, ENSG00000164171, ENSG00000172354, ENSG00000133302, ENSG00000135446, ENSG00000119888, ENSG00000151929, ENSG00000021826, ENSG00000141293, ENSG00000100348, ENSG00000126458, ENSG00000166913, ENSG00000160255, ENSG00000100462, ENSG0000…	13982	206	16881	1.10184	0.96152	0.0847774	0.0840794
GOTERM_MF_DIRECT	GO:0004871~signal transducer activity	186	1.11853	0.000986321	ENSG00000158604, ENSG00000148082, ENSG00000182836, ENSG00000197530, ENSG00000099942, ENSG00000065135, ENSG00000175348, ENSG00000104825, ENSG00000114349, ENSG00000115556, ENSG00000114346, ENSG00000172354, ENSG00000171302, ENSG00000141574, ENSG00000134470, ENSG00000101558, ENSG00000119408, ENSG00000164054, ENSG00000088256, ENSG00000185950, ENSG00000127666, ENSG00000102471, ENSG00000100292, ENSG0000…	13982	204	16881	1.10081	0.980844	0.0988294	0.0980157
GOTERM_MF_DIRECT	GO:0000287~magnesium ion binding	185	1.11251	0.0020032	ENSG00000074800, ENSG00000099308, ENSG00000198585, ENSG00000097007, ENSG00000130270, ENSG00000167720, ENSG00000067829, ENSG00000138032, ENSG00000035687, ENSG00000144843, ENSG00000143479, ENSG00000116120, ENSG00000143515, ENSG00000119408, ENSG00000163482, ENSG00000168496, ENSG00000275074, ENSG00000107130, ENSG00000100983, ENSG00000013375, ENSG00000165704, ENSG00000143199, ENSG00000141698, ENSG0000…	13982	204	16881	1.09489	0.999677	0.186717	0.185179
GOTERM_MF_DIRECT	GO:0016491~oxidoreductase activity	184	1.1065	0.000308981	ENSG00000180011, ENSG00000106605, ENSG00000197894, ENSG00000104549, ENSG00000197930, ENSG00000116882, ENSG00000128918, ENSG00000162430, ENSG00000117450, ENSG00000085662, ENSG00000100867, ENSG00000183773, ENSG00000089101, ENSG00000149212, ENSG00000086991, ENSG00000269858, ENSG00000132746, ENSG00000140505, ENSG00000133835, ENSG00000004487, ENSG00000175874, ENSG00000117448, ENSG00000135297, ENSG0000…	13982	200	16881	1.11075	0.710207	0.0396686	0.039342
GOTERM_MF_DIRECT	GO:0061630~ubiquitin protein ligase activity	178	1.07042	9.99179e-07	ENSG00000134758, ENSG00000175063, ENSG00000108106, ENSG00000092871, ENSG00000197530, ENSG00000198862, ENSG00000105879, ENSG00000198742, ENSG00000175104, ENSG00000244687, ENSG00000151893, ENSG00000198625, ENSG00000177889, ENSG00000119401, ENSG00000122779, ENSG00000184182, ENSG00000100628, ENSG00000163121, ENSG00000166233, ENSG00000036257, ENSG00000145416, ENSG00000115392, ENSG00000168894, ENSG0000…	13982	187	16881	1.14923	0.0039967	0.000250294	0.000248234
GOTERM_MF_DIRECT	GO:0003824~catalytic activity	177	1.06441	9.82536e-06	ENSG00000066583, ENSG00000135845, ENSG00000090054, ENSG00000101391, ENSG00000068366, ENSG00000023330, ENSG00000151093, ENSG00000175221, ENSG00000196562, ENSG00000104823, ENSG00000132330, ENSG00000040199, ENSG00000176715, ENSG00000083123, ENSG00000008056, ENSG00000159131, ENSG00000205126, ENSG00000005187, ENSG00000136250, ENSG00000147036, ENSG00000108187, ENSG00000123983, ENSG00000167969, ENSG0000…	13982	188	16881	1.1367	0.0386149	0.00171218	0.00169808
GOTERM_MF_DIRECT	GO:0016787~hydrolase activity	175	1.05238	0.000780276	ENSG00000024422, ENSG00000115718, ENSG00000272916, ENSG00000163517, ENSG00000111911, ENSG00000154889, ENSG00000248487, ENSG00000136379, ENSG00000168092, ENSG00000111231, ENSG00000189233, ENSG00000144843, ENSG00000120910, ENSG00000186364, ENSG00000275074, ENSG00000129968, ENSG00000140526, ENSG00000205808, ENSG00000011198, ENSG00000100344, ENSG00000272886, ENSG00000143353, ENSG00000120992, ENSG0000…	13982	191	16881	1.1062	0.95622	0.0845229	0.0838269
GOTERM_MF_DIRECT	GO:0008022~protein C-terminus binding	173	1.04035	1.97658e-06	ENSG00000157911, ENSG00000132612, ENSG00000097007, ENSG00000120509, ENSG00000196961, ENSG00000174775, ENSG00000067715, ENSG00000130396, ENSG00000155974, ENSG00000171303, ENSG00000175866, ENSG00000148408, ENSG00000141736, ENSG00000166913, ENSG00000121680, ENSG00000102243, ENSG00000108733, ENSG00000197122, ENSG00000175595, ENSG00000105229, ENSG00000172367, ENSG00000117724, ENSG00000007516, ENSG0000…	13982	182	16881	1.14763	0.00789083	0.000466007	0.00046217
GOTERM_MF_DIRECT	GO:0016887~ATPase activity	160	0.962175	0.082496	ENSG00000132612, ENSG00000197892, ENSG00000105877, ENSG00000172350, ENSG00000136816, ENSG00000197653, ENSG00000167283, ENSG00000064687, ENSG00000164292, ENSG00000084731, ENSG00000138430, ENSG00000159251, ENSG00000172508, ENSG00000100345, ENSG00000054523, ENSG00000142945, ENSG00000141338, ENSG00000165029, ENSG00000198691, ENSG00000163808, ENSG00000180389, ENSG00000183914, ENSG00000131778, ENSG0000…	13982	183	16881	1.0556	1	1	0.992014
GOTERM_MF_DIRECT	GO:0017137~Rab GTPase binding	126	0.757712	0.000316716	ENSG00000065491, ENSG00000102362, ENSG00000109436, ENSG00000115839, ENSG00000152061, ENSG00000182718, ENSG00000175463, ENSG00000137501, ENSG00000198863, ENSG00000197535, ENSG00000164292, ENSG00000136811, ENSG00000119522, ENSG00000144843, ENSG00000167202, ENSG00000169221, ENSG00000090565, ENSG00000255104, ENSG00000085382, ENSG00000131899, ENSG00000198853, ENSG00000104419, ENSG00000131374, ENSG0000…	13982	134	16881	1.13526	0.719055	0.0396686	0.039342
GOTERM_MF_DIRECT	GO:0004713~protein tyrosine kinase activity	120	0.721631	0.0221823	ENSG00000097007, ENSG00000198223, ENSG00000066468, ENSG00000105639, ENSG00000006432, ENSG00000173327, ENSG00000156427, ENSG00000138675, ENSG00000159899, ENSG00000138798, ENSG00000122779, ENSG00000143479, ENSG00000165025, ENSG00000257923, ENSG00000174808, ENSG00000141736, ENSG00000078579, ENSG00000108984, ENSG00000167601, ENSG00000162434, ENSG00000176444, ENSG00000197122, ENSG00000110931, ENSG0000…	13982	133	16881	1.08933	1	1	0.992014
GOTERM_MF_DIRECT	GO:0051015~actin filament binding	119	0.715617	0.0241713	ENSG00000105357, ENSG00000106328, ENSG00000162704, ENSG00000128591, ENSG00000097007, ENSG00000198467, ENSG00000133026, ENSG00000138434, ENSG00000111199, ENSG00000176438, ENSG00000127946, ENSG00000120756, ENSG00000100106, ENSG00000100345, ENSG00000130429, ENSG00000186765, ENSG00000128641, ENSG00000188807, ENSG00000131018, ENSG00000072110, ENSG00000111229, ENSG00000114854, ENSG00000075340, ENSG0000…	13982	132	16881	1.08843	1	1	0.992014
GOTERM_MF_DIRECT	GO:0005085~guanyl-nucleotide exchange factor activity	113	0.679536	7.27098e-05	ENSG00000134516, ENSG00000130158, ENSG00000115839, ENSG00000182957, ENSG00000141968, ENSG00000154803, ENSG00000114346, ENSG00000131089, ENSG00000132694, ENSG00000116641, ENSG00000083520, ENSG00000138670, ENSG00000088538, ENSG00000164691, ENSG00000109270, ENSG00000159496, ENSG00000160013, ENSG00000107099, ENSG00000126217, ENSG00000128512, ENSG00000050327, ENSG00000136828, ENSG00000180263, ENSG0000…	13982	118	16881	1.15618	0.252807	0.0112085	0.0111162
GOTERM_MF_DIRECT	GO:0017124~SH3 domain binding	112	0.673522	0.000697944	ENSG00000069696, ENSG00000177885, ENSG00000113657, ENSG00000097007, ENSG00000175220, ENSG00000031081, ENSG00000134996, ENSG00000119522, ENSG00000088538, ENSG00000143514, ENSG00000141293, ENSG00000127947, ENSG00000128512, ENSG00000185437, ENSG00000233276, ENSG00000164611, ENSG00000141971, ENSG00000198053, ENSG00000187838, ENSG00000015285, ENSG00000198851, ENSG00000155849, ENSG00000131370, ENSG0000…	13982	119	16881	1.13632	0.939089	0.0777045	0.0770647
GOTERM_MF_DIRECT	GO:0003729~mRNA binding	112	0.673522	0.0431732	ENSG00000198585, ENSG00000147274, ENSG00000165819, ENSG00000102081, ENSG00000110700, ENSG00000139767, ENSG00000114503, ENSG00000167281, ENSG00000073792, ENSG00000151014, ENSG00000142541, ENSG00000272886, ENSG00000184209, ENSG00000159409, ENSG00000152332, ENSG00000104413, ENSG00000047410, ENSG00000117569, ENSG00000132463, ENSG00000136942, ENSG00000123908, ENSG00000179151, ENSG00000078328, ENSG0000…	13982	125	16881	1.08177	1	1	0.992014
GOTERM_MF_DIRECT	GO:0044325~ion channel binding	101	0.607373	0.0644031	ENSG00000129682, ENSG00000102081, ENSG00000171385, ENSG00000158445, ENSG00000158286, ENSG00000160014, ENSG00000184588, ENSG00000143473, ENSG00000168418, ENSG00000128245, ENSG00000197122, ENSG00000072110, ENSG00000177098, ENSG00000175115, ENSG00000047932, ENSG00000096384, ENSG00000145362, ENSG00000254087, ENSG00000166006, ENSG00000069431, ENSG00000022267, ENSG00000051108, ENSG00000156642, ENSG0000…	13982	113	16881	1.07913	1	1	0.992014
GOTERM_MF_DIRECT	GO:0047485~protein N-terminus binding	94	0.565278	8.81852e-05	ENSG00000124151, ENSG00000130477, ENSG00000070367, ENSG00000177565, ENSG00000111358, ENSG00000020426, ENSG00000112685, ENSG00000175104, ENSG00000136854, ENSG00000119523, ENSG00000143799, ENSG00000145736, ENSG00000171858, ENSG00000168214, ENSG00000163161, ENSG00000159210, ENSG00000125968, ENSG00000092108, ENSG00000106089, ENSG00000162236, ENSG00000145335, ENSG00000128683, ENSG00000130402, ENSG0000…	13982	97	16881	1.17	0.297747	0.0126231	0.0125191
GOTERM_MF_DIRECT	GO:0016740~transferase activity	90	0.541223	0.00410017	ENSG00000181027, ENSG00000090054, ENSG00000101391, ENSG00000106648, ENSG00000059691, ENSG00000132330, ENSG00000084207, ENSG00000130035, ENSG00000119689, ENSG00000159131, ENSG00000135040, ENSG00000164494, ENSG00000149016, ENSG00000143198, ENSG00000100294, ENSG00000181873, ENSG00000152332, ENSG00000197563, ENSG00000213930, ENSG00000144591, ENSG00000135454, ENSG00000136542, ENSG00000197448, ENSG0000…	13982	96	16881	1.13188	1	0.342364	0.339545
GOTERM_MF_DIRECT	GO:0008168~methyltransferase activity	86	0.517169	0.0279358	ENSG00000055609, ENSG00000130711, ENSG00000214756, ENSG00000107614, ENSG00000165819, ENSG00000178694, ENSG00000173120, ENSG00000171861, ENSG00000152784, ENSG00000158483, ENSG00000123427, ENSG00000160172, ENSG00000186523, ENSG00000126457, ENSG00000185432, ENSG00000145331, ENSG00000100462, ENSG00000185238, ENSG00000121486, ENSG00000181038, ENSG00000130005, ENSG00000071462, ENSG00000067365, ENSG0000…	13982	94	16881	1.10459	1	1	0.992014
GOTERM_MF_DIRECT	GO:0009055~electron carrier activity	84	0.505142	0.00827552	ENSG00000131203, ENSG00000176153, ENSG00000127540, ENSG00000069535, ENSG00000023572, ENSG00000197894, ENSG00000131480, ENSG00000158125, ENSG00000151498, ENSG00000138356, ENSG00000177646, ENSG00000172115, ENSG00000111275, ENSG00000143753, ENSG00000087008, ENSG00000111271, ENSG00000117054, ENSG00000085662, ENSG00000145494, ENSG00000142669, ENSG00000086991, ENSG00000072778, ENSG00000122971, ENSG0000…	13982	90	16881	1.12685	1	0.60306	0.598095
GOTERM_MF_DIRECT	GO:0004386~helicase activity	82	0.493114	0.000516453	ENSG00000177200, ENSG00000213782, ENSG00000198265, ENSG00000197299, ENSG00000137628, ENSG00000111877, ENSG00000135046, ENSG00000204351, ENSG00000181381, ENSG00000080603, ENSG00000156502, ENSG00000188342, ENSG00000005100, ENSG00000163161, ENSG00000079785, ENSG00000085224, ENSG00000119969, ENSG00000183495, ENSG00000125885, ENSG00000013573, ENSG00000183258, ENSG00000125485, ENSG00000106682, ENSG0000…	13982	85	16881	1.16473	0.873875	0.0608807	0.0603794
GOTERM_MF_DIRECT	GO:0003690~double-stranded DNA binding	79	0.475074	0.000209729	ENSG00000175387, ENSG00000065057, ENSG00000137628, ENSG00000120948, ENSG00000151657, ENSG00000069812, ENSG00000065978, ENSG00000075292, ENSG00000156469, ENSG00000116288, ENSG00000120832, ENSG00000163320, ENSG00000185591, ENSG00000183570, ENSG00000029993, ENSG00000168496, ENSG00000127989, ENSG00000126215, ENSG00000108384, ENSG00000013573, ENSG00000213780, ENSG00000163565, ENSG00000109674, ENSG0000…	13982	81	16881	1.17753	0.568584	0.0280198	0.0277891
GOTERM_MF_DIRECT	GO:0043130~ubiquitin binding	78	0.46906	6.85654e-06	ENSG00000156587, ENSG00000213024, ENSG00000166949, ENSG00000173960, ENSG00000162191, ENSG00000173207, ENSG00000177889, ENSG00000119401, ENSG00000007047, ENSG00000121966, ENSG00000100225, ENSG00000130706, ENSG00000142867, ENSG00000011275, ENSG00000163960, ENSG00000163961, ENSG00000182446, ENSG00000141971, ENSG00000074319, ENSG00000198690, ENSG00000215114, ENSG00000154277, ENSG00000156256, ENSG0000…	13982	78	16881	1.20734	0.027107	0.00131964	0.00130877
GOTERM_MF_DIRECT	GO:0035091~phosphatidylinositol binding	78	0.46906	0.0325723	ENSG00000096433, ENSG00000109118, ENSG00000162627, ENSG00000171100, ENSG00000075651, ENSG00000078246, ENSG00000110025, ENSG00000196689, ENSG00000004777, ENSG00000115355, ENSG00000115234, ENSG00000118515, ENSG00000127946, ENSG00000168297, ENSG00000048471, ENSG00000134909, ENSG00000123104, ENSG00000126217, ENSG00000182487, ENSG00000183578, ENSG00000104497, ENSG00000157107, ENSG00000158517, ENSG0000…	13982	85	16881	1.10791	1	1	0.992014
GOTERM_MF_DIRECT	GO:0030165~PDZ domain binding	78	0.46906	0.0591266	ENSG00000158769, ENSG00000151694, ENSG00000070961, ENSG00000104863, ENSG00000152661, ENSG00000132535, ENSG00000109756, ENSG00000197375, ENSG00000237515, ENSG00000118193, ENSG00000073350, ENSG00000134313, ENSG00000171862, ENSG00000175866, ENSG00000167720, ENSG00000174804, ENSG00000168772, ENSG00000168135, ENSG00000126934, ENSG00000164418, ENSG00000128512, ENSG00000130762, ENSG00000134769, ENSG0000…	13982	86	16881	1.09503	1	1	0.992014
GOTERM_MF_DIRECT	GO:0003777~microtubule motor activity	76	0.457033	0.00362713	ENSG00000101350, ENSG00000197892, ENSG00000105877, ENSG00000118193, ENSG00000197653, ENSG00000158486, ENSG00000113971, ENSG00000135720, ENSG00000084731, ENSG00000118997, ENSG00000158560, ENSG00000054523, ENSG00000048471, ENSG00000142945, ENSG00000187775, ENSG00000090889, ENSG00000126214, ENSG00000163808, ENSG00000183914, ENSG00000129250, ENSG00000171595, ENSG00000237649, ENSG00000115423, ENSG0000…	13982	80	16881	1.14697	1	0.310249	0.307695
GOTERM_MF_DIRECT	GO:0005089~Rho guanyl-nucleotide exchange factor activity	74	0.445006	0.0016128	ENSG00000186716, ENSG00000074964, ENSG00000182957, ENSG00000141968, ENSG00000114346, ENSG00000131089, ENSG00000150760, ENSG00000132694, ENSG00000196914, ENSG00000146426, ENSG00000205726, ENSG00000102606, ENSG00000089820, ENSG00000160293, ENSG00000126217, ENSG00000120278, ENSG00000090924, ENSG00000050327, ENSG00000130762, ENSG00000214944, ENSG00000156299, ENSG00000115904, ENSG00000196155, ENSG0000…	13982	77	16881	1.1603	0.99845	0.157661	0.156363
GOTERM_MF_DIRECT	GO:0004843~thiol-dependent ubiquitin-specific protease activity	74	0.445006	0.0250288	ENSG00000184979, ENSG00000154124, ENSG00000136014, ENSG00000066427, ENSG00000101557, ENSG00000138592, ENSG00000090686, ENSG00000124356, ENSG00000019995, ENSG00000100221, ENSG00000129204, ENSG00000185515, ENSG00000048028, ENSG00000264522, ENSG00000154277, ENSG00000156256, ENSG00000175073, ENSG00000111667, ENSG00000070010, ENSG00000170185, ENSG00000172046, ENSG00000115464, ENSG00000116750, ENSG0000…	13982	80	16881	1.11679	1	1	0.992014
GOTERM_MF_DIRECT	GO:0051087~chaperone binding	73	0.438992	0.0914077	ENSG00000105993, ENSG00000135924, ENSG00000213221, ENSG00000100380, ENSG00000109519, ENSG00000239857, ENSG00000105953, ENSG00000112208, ENSG00000077232, ENSG00000111276, ENSG00000080572, ENSG00000151929, ENSG00000136770, ENSG00000030110, ENSG00000158286, ENSG00000087088, ENSG00000140403, ENSG00000018625, ENSG00000141499, ENSG00000104980, ENSG00000047457, ENSG00000069345, ENSG00000156735, ENSG0000…	13982	81	16881	1.08809	1	1	0.992014
GOTERM_MF_DIRECT	GO:0008565~protein transporter activity	70	0.420951	0.00082493	ENSG00000106367, ENSG00000213983, ENSG00000108424, ENSG00000111237, ENSG00000133704, ENSG00000196961, ENSG00000198700, ENSG00000169180, ENSG00000100427, ENSG00000182481, ENSG00000182287, ENSG00000025800, ENSG00000157823, ENSG00000116918, ENSG00000152056, ENSG00000117408, ENSG00000132141, ENSG00000138768, ENSG00000196911, ENSG00000135775, ENSG00000039319, ENSG00000116473, ENSG00000186432, ENSG0000…	13982	72	16881	1.1738	0.963399	0.0847774	0.0840794
GOTERM_MF_DIRECT	GO:0030674~protein binding, bridging	70	0.420951	0.0699989	ENSG00000073711, ENSG00000100380, ENSG00000106328, ENSG00000118194, ENSG00000060718, ENSG00000135046, ENSG00000083635, ENSG00000004975, ENSG00000248643, ENSG00000185070, ENSG00000132256, ENSG00000171812, ENSG00000169469, ENSG00000184060, ENSG00000257923, ENSG00000125848, ENSG00000167880, ENSG00000164692, ENSG00000186765, ENSG00000160695, ENSG00000163207, ENSG00000109670, ENSG00000106089, ENSG0000…	13982	77	16881	1.09758	1	1	0.992014
GOTERM_MF_DIRECT	GO:0019905~syntaxin binding	70	0.420951	0.0699989	ENSG00000102362, ENSG00000213023, ENSG00000099940, ENSG00000097007, ENSG00000073350, ENSG00000137501, ENSG00000136854, ENSG00000131002, ENSG00000086712, ENSG00000143952, ENSG00000084652, ENSG00000160695, ENSG00000092108, ENSG00000006071, ENSG00000104142, ENSG00000165029, ENSG00000175354, ENSG00000131899, ENSG00000141837, ENSG00000149043, ENSG00000110975, ENSG00000213578, ENSG00000181031, ENSG0000…	13982	77	16881	1.09758	1	1	0.992014
GOTERM_MF_DIRECT	GO:0002039~p53 binding	62	0.372843	0.0442968	ENSG00000092871, ENSG00000197299, ENSG00000082701, ENSG00000172315, ENSG00000088808, ENSG00000122779, ENSG00000166432, ENSG00000168411, ENSG00000143514, ENSG00000183255, ENSG00000089022, ENSG00000126453, ENSG00000129566, ENSG00000183955, ENSG00000004487, ENSG00000067369, ENSG00000113761, ENSG00000005339, ENSG00000118046, ENSG00000073282, ENSG00000170855, ENSG00000163132, ENSG00000173846, ENSG0000…	13982	67	16881	1.11724	1	1	0.992014
GOTERM_MF_DIRECT	GO:0019903~protein phosphatase binding	61	0.366829	0.00311053	ENSG00000104783, ENSG00000131323, ENSG00000177885, ENSG00000132535, ENSG00000219607, ENSG00000172071, ENSG00000076984, ENSG00000105639, ENSG00000214517, ENSG00000153558, ENSG00000173801, ENSG00000111276, ENSG00000049769, ENSG00000004897, ENSG00000213949, ENSG00000079385, ENSG00000117650, ENSG00000168610, ENSG00000132170, ENSG00000141293, ENSG00000268173, ENSG00000108061, ENSG00000141736, ENSG0000…	13982	63	16881	1.16901	0.999996	0.283341	0.281008
GOTERM_MF_DIRECT	GO:0004004~ATP-dependent RNA helicase activity	61	0.366829	0.023299	ENSG00000213782, ENSG00000109832, ENSG00000123064, ENSG00000047188, ENSG00000067596, ENSG00000039123, ENSG00000080007, ENSG00000204351, ENSG00000118197, ENSG00000156502, ENSG00000005100, ENSG00000079785, ENSG00000144045, ENSG00000183258, ENSG00000125485, ENSG00000105671, ENSG00000157349, ENSG00000150990, ENSG00000140829, ENSG00000178105, ENSG00000067048, ENSG00000067248, ENSG00000156414, ENSG0000…	13982	65	16881	1.13304	1	1	0.992014
GOTERM_MF_DIRECT	GO:0001948~glycoprotein binding	60	0.360815	0.0545847	ENSG00000130234, ENSG00000127022, ENSG00000101152, ENSG00000107338, ENSG00000107779, ENSG00000106327, ENSG00000174175, ENSG00000064601, ENSG00000164690, ENSG00000169223, ENSG00000184144, ENSG00000160255, ENSG00000088298, ENSG00000106089, ENSG00000166710, ENSG00000182866, ENSG00000133275, ENSG00000131095, ENSG00000072274, ENSG00000197249, ENSG00000159763, ENSG00000096384, ENSG00000168509, ENSG0000…	13982	65	16881	1.11447	1	1	0.992014
GOTERM_MF_DIRECT	GO:0003684~damaged DNA binding	59	0.354802	0.0294025	ENSG00000136936, ENSG00000111358, ENSG00000154328, ENSG00000113456, ENSG00000186280, ENSG00000154767, ENSG00000114026, ENSG00000062822, ENSG00000163161, ENSG00000100823, ENSG00000168496, ENSG00000101751, ENSG00000179262, ENSG00000012048, ENSG00000109674, ENSG00000175595, ENSG00000132383, ENSG00000005339, ENSG00000152457, ENSG00000073282, ENSG00000170734, ENSG00000137074, ENSG00000139372, ENSG0000…	13982	63	16881	1.13068	1	1	0.992014
GOTERM_MF_DIRECT	GO:0005518~collagen binding	57	0.342775	0.0157705	ENSG00000152583, ENSG00000166949, ENSG00000135047, ENSG00000120708, ENSG00000139329, ENSG00000137745, ENSG00000164171, ENSG00000116962, ENSG00000213949, ENSG00000166794, ENSG00000173918, ENSG00000109072, ENSG00000080573, ENSG00000100985, ENSG00000149257, ENSG00000087085, ENSG00000168615, ENSG00000088053, ENSG00000164733, ENSG00000105664, ENSG00000149084, ENSG00000174348, ENSG00000163131, ENSG0000…	13982	60	16881	1.14697	1	1	0.992014
GOTERM_MF_DIRECT	GO:0003743~translation initiation factor activity	57	0.342775	0.0369489	ENSG00000172071, ENSG00000114867, ENSG00000139726, ENSG00000114784, ENSG00000100664, ENSG00000086232, ENSG00000106682, ENSG00000205609, ENSG00000147677, ENSG00000178982, ENSG00000198692, ENSG00000134001, ENSG00000067248, ENSG00000173812, ENSG00000135930, ENSG00000123908, ENSG00000151247, ENSG00000232119, ENSG00000125977, ENSG00000185024, ENSG00000063046, ENSG00000175390, ENSG00000104131, ENSG0000…	13982	61	16881	1.12817	1	1	0.992014
GOTERM_MF_DIRECT	GO:0004722~protein serine/threonine phosphatase activity	56	0.336761	0.00635907	ENSG00000163719, ENSG00000040199, ENSG00000171862, ENSG00000112640, ENSG00000172115, ENSG00000111110, ENSG00000138032, ENSG00000164332, ENSG00000108389, ENSG00000105197, ENSG00000163644, ENSG00000104695, ENSG00000182866, ENSG00000155367, ENSG00000175470, ENSG00000158716, ENSG00000074211, ENSG00000132825, ENSG00000172840, ENSG00000119414, ENSG00000175826, ENSG00000100614, ENSG00000079335, ENSG0000…	13982	58	16881	1.16571	1	0.490137	0.486102
GOTERM_MF_DIRECT	GO:0004197~cysteine-type endopeptidase activity	56	0.336761	0.0817093	ENSG00000103811, ENSG00000135047, ENSG00000003402, ENSG00000003400, ENSG00000138794, ENSG00000167004, ENSG00000101557, ENSG00000138592, ENSG00000129204, ENSG00000164733, ENSG00000104332, ENSG00000108578, ENSG00000154277, ENSG00000156256, ENSG00000111667, ENSG00000064012, ENSG00000173653, ENSG00000137757, ENSG00000136943, ENSG00000196954, ENSG00000115464, ENSG00000137752, ENSG00000163131, ENSG0000…	13982	61	16881	1.10838	1	1	0.992014
GOTERM_MF_DIRECT	GO:0016757~transferase activity, transferring glycosyl groups	56	0.336761	0.0817093	ENSG00000100060, ENSG00000133424, ENSG00000128274, ENSG00000000419, ENSG00000106648, ENSG00000158089, ENSG00000118276, ENSG00000119523, ENSG00000121964, ENSG00000164574, ENSG00000100626, ENSG00000144647, ENSG00000184389, ENSG00000106003, ENSG00000165905, ENSG00000175711, ENSG00000033170, ENSG00000069943, ENSG00000198931, ENSG00000121578, ENSG00000165195, ENSG00000033011, ENSG00000182197, ENSG0000…	13982	61	16881	1.10838	1	1	0.992014
GOTERM_MF_DIRECT	GO:0003725~double-stranded RNA binding	56	0.336761	0.0817093	ENSG00000137628, ENSG00000196449, ENSG00000156502, ENSG00000079785, ENSG00000055332, ENSG00000188229, ENSG00000149577, ENSG00000124831, ENSG00000128563, ENSG00000131378, ENSG00000147065, ENSG00000040341, ENSG00000072110, ENSG00000072274, ENSG00000113761, ENSG00000123908, ENSG00000096384, ENSG00000115267, ENSG00000143621, ENSG00000137074, ENSG00000164342, ENSG00000113360, ENSG00000100697, ENSG0000…	13982	61	16881	1.10838	1	1	0.992014
GOTERM_MF_DIRECT	GO:0019003~GDP binding	52	0.312707	0.0111158	ENSG00000213465, ENSG00000181467, ENSG00000104388, ENSG00000069974, ENSG00000133703, ENSG00000065135, ENSG00000114349, ENSG00000206418, ENSG00000084733, ENSG00000124839, ENSG00000080371, ENSG00000143878, ENSG00000101911, ENSG00000126458, ENSG00000185236, ENSG00000144566, ENSG00000157869, ENSG00000197562, ENSG00000041353, ENSG00000075785, ENSG00000168461, ENSG00000132341, ENSG00000116954, ENSG0000…	13982	54	16881	1.16262	1	0.742537	0.736423
GOTERM_MF_DIRECT	GO:0005070~SH3/SH2 adaptor activity	52	0.312707	0.0641133	ENSG00000002834, ENSG00000136738, ENSG00000107338, ENSG00000095585, ENSG00000177885, ENSG00000099942, ENSG00000175220, ENSG00000151491, ENSG00000196684, ENSG00000071051, ENSG00000143514, ENSG00000120833, ENSG00000089820, ENSG00000141293, ENSG00000005020, ENSG00000185437, ENSG00000027869, ENSG00000138606, ENSG00000197122, ENSG00000132704, ENSG00000183918, ENSG00000155926, ENSG00000095370, ENSG0000…	13982	56	16881	1.1211	1	1	0.992014
GOTERM_MF_DIRECT	GO:0030374~ligand-dependent nuclear receptor transcription coactivator activity	50	0.30068	0.00439938	ENSG00000124151, ENSG00000111912, ENSG00000166707, ENSG00000137309, ENSG00000156384, ENSG00000171148, ENSG00000248643, ENSG00000014824, ENSG00000132170, ENSG00000148840, ENSG00000123143, ENSG00000106245, ENSG00000125686, ENSG00000074319, ENSG00000174460, ENSG00000130402, ENSG00000239306, ENSG00000072110, ENSG00000136146, ENSG00000004487, ENSG00000180182, ENSG00000155846, ENSG00000138685, ENSG0000…	13982	51	16881	1.18366	1	0.352655	0.349751
GOTERM_MF_DIRECT	GO:0000049~tRNA binding	50	0.30068	0.00439938	ENSG00000106246, ENSG00000174177, ENSG00000108825, ENSG00000156508, ENSG00000241058, ENSG00000134077, ENSG00000179988, ENSG00000104907, ENSG00000196449, ENSG00000145331, ENSG00000110619, ENSG00000121486, ENSG00000142544, ENSG00000179115, ENSG00000152778, ENSG00000134684, ENSG00000113643, ENSG00000065427, ENSG00000132740, ENSG00000164022, ENSG00000172716, ENSG00000037897, ENSG00000124608, ENSG0000…	13982	51	16881	1.18366	1	0.352655	0.349751
GOTERM_MF_DIRECT	GO:0043022~ribosome binding	49	0.294666	0.0167479	ENSG00000114902, ENSG00000102081, ENSG00000104626, ENSG00000120705, ENSG00000139726, ENSG00000151806, ENSG00000164134, ENSG00000138430, ENSG00000149658, ENSG00000178982, ENSG00000102030, ENSG00000130921, ENSG00000132507, ENSG00000134001, ENSG00000065665, ENSG00000204463, ENSG00000172766, ENSG00000132740, ENSG00000168028, ENSG00000112031, ENSG00000140598, ENSG00000167658, ENSG00000163577, ENSG0000…	13982	51	16881	1.15999	1	1	0.992014
GOTERM_MF_DIRECT	GO:0004702~receptor signaling protein serine/threonine kinase activity	49	0.294666	0.087904	ENSG00000114904, ENSG00000071054, ENSG00000107779, ENSG00000135409, ENSG00000076984, ENSG00000180370, ENSG00000065613, ENSG00000126934, ENSG00000034152, ENSG00000149930, ENSG00000108984, ENSG00000095015, ENSG00000106799, ENSG00000114739, ENSG00000154310, ENSG00000134602, ENSG00000107968, ENSG00000169032, ENSG00000176601, ENSG00000011566, ENSG00000101109, ENSG00000006062, ENSG00000101349, ENSG0000…	13982	53	16881	1.11622	1	1	0.992014
GOTERM_MF_DIRECT	GO:0008137~NADH dehydrogenase (ubiquinone) activity	46	0.276625	0.0250182	ENSG00000183648, ENSG00000004779, ENSG00000130414, ENSG00000198763, ENSG00000198840, ENSG00000198886, ENSG00000198786, ENSG00000198888, ENSG00000119421, ENSG00000158864, ENSG00000109390, ENSG00000168653, ENSG00000212907, ENSG00000166136, ENSG00000165264, ENSG00000160194, ENSG00000170906, ENSG00000139180, ENSG00000145494, ENSG00000185633, ENSG00000184983, ENSG00000164258, ENSG00000259112, ENSG0000…	13982	48	16881	1.15703	1	1	0.992014
GOTERM_MF_DIRECT	GO:0000149~SNARE binding	45	0.270612	0.00938	ENSG00000135604, ENSG00000198382, ENSG00000263620, ENSG00000262633, ENSG00000179044, ENSG00000178750, ENSG00000049245, ENSG00000171045, ENSG00000099365, ENSG00000117758, ENSG00000151779, ENSG00000111450, ENSG00000067715, ENSG00000093183, ENSG00000136854, ENSG00000117533, ENSG00000151532, ENSG00000136874, ENSG00000100505, ENSG00000100568, ENSG00000185215, ENSG00000106089, ENSG00000108587, ENSG0000…	13982	46	16881	1.18109	1	0.669009	0.663501
GOTERM_MF_DIRECT	GO:0004721~phosphoprotein phosphatase activity	44	0.264598	0.0108893	ENSG00000075711, ENSG00000173281, ENSG00000138814, ENSG00000107758, ENSG00000162407, ENSG00000171100, ENSG00000172531, ENSG00000154845, ENSG00000113575, ENSG00000171862, ENSG00000158402, ENSG00000081913, ENSG00000111077, ENSG00000111110, ENSG00000141298, ENSG00000060069, ENSG00000084112, ENSG00000120910, ENSG00000127947, ENSG00000054148, ENSG00000141934, ENSG00000105197, ENSG00000130829, ENSG0000…	13982	45	16881	1.18051	1	0.739735	0.733644
GOTERM_MF_DIRECT	GO:0019902~phosphatase binding	44	0.264598	0.0108893	ENSG00000103197, ENSG00000075711, ENSG00000065054, ENSG00000110925, ENSG00000198089, ENSG00000105656, ENSG00000162869, ENSG00000156463, ENSG00000176058, ENSG00000175387, ENSG00000166949, ENSG00000104866, ENSG00000137501, ENSG00000196422, ENSG00000187391, ENSG00000101639, ENSG00000165025, ENSG00000086015, ENSG00000198919, ENSG00000102882, ENSG00000166897, ENSG00000162852, ENSG00000106554, ENSG0000…	13982	45	16881	1.18051	1	0.739735	0.733644
GOTERM_MF_DIRECT	GO:0005080~protein kinase C binding	43	0.258584	0.0842291	ENSG00000096696, ENSG00000097007, ENSG00000115956, ENSG00000131747, ENSG00000198049, ENSG00000130175, ENSG00000057294, ENSG00000111199, ENSG00000247596, ENSG00000244122, ENSG00000169567, ENSG00000168497, ENSG00000169047, ENSG00000108561, ENSG00000061273, ENSG00000048052, ENSG00000142208, ENSG00000161547, ENSG00000108840, ENSG00000168615, ENSG00000123143, ENSG00000102981, ENSG00000149557, ENSG0000…	13982	46	16881	1.1286	1	1	0.992014
GOTERM_MF_DIRECT	GO:0004715~non-membrane spanning protein tyrosine kinase activity	43	0.258584	0.0842291	ENSG00000135605, ENSG00000074966, ENSG00000111816, ENSG00000174292, ENSG00000097007, ENSG00000105639, ENSG00000125508, ENSG00000165025, ENSG00000173517, ENSG00000120899, ENSG00000055332, ENSG00000060140, ENSG00000096968, ENSG00000101213, ENSG00000162878, ENSG00000103653, ENSG00000105397, ENSG00000162434, ENSG00000165304, ENSG00000102010, ENSG00000182866, ENSG00000214102, ENSG00000104312, ENSG0000…	13982	46	16881	1.1286	1	1	0.992014
GOTERM_MF_DIRECT	GO:0051539~4 iron, 4 sulfur cluster binding	41	0.246557	0.0169525	ENSG00000103274, ENSG00000104884, ENSG00000101391, ENSG00000065057, ENSG00000151413, ENSG00000122729, ENSG00000117118, ENSG00000158864, ENSG00000062822, ENSG00000124615, ENSG00000188641, ENSG00000136492, ENSG00000146143, ENSG00000177084, ENSG00000013573, ENSG00000128059, ENSG00000145996, ENSG00000136444, ENSG00000198874, ENSG00000134321, ENSG00000136003, ENSG00000026036, ENSG00000132781, ENSG0000…	13982	42	16881	1.17859	1	1	0.992014
GOTERM_MF_DIRECT	GO:0048365~Rac GTPase binding	39	0.23453	0.0226695	ENSG00000132613, ENSG00000105974, ENSG00000196220, ENSG00000137825, ENSG00000273749, ENSG00000151491, ENSG00000116701, ENSG00000173327, ENSG00000004975, ENSG00000132254, ENSG00000116641, ENSG00000110880, ENSG00000254999, ENSG00000196935, ENSG00000142168, ENSG00000116584, ENSG00000061676, ENSG00000089820, ENSG00000161202, ENSG00000017797, ENSG00000128512, ENSG00000123143, ENSG00000184922, ENSG0000…	13982	40	16881	1.17715	1	1	0.992014
GOTERM_MF_DIRECT	GO:0051287~NAD binding	38	0.228516	0.00684074	ENSG00000091140, ENSG00000106049, ENSG00000111716, ENSG00000105679, ENSG00000109814, ENSG00000175029, ENSG00000152642, ENSG00000158467, ENSG00000065833, ENSG00000158864, ENSG00000151376, ENSG00000138356, ENSG00000134333, ENSG00000137106, ENSG00000138413, ENSG00000167588, ENSG00000168710, ENSG00000067829, ENSG00000084754, ENSG00000143799, ENSG00000166411, ENSG00000140263, ENSG00000159692, ENSG0000…	13982	38	16881	1.20734	1	0.507735	0.503555
GOTERM_MF_DIRECT	GO:0005484~SNAP receptor activity	38	0.228516	0.0261764	ENSG00000135604, ENSG00000263620, ENSG00000135823, ENSG00000262633, ENSG00000092531, ENSG00000099940, ENSG00000113734, ENSG00000178750, ENSG00000049245, ENSG00000171045, ENSG00000099365, ENSG00000117758, ENSG00000170310, ENSG00000111450, ENSG00000093183, ENSG00000117533, ENSG00000151532, ENSG00000136874, ENSG00000100568, ENSG00000168818, ENSG00000106089, ENSG00000108587, ENSG00000254995, ENSG0000…	13982	39	16881	1.17638	1	1	0.992014
GOTERM_MF_DIRECT	GO:0016791~phosphatase activity	38	0.228516	0.0694286	ENSG00000155893, ENSG00000149177, ENSG00000172531, ENSG00000112245, ENSG00000247077, ENSG00000120875, ENSG00000162551, ENSG00000084112, ENSG00000167065, ENSG00000255526, ENSG00000188542, ENSG00000167220, ENSG00000144362, ENSG00000149599, ENSG00000164879, ENSG00000184545, ENSG00000144048, ENSG00000108861, ENSG00000158716, ENSG00000211456, ENSG00000111266, ENSG00000175215, ENSG00000213639, ENSG0000…	13982	40	16881	1.14697	1	1	0.992014
GOTERM_MF_DIRECT	GO:0003899~DNA-directed RNA polymerase activity	37	0.222503	0.0301947	ENSG00000105258, ENSG00000181222, ENSG00000241258, ENSG00000099821, ENSG00000103932, ENSG00000152944, ENSG00000113356, ENSG00000117877, ENSG00000267645, ENSG00000177700, ENSG00000148606, ENSG00000186141, ENSG00000255529, ENSG00000228049, ENSG00000186184, ENSG00000163882, ENSG00000168255, ENSG00000058600, ENSG00000168495, ENSG00000161980, ENSG00000099817, ENSG00000100142, ENSG00000047315, ENSG0000…	13982	38	16881	1.17557	1	1	0.992014
GOTERM_MF_DIRECT	GO:0018024~histone-lysine N-methyltransferase activity	37	0.222503	0.078414	ENSG00000055609, ENSG00000104885, ENSG00000196363, ENSG00000145391, ENSG00000118058, ENSG00000110066, ENSG00000143379, ENSG00000005483, ENSG00000061455, ENSG00000099381, ENSG00000164256, ENSG00000126856, ENSG00000183576, ENSG00000167548, ENSG00000106462, ENSG00000143499, ENSG00000183955, ENSG00000181555, ENSG00000108799, ENSG00000139718, ENSG00000129691, ENSG00000136169, ENSG00000170364, ENSG0000…	13982	39	16881	1.14542	1	1	0.992014
GOTERM_MF_DIRECT	GO:0048487~beta-tubulin binding	36	0.216489	0.00951435	ENSG00000021574, ENSG00000096872, ENSG00000152661, ENSG00000130479, ENSG00000129682, ENSG00000094631, ENSG00000137941, ENSG00000170296, ENSG00000068903, ENSG00000111199, ENSG00000116741, ENSG00000141376, ENSG00000140463, ENSG00000138095, ENSG00000126756, ENSG00000161800, ENSG00000166579, ENSG00000141556, ENSG00000034713, ENSG00000145335, ENSG00000134108, ENSG00000124164, ENSG00000197386, ENSG0000…	13982	36	16881	1.20734	1	0.669009	0.663501
GOTERM_MF_DIRECT	GO:0001104~RNA polymerase II transcription cofactor activity	35	0.210476	0.0400447	ENSG00000152944, ENSG00000111596, ENSG00000109819, ENSG00000156603, ENSG00000248643, ENSG00000159479, ENSG00000130772, ENSG00000183072, ENSG00000042429, ENSG00000148840, ENSG00000164758, ENSG00000124496, ENSG00000123066, ENSG00000161920, ENSG00000099917, ENSG00000125686, ENSG00000160973, ENSG00000133997, ENSG00000148297, ENSG00000239306, ENSG00000136146, ENSG00000067369, ENSG00000180182, ENSG0000…	13982	36	16881	1.1738	1	1	0.992014
GOTERM_MF_DIRECT	GO:0030331~estrogen receptor binding	35	0.210476	0.099572	ENSG00000103671, ENSG00000016082, ENSG00000089280, ENSG00000180530, ENSG00000123064, ENSG00000178175, ENSG00000070540, ENSG00000198646, ENSG00000109819, ENSG00000134533, ENSG00000137486, ENSG00000138795, ENSG00000117115, ENSG00000084676, ENSG00000143799, ENSG00000132170, ENSG00000168036, ENSG00000160310, ENSG00000100201, ENSG00000125107, ENSG00000166337, ENSG00000125686, ENSG00000215021, ENSG0000…	13982	37	16881	1.14208	1	1	0.992014
GOTERM_MF_DIRECT	GO:0043531~ADP binding	33	0.198448	0.0155332	ENSG00000095002, ENSG00000099624, ENSG00000196365, ENSG00000196586, ENSG00000168394, ENSG00000165280, ENSG00000133026, ENSG00000065833, ENSG00000143632, ENSG00000001084, ENSG00000101911, ENSG00000116062, ENSG00000169860, ENSG00000100345, ENSG00000160179, ENSG00000100243, ENSG00000095777, ENSG00000148672, ENSG00000067225, ENSG00000099331, ENSG00000106617, ENSG00000178607, ENSG00000196535, ENSG0000…	13982	33	16881	1.20734	1	1	0.992014
GOTERM_MF_DIRECT	GO:0004693~cyclin-dependent protein serine/threonine kinase activity	33	0.198448	0.0528573	ENSG00000156345, ENSG00000111837, ENSG00000155111, ENSG00000105810, ENSG00000006837, ENSG00000250506, ENSG00000134057, ENSG00000170312, ENSG00000157456, ENSG00000135446, ENSG00000080823, ENSG00000134058, ENSG00000112144, ENSG00000138395, ENSG00000102225, ENSG00000059758, ENSG00000132964, ENSG00000100490, ENSG00000065883, ENSG00000112576, ENSG00000205111, ENSG00000058091, ENSG00000138769, ENSG0000…	13982	34	16881	1.17183	1	1	0.992014
GOTERM_MF_DIRECT	GO:0008094~DNA-dependent ATPase activity	32	0.192435	0.0182652	ENSG00000110768, ENSG00000104884, ENSG00000111358, ENSG00000049167, ENSG00000196584, ENSG00000131747, ENSG00000020426, ENSG00000080503, ENSG00000134058, ENSG00000174953, ENSG00000145736, ENSG00000225830, ENSG00000138375, ENSG00000100206, ENSG00000100888, ENSG00000163161, ENSG00000182185, ENSG00000126215, ENSG00000108384, ENSG00000185379, ENSG00000013573, ENSG00000213780, ENSG00000124177, ENSG0000…	13982	32	16881	1.20734	1	1	0.992014
GOTERM_MF_DIRECT	GO:0030544~Hsp70 protein binding	32	0.192435	0.0606111	ENSG00000135924, ENSG00000149273, ENSG00000149196, ENSG00000213024, ENSG00000100380, ENSG00000147099, ENSG00000113578, ENSG00000077232, ENSG00000170312, ENSG00000111276, ENSG00000170775, ENSG00000158286, ENSG00000167508, ENSG00000087088, ENSG00000168439, ENSG00000167207, ENSG00000144401, ENSG00000145335, ENSG00000105821, ENSG00000118260, ENSG00000178607, ENSG00000171497, ENSG00000204463, ENSG0000…	13982	33	16881	1.17075	1	1	0.992014
GOTERM_MF_DIRECT	GO:0015078~hydrogen ion transmembrane transporter activity	31	0.186421	0.0694075	ENSG00000155097, ENSG00000167283, ENSG00000113732, ENSG00000169020, ENSG00000154723, ENSG00000061987, ENSG00000117410, ENSG00000167863, ENSG00000147416, ENSG00000147614, ENSG00000159199, ENSG00000123643, ENSG00000110719, ENSG00000110911, ENSG00000171130, ENSG00000228253, ENSG00000154518, ENSG00000116459, ENSG00000159720, ENSG00000198899, ENSG00000116039, ENSG00000076351, ENSG00000105929, ENSG0000…	13982	32	16881	1.16961	1	1	0.992014
GOTERM_MF_DIRECT	GO:0051059~NF-kappaB binding	30	0.180408	0.0251974	ENSG00000049768, ENSG00000131788, ENSG00000181163, ENSG00000082701, ENSG00000171720, ENSG00000166135, ENSG00000188243, ENSG00000100902, ENSG00000143514, ENSG00000100823, ENSG00000163481, ENSG00000142867, ENSG00000214078, ENSG00000103037, ENSG00000167604, ENSG00000108465, ENSG00000196591, ENSG00000105127, ENSG00000112033, ENSG00000196975, ENSG00000116478, ENSG00000173039, ENSG00000100906, ENSG0000…	13982	30	16881	1.20734	1	1	0.992014
GOTERM_MF_DIRECT	GO:0031624~ubiquitin conjugating enzyme binding	30	0.180408	0.0793664	ENSG00000151692, ENSG00000134758, ENSG00000001629, ENSG00000150401, ENSG00000175104, ENSG00000166233, ENSG00000164197, ENSG00000145495, ENSG00000100302, ENSG00000164418, ENSG00000121741, ENSG00000101695, ENSG00000034677, ENSG00000158717, ENSG00000146373, ENSG00000116514, ENSG00000177479, ENSG00000177238, ENSG00000137692, ENSG00000109184, ENSG00000103549, ENSG00000137393, ENSG00000013561, ENSG0000…	13982	31	16881	1.16839	1	1	0.992014
GOTERM_MF_DIRECT	GO:0019888~protein phosphatase regulator activity	29	0.174394	0.0295587	ENSG00000154001, ENSG00000073711, ENSG00000173281, ENSG00000119383, ENSG00000066027, ENSG00000154845, ENSG00000214517, ENSG00000112640, ENSG00000108061, ENSG00000055332, ENSG00000089289, ENSG00000221914, ENSG00000175470, ENSG00000105568, ENSG00000156475, ENSG00000163605, ENSG00000068971, ENSG00000074211, ENSG00000167393, ENSG00000115685, ENSG00000119335, ENSG00000119698, ENSG00000176915, ENSG0000…	13982	29	16881	1.20734	1	1	0.992014
GOTERM_MF_DIRECT	GO:0061631~ubiquitin conjugating enzyme activity	29	0.174394	0.0295587	ENSG00000072401, ENSG00000175063, ENSG00000108106, ENSG00000099804, ENSG00000170035, ENSG00000119048, ENSG00000077152, ENSG00000177889, ENSG00000185651, ENSG00000109332, ENSG00000147133, ENSG00000140367, ENSG00000182247, ENSG00000184787, ENSG00000160714, ENSG00000215218, ENSG00000077721, ENSG00000175931, ENSG00000170142, ENSG00000198833, ENSG00000159202, ENSG00000132388, ENSG00000169139, ENSG0000…	13982	29	16881	1.20734	1	1	0.992014
GOTERM_MF_DIRECT	GO:0004712~protein serine/threonine/tyrosine kinase activity	29	0.174394	0.0295587	ENSG00000162409, ENSG00000072062, ENSG00000112742, ENSG00000117676, ENSG00000178999, ENSG00000189056, ENSG00000143479, ENSG00000118515, ENSG00000126934, ENSG00000142208, ENSG00000070759, ENSG00000087586, ENSG00000108443, ENSG00000105146, ENSG00000179335, ENSG00000114739, ENSG00000126583, ENSG00000105204, ENSG00000176444, ENSG00000071242, ENSG00000061938, ENSG00000157540, ENSG00000169032, ENSG0000…	13982	29	16881	1.20734	1	1	0.992014
GOTERM_MF_DIRECT	GO:0017112~Rab guanyl-nucleotide exchange factor activity	29	0.174394	0.0906172	ENSG00000213047, ENSG00000115839, ENSG00000105339, ENSG00000175984, ENSG00000137145, ENSG00000170456, ENSG00000119522, ENSG00000118873, ENSG00000146966, ENSG00000205744, ENSG00000162777, ENSG00000127328, ENSG00000100241, ENSG00000107036, ENSG00000133812, ENSG00000174485, ENSG00000132669, ENSG00000110514, ENSG00000170043, ENSG00000205593, ENSG00000198837, ENSG00000154710, ENSG00000174839, ENSG0000…	13982	30	16881	1.16709	1	1	0.992014
GOTERM_MF_DIRECT	GO:0016779~nucleotidyltransferase activity	27	0.162367	0.0405664	ENSG00000183208, ENSG00000135945, ENSG00000198682, ENSG00000070785, ENSG00000174177, ENSG00000173540, ENSG00000111335, ENSG00000112941, ENSG00000111331, ENSG00000196449, ENSG00000083223, ENSG00000113272, ENSG00000124217, ENSG00000089127, ENSG00000072756, ENSG00000185813, ENSG00000142544, ENSG00000163864, ENSG00000134744, ENSG00000165609, ENSG00000144591, ENSG00000138801, ENSG00000173614, ENSG0000…	13982	27	16881	1.20734	1	1	0.992014
GOTERM_MF_DIRECT	GO:0043236~laminin binding	25	0.15034	0.0554507	ENSG00000159871, ENSG00000137801, ENSG00000164171, ENSG00000116962, ENSG00000005884, ENSG00000131981, ENSG00000144668, ENSG00000087085, ENSG00000168615, ENSG00000172061, ENSG00000150093, ENSG00000112414, ENSG00000179954, ENSG00000168028, ENSG00000163131, ENSG00000091409, ENSG00000143369, ENSG00000169499, ENSG00000204542, ENSG00000187244, ENSG00000188157, ENSG00000124466, ENSG00000063660, ENSG0000…	13982	25	16881	1.20734	1	1	0.992014
GOTERM_MF_DIRECT	GO:0003678~DNA helicase activity	24	0.144326	0.064722	ENSG00000183207, ENSG00000108469, ENSG00000112118, ENSG00000197275, ENSG00000073111, ENSG00000049167, ENSG00000175792, ENSG00000076003, ENSG00000134452, ENSG00000104738, ENSG00000165392, ENSG00000004700, ENSG00000138346, ENSG00000156502, ENSG00000132740, ENSG00000140451, ENSG00000225830, ENSG00000128908, ENSG00000100888, ENSG00000107290, ENSG00000085224, ENSG00000121988, ENSG00000166508, ENSG0000…	13982	24	16881	1.20734	1	1	0.992014
GOTERM_MF_DIRECT	GO:0071889~14-3-3 protein binding	24	0.144326	0.064722	ENSG00000136848, ENSG00000065491, ENSG00000129673, ENSG00000197892, ENSG00000134308, ENSG00000171132, ENSG00000002330, ENSG00000172403, ENSG00000058272, ENSG00000067606, ENSG00000142178, ENSG00000135250, ENSG00000141480, ENSG00000185650, ENSG00000054611, ENSG00000061273, ENSG00000143393, ENSG00000185950, ENSG00000142208, ENSG00000143473, ENSG00000168209, ENSG00000275993, ENSG00000141564, ENSG0000…	13982	24	16881	1.20734	1	1	0.992014
GOTERM_MF_DIRECT	GO:0004518~nuclease activity	23	0.138313	0.0754516	ENSG00000180423, ENSG00000111802, ENSG00000198690, ENSG00000134899, ENSG00000197121, ENSG00000197157, ENSG00000197774, ENSG00000196335, ENSG00000020922, ENSG00000154920, ENSG00000138346, ENSG00000172732, ENSG00000140694, ENSG00000034533, ENSG00000187790, ENSG00000169598, ENSG00000079785, ENSG00000169188, ENSG00000088930, ENSG00000168496, ENSG00000103005, ENSG00000178295, ENSG00000203705	13982	23	16881	1.20734	1	1	0.992014
GOTERM_MF_DIRECT	GO:0045296~cadherin binding	23	0.138313	0.0754516	ENSG00000133107, ENSG00000198561, ENSG00000173482, ENSG00000151150, ENSG00000140945, ENSG00000135124, ENSG00000104419, ENSG00000044115, ENSG00000176749, ENSG00000173801, ENSG00000080815, ENSG00000134982, ENSG00000117335, ENSG00000095383, ENSG00000119326, ENSG00000102837, ENSG00000089327, ENSG00000007062, ENSG00000125966, ENSG00000168036, ENSG00000183230, ENSG00000196090, ENSG00000035403	13982	23	16881	1.20734	1	1	0.992014
GOTERM_MF_DIRECT	GO:0008198~ferrous iron binding	22	0.132299	0.0878453	ENSG00000140718, ENSG00000129596, ENSG00000180176, ENSG00000269858, ENSG00000165060, ENSG00000136003, ENSG00000189046, ENSG00000066926, ENSG00000135070, ENSG00000137760, ENSG00000170946, ENSG00000166199, ENSG00000250305, ENSG00000100601, ENSG00000239382, ENSG00000091513, ENSG00000168769, ENSG00000162882, ENSG00000102575, ENSG00000165898, ENSG00000089472, ENSG00000145335	13982	22	16881	1.20734	1	1	0.992014

## Sheet: Top 20 Cellular Components
Category		Term	Count	%	PValue	Genes	List Total	Pop Hits	Pop Total	Fold Enrichment	Bonferroni	Benjamini	FDR
GOTERM_CC_DIRECT	GO:0005654	nucleoplasm	2618	15.7436	3.61992e-92	ENSG00000183527, ENSG00000163918, ENSG00000016082, ENSG00000160888, ENSG00000113658, ENSG00000114503, ENSG00000114982, ENSG00000196843, ENSG00000135446, ENSG00000075292, ENSG00000170689, ENSG00000166197, ENSG00000151923, ENSG00000166199, ENSG00000023608,	14878	2784	18224	1.15186	5.49503e-89	2.74752e-89	2.62625e-89
GOTERM_CC_DIRECT	GO:0070062	extracellular exosome	2443	14.6912	3.86385e-16	ENSG00000115839, ENSG00000241973, ENSG00000103855, ENSG00000135441, ENSG00000000971, ENSG00000172867, ENSG00000229859, ENSG00000169223, ENSG00000151923, ENSG00000168374, ENSG00000100347, ENSG00000205403, ENSG00000055211, ENSG00000100345, ENSG00000127824,	14878	2811	18224	1.06454	5.05596e-13	4.51179e-14	4.31266e-14
GOTERM_CC_DIRECT	GO:0016020	membrane	2029	12.2016	3.27415e-50	ENSG00000163913, ENSG00000241973, ENSG00000114988, ENSG00000169228, ENSG00000172867, ENSG00000196839, ENSG00000099260, ENSG00000136770, ENSG00000169223, ENSG00000168374, ENSG00000205403, ENSG00000100345, ENSG00000102524, ENSG00000100344, ENSG00000070831,	14878	2200	18224	1.12969	4.97017e-47	1.24254e-47	1.1877e-47
GOTERM_CC_DIRECT	GO:0005739	mitochondrion	1253	7.53503	1.11007e-42	ENSG00000184857, ENSG00000214114, ENSG00000133028, ENSG00000214113, ENSG00000180011, ENSG00000167283, ENSG00000133026, ENSG00000169228, ENSG00000109390, ENSG00000170689, ENSG00000100347, ENSG00000166199, ENSG00000100348, ENSG00000090686, ENSG00000183773, ENSG00000108064, ENSG00000122378, ENSG00000147437, ENSG00000259494, ENSG00000122140, ENSG00000162836, ENSG00000114735, ENSG00000171791, ENSG0000…	14878	1331	18224	1.15311	1.68509e-39	3.37018e-40	3.22143e-40
GOTERM_CC_DIRECT	GO:0005622	intracellular	1200	7.21631	6.67153e-19	ENSG00000185947, ENSG00000065491, ENSG00000180257, ENSG00000104941, ENSG00000121281, ENSG00000241973, ENSG00000184619, ENSG00000113658, ENSG00000169220, ENSG00000134594, ENSG00000197933, ENSG00000159899, ENSG00000111231, ENSG00000276600, ENSG00000169228, ENSG00000197928, ENSG00000131080, ENSG00000168374, ENSG00000174808, ENSG00000078579, ENSG00000070831, ENSG00000180008, ENSG00000275993, ENSG0000…	14878	1332	18224	1.10351	1.01274e-15	9.20671e-17	8.80035e-17
GOTERM_CC_DIRECT	GO:0005730	nucleolus	797	4.79283	2.80155e-22	ENSG00000077235, ENSG00000005189, ENSG00000114982, ENSG00000196843, ENSG00000135446, ENSG00000100109, ENSG00000029153, ENSG00000146109, ENSG00000166197, ENSG00000205642, ENSG00000023608, ENSG00000100348, ENSG00000161980, ENSG00000147679, ENSG00000115827, ENSG00000113648, ENSG00000113649, ENSG00000137876, ENSG00000171311, ENSG00000158796, ENSG00000170468, ENSG00000135698, ENSG00000175906, ENSG0000…	14878	857	18224	1.13914	4.25275e-19	6.07536e-20	5.80721e-20
GOTERM_CC_DIRECT	GO:0005794	Golgi apparatus	797	4.79283	7.23606e-20	ENSG00000181104, ENSG00000183527, ENSG00000115839, ENSG00000114988, ENSG00000160408, ENSG00000114745, ENSG00000009307, ENSG00000276600, ENSG00000172867, ENSG00000132170, ENSG00000169223, ENSG00000168374, ENSG00000094804, ENSG00000183778, ENSG00000101670, ENSG00000135218, ENSG00000116918, ENSG00000180263, ENSG00000189060, ENSG00000069869, ENSG00000067208, ENSG00000170458, ENSG00000189067, ENSG0000…	14878	863	18224	1.13122	1.09843e-16	1.09843e-17	1.04995e-17
GOTERM_CC_DIRECT	GO:0005789	endoplasmic reticulum membrane	780	4.6906	2.18466e-13	ENSG00000115839, ENSG00000114988, ENSG00000197930, ENSG00000171302, ENSG00000133027, ENSG00000136770, ENSG00000169223, ENSG00000100344, ENSG00000070831, ENSG00000070610, ENSG00000171791, ENSG00000104936, ENSG00000006025, ENSG00000168389, ENSG00000253710, ENSG00000171307, ENSG00000204301, ENSG00000151914, ENSG00000132182, ENSG00000163933, ENSG00000145246, ENSG00000204308, ENSG00000126500, ENSG0000…	14878	862	18224	1.10837	3.31671e-10	2.07269e-11	1.98121e-11
GOTERM_CC_DIRECT	GO:0005783	endoplasmic reticulum	728	4.37789	5.7955e-07	ENSG00000183527, ENSG00000185825, ENSG00000115718, ENSG00000143190, ENSG00000162946, ENSG00000139921, ENSG00000197930, ENSG00000077232, ENSG00000173960, ENSG00000135324, ENSG00000101439, ENSG00000136770, ENSG00000101558, ENSG00000167165, ENSG00000162711, ENSG00000183773, ENSG00000143198, ENSG00000101310, ENSG00000184743, ENSG00000182446, ENSG00000183778, ENSG00000239305, ENSG00000068650, ENSG0000…	14878	828	18224	1.07696	0.00087937	3.08613e-05	2.94992e-05
GOTERM_CC_DIRECT	GO:0048471	perinuclear region of cytoplasm	565	3.39768	5.95758e-11	ENSG00000181588, ENSG00000162946, ENSG00000144283, ENSG00000143194, ENSG00000180370, ENSG00000082701, ENSG00000135446, ENSG00000150961, ENSG00000128918, ENSG00000132170, ENSG00000101439, ENSG00000101558, ENSG00000158560, ENSG00000055332, ENSG00000102524, ENSG00000101310, ENSG00000143199, ENSG00000147676, ENSG00000116918, ENSG00000103966, ENSG00000134243, ENSG00000169231, ENSG00000110497, ENSG0000…	14878	621	18224	1.11444	9.04362e-08	5.02423e-09	4.80248e-09
GOTERM_CC_DIRECT	GO:0000139	Golgi membrane	546	3.28342	9.22503e-14	ENSG00000092871, ENSG00000114988, ENSG00000160408, ENSG00000114745, ENSG00000137502, ENSG00000138834, ENSG00000113532, ENSG00000150961, ENSG00000169105, ENSG00000100228, ENSG00000134470, ENSG00000169223, ENSG00000101558, ENSG00000157350, ENSG00000213380, ENSG00000122254, ENSG00000148400, ENSG00000184500, ENSG00000101310, ENSG00000070831, ENSG00000154080, ENSG00000183778, ENSG00000070610, ENSG0000…	14878	591	18224	1.13163	1.4005e-10	1.00026e-11	9.56108e-12
GOTERM_CC_DIRECT	GO:0043231	intracellular membrane-bounded organelle	517	3.10903	1.06861e-13	ENSG00000070961, ENSG00000213024, ENSG00000143190, ENSG00000111237, ENSG00000066468, ENSG00000112685, ENSG00000110025, ENSG00000197930, ENSG00000168491, ENSG00000114982, ENSG00000075292, ENSG00000132170, ENSG00000127946, ENSG00000100227, ENSG00000023608, ENSG00000090565, ENSG00000143198, ENSG00000101310, ENSG00000263513, ENSG00000068650, ENSG00000186908, ENSG00000067208, ENSG00000138600, ENSG0000…	14878	558	18224	1.13489	1.62296e-10	1.08144e-11	1.03371e-11
GOTERM_CC_DIRECT	GO:0005743	mitochondrial inner membrane	426	2.56179	1.99612e-21	ENSG00000183648, ENSG00000133028, ENSG00000156026, ENSG00000144040, ENSG00000178057, ENSG00000167283, ENSG00000009307, ENSG00000171421, ENSG00000136897, ENSG00000204316, ENSG00000151806, ENSG00000109390, ENSG00000125648, ENSG00000100347, ENSG00000169100, ENSG00000145494, ENSG00000183773, ENSG00000184983, ENSG00000180389, ENSG00000259494, ENSG00000239789, ENSG00000155287, ENSG00000115944, ENSG0000…	14878	441	18224	1.18323	3.03011e-18	3.36678e-19	3.21818e-19
GOTERM_CC_DIRECT	GO:0005813	centrosome	413	2.48361	6.80141e-22	ENSG00000162946, ENSG00000068885, ENSG00000065135, ENSG00000169220, ENSG00000082701, ENSG00000168014, ENSG00000090565, ENSG00000156261, ENSG00000178295, ENSG00000121289, ENSG00000102760, ENSG00000163808, ENSG00000115942, ENSG00000171552, ENSG00000111581, ENSG00000011523, ENSG00000173846, ENSG00000133393, ENSG00000100578, ENSG00000127955, ENSG00000163811, ENSG00000101665, ENSG00000164902, ENSG0000…	14878	426	18224	1.18752	1.03245e-18	1.29057e-19	1.23361e-19
GOTERM_CC_DIRECT	GO:0030054	cell junction	393	2.36334	0.0180877	ENSG00000162946, ENSG00000144283, ENSG00000169220, ENSG00000170571, ENSG00000080644, ENSG00000158445, ENSG00000196839, ENSG00000168135, ENSG00000122012, ENSG00000184984, ENSG00000101311, ENSG00000183775, ENSG00000126970, ENSG00000147434, ENSG00000067560, ENSG00000259494, ENSG00000156011, ENSG00000161509, ENSG00000186908, ENSG00000137878, ENSG00000268089, ENSG00000171552, ENSG00000047932, ENSG0000…	14878	459	18224	1.04877	1	0.274571	0.262453
GOTERM_CC_DIRECT	GO:0005925	focal adhesion	375	2.2551	4.46569e-17	ENSG00000241973, ENSG00000162704, ENSG00000110700, ENSG00000133703, ENSG00000128591, ENSG00000117335, ENSG00000213949, ENSG00000142541, ENSG00000143878, ENSG00000109270, ENSG00000127947, ENSG00000100106, ENSG00000100345, ENSG00000130429, ENSG00000133818, ENSG00000101311, ENSG00000086991, ENSG00000145012, ENSG00000106683, ENSG00000070831, ENSG00000079308, ENSG00000102882, ENSG00000013016, ENSG0000…	14878	391	18224	1.17477	6.77891e-14	5.64909e-15	5.39976e-15
GOTERM_CC_DIRECT	GO:0043234	protein complex	366	2.20097	6.71089e-05	ENSG00000127022, ENSG00000092199, ENSG00000115839, ENSG00000137868, ENSG00000049323, ENSG00000113658, ENSG00000175104, ENSG00000135441, ENSG00000204673, ENSG00000244687, ENSG00000183091, ENSG00000177889, ENSG00000111231, ENSG00000276966, ENSG00000081189, ENSG00000168496, ENSG00000100345, ENSG00000100225, ENSG00000132849, ENSG00000203907, ENSG00000276045, ENSG00000100462, ENSG00000102882, ENSG0000…	14878	412	18224	1.08814	0.0968573	0.00261208	0.00249679
GOTERM_CC_DIRECT	GO:0005856	cytoskeleton	341	2.05063	3.17617e-08	ENSG00000111913, ENSG00000173040, ENSG00000151012, ENSG00000106328, ENSG00000139926, ENSG00000173166, ENSG00000128591, ENSG00000144283, ENSG00000073792, ENSG00000152229, ENSG00000132970, ENSG00000198901, ENSG00000116489, ENSG00000152104, ENSG00000168259, ENSG00000082397, ENSG00000164331, ENSG00000127946, ENSG00000091536, ENSG00000143199, ENSG00000147799, ENSG00000079308, ENSG00000140368, ENSG0000…	14878	371	18224	1.12585	4.82131e-05	2.09627e-06	2.00375e-06
GOTERM_CC_DIRECT	GO:0005759	mitochondrial matrix	310	1.86421	5.65901e-12	ENSG00000214113, ENSG00000004779, ENSG00000099821, ENSG00000135441, ENSG00000151498, ENSG00000151376, ENSG00000083123, ENSG00000151806, ENSG00000162396, ENSG00000005187, ENSG00000100348, ENSG00000108064, ENSG00000167969, ENSG00000081181, ENSG00000140905, ENSG00000154079, ENSG00000267673, ENSG00000137513, ENSG00000171552, ENSG00000137992, ENSG00000169239, ENSG00000114054, ENSG00000165672, ENSG0000…	14878	327	18224	1.16122	8.59041e-09	5.05316e-10	4.83013e-10
GOTERM_CC_DIRECT	GO:0005913	cell-cell adherens junction	303	1.82212	4.59782e-10	ENSG00000042493, ENSG00000105355, ENSG00000241973, ENSG00000099942, ENSG00000114867, ENSG00000162706, ENSG00000175220, ENSG00000180370, ENSG00000153317, ENSG00000116489, ENSG00000151929, ENSG00000082153, ENSG00000117450, ENSG00000101558, ENSG00000100345, ENSG00000156261, ENSG00000106682, ENSG00000130202, ENSG00000179950, ENSG00000109943, ENSG00000197122, ENSG00000196396, ENSG00000103966, ENSG0000…	14878	323	18224	1.14905	6.97949e-07	3.67342e-08	3.51129e-08

## Sheet: Top 20 Biological Process
Category		Term	Count	%	PValue	Genes	List Total	Pop Hits	Pop Total	Fold Enrichment	Bonferroni	Benjamini	FDR
GOTERM_BP_DIRECT	GO:0006351	transcription, DNA-templated	1723	10.3614	2.15558e-12	ENSG00000213024, ENSG00000178175, ENSG00000156384, ENSG00000113658, ENSG00000171540, ENSG00000249459, ENSG00000196843, ENSG00000075292, ENSG00000170689, ENSG00000146587, ENSG00000213020, ENSG00000213015, ENSG00000178187, ENSG00000156374, ENSG00000113645, ENSG00000159882, ENSG00000159885, ENSG00000065029, ENSG00000172888, ENSG00000135457, ENSG00000151917, ENSG00000008441, ENSG00000196826, ENSG0000…	13889	1955	16792	1.06554	2.34466e-08	6.6929e-09	6.66337e-09
GOTERM_BP_DIRECT	GO:0006355	regulation of transcription, DNA-templated	1313	7.89584	2.95311e-07	ENSG00000185947, ENSG00000180257, ENSG00000214114, ENSG00000016082, ENSG00000184619, ENSG00000113658, ENSG00000171540, ENSG00000114744, ENSG00000009307, ENSG00000249459, ENSG00000112561, ENSG00000197933, ENSG00000075292, ENSG00000197935, ENSG00000189079, ENSG00000100109, ENSG00000029153, ENSG00000197928, ENSG00000100105, ENSG00000023608, ENSG00000126733, ENSG00000146587, ENSG00000213020, ENSG0000…	13889	1504	16792	1.05548	0.00320694	0.000188947	0.000188113
GOTERM_BP_DIRECT	GO:0000122	negative regulation of transcription from RNA polymerase II promoter	618	3.7164	0.0155731	ENSG00000016082, ENSG00000178175, ENSG00000181220, ENSG00000144161, ENSG00000143194, ENSG00000066468, ENSG00000111596, ENSG00000114861, ENSG00000023734, ENSG00000170448, ENSG00000132170, ENSG00000128917, ENSG00000148400, ENSG00000182568, ENSG00000114739, ENSG00000135218, ENSG00000113648, ENSG00000112679, ENSG00000162714, ENSG00000113649, ENSG00000156374, ENSG00000112559, ENSG00000113645, ENSG0000…	13889	720	16792	1.03774	1	1	0.995679
GOTERM_BP_DIRECT	GO:0055114	oxidation-reduction process	528	3.17518	8.77647e-06	ENSG00000179148, ENSG00000180011, ENSG00000161618, ENSG00000139921, ENSG00000197930, ENSG00000077232, ENSG00000196715, ENSG00000128918, ENSG00000100348, ENSG00000184860, ENSG00000089101, ENSG00000183773, ENSG00000184983, ENSG00000122378, ENSG00000183878, ENSG00000092621, ENSG00000099377, ENSG00000170468, ENSG00000135697, ENSG00000205758, ENSG00000174939, ENSG00000182551, ENSG00000127954, ENSG0000…	13889	592	16792	1.07831	0.0910472	0.0036716	0.0036554
GOTERM_BP_DIRECT	GO:0006915	apoptotic process	495	2.97673	0.00210452	ENSG00000092871, ENSG00000144161, ENSG00000066468, ENSG00000180370, ENSG00000099385, ENSG00000101439, ENSG00000151923, ENSG00000127946, ENSG00000169100, ENSG00000162711, ENSG00000179021, ENSG00000102882, ENSG00000112679, ENSG00000112799, ENSG00000138606, ENSG00000171791, ENSG00000169230, ENSG00000137757, ENSG00000136305, ENSG00000196954, ENSG00000137752, ENSG00000189067, ENSG00000170458, ENSG0000…	13889	567	16792	1.05549	1	0.313573	0.312189
GOTERM_BP_DIRECT	GO:0043547	positive regulation of GTPase activity	491	2.95267	0.00490384	ENSG00000115839, ENSG00000144283, ENSG00000179387, ENSG00000066468, ENSG00000136895, ENSG00000169220, ENSG00000082701, ENSG00000138835, ENSG00000131089, ENSG00000170456, ENSG00000168374, ENSG00000109270, ENSG00000174808, ENSG00000185950, ENSG00000124313, ENSG00000078579, ENSG00000107099, ENSG00000031003, ENSG00000147799, ENSG00000111348, ENSG00000180263, ENSG00000156011, ENSG00000161509, ENSG0000…	13889	565	16792	1.05067	1	0.586143	0.583557
GOTERM_BP_DIRECT	GO:0045893	positive regulation of transcription, DNA-templated	449	2.7001	0.00429385	ENSG00000181104, ENSG00000116809, ENSG00000213024, ENSG00000156384, ENSG00000113658, ENSG00000112561, ENSG00000174804, ENSG00000029153, ENSG00000132170, ENSG00000148400, ENSG00000108064, ENSG00000090447, ENSG00000102882, ENSG00000156256, ENSG00000162714, ENSG00000110492, ENSG00000170345, ENSG00000197921, ENSG00000172766, ENSG00000125538, ENSG00000204301, ENSG00000124208, ENSG00000109381, ENSG0000…	13889	515	16792	1.05407	1	0.543073	0.540676
GOTERM_BP_DIRECT	GO:0006468	protein phosphorylation	428	2.57382	2.4613e-12	ENSG00000263528, ENSG00000113658, ENSG00000180370, ENSG00000110025, ENSG00000082701, ENSG00000135446, ENSG00000159899, ENSG00000170209, ENSG00000204435, ENSG00000055332, ENSG00000102882, ENSG00000058729, ENSG00000275993, ENSG00000115825, ENSG00000133275, ENSG00000104814, ENSG00000047936, ENSG00000104936, ENSG00000171435, ENSG00000173846, ENSG00000010671, ENSG00000134480, ENSG00000163932, ENSG0000…	13889	456	16792	1.13478	2.67711e-08	6.6929e-09	6.66337e-09
GOTERM_BP_DIRECT	GO:0045892	negative regulation of transcription, DNA-templated	426	2.56179	0.0761844	ENSG00000143190, ENSG00000181220, ENSG00000144161, ENSG00000143194, ENSG00000137504, ENSG00000114861, ENSG00000196843, ENSG00000196724, ENSG00000132170, ENSG00000123349, ENSG00000100105, ENSG00000148400, ENSG00000078699, ENSG00000032219, ENSG00000090447, ENSG00000146587, ENSG00000156374, ENSG00000112559, ENSG00000112312, ENSG00000170468, ENSG00000148516, ENSG00000109381, ENSG00000143184, ENSG0000…	13889	499	16792	1.03214	1	1	0.995679
GOTERM_BP_DIRECT	GO:0006357	regulation of transcription from RNA polymerase II promoter	385	2.31523	0.00683285	ENSG00000016082, ENSG00000178177, ENSG00000186918, ENSG00000111596, ENSG00000133142, ENSG00000114861, ENSG00000196843, ENSG00000261221, ENSG00000029153, ENSG00000146109, ENSG00000151923, ENSG00000146463, ENSG00000032219, ENSG00000124795, ENSG00000156256, ENSG00000170581, ENSG00000066117, ENSG00000065029, ENSG00000170345, ENSG00000135457, ENSG00000189067, ENSG00000148516, ENSG00000102878, ENSG0000…	13889	441	16792	1.05549	1	0.728637	0.725421
GOTERM_BP_DIRECT	GO:0015031	protein transport	378	2.27314	6.7421e-15	ENSG00000185829, ENSG00000111237, ENSG00000114988, ENSG00000114745, ENSG00000168010, ENSG00000112685, ENSG00000169228, ENSG00000276600, ENSG00000123106, ENSG00000100228, ENSG00000169223, ENSG00000168374, ENSG00000100345, ENSG00000213380, ENSG00000160654, ENSG00000157349, ENSG00000116918, ENSG00000135338, ENSG00000075188, ENSG00000188092, ENSG00000111224, ENSG00000047932, ENSG00000100219, ENSG0000…	13889	395	16792	1.15698	7.3663e-11	3.66669e-11	3.65051e-11
GOTERM_BP_DIRECT	GO:0035556	intracellular signal transduction	361	2.17091	0.000115247	ENSG00000149295, ENSG00000095585, ENSG00000121281, ENSG00000099942, ENSG00000198586, ENSG00000043462, ENSG00000169220, ENSG00000082701, ENSG00000150722, ENSG00000170214, ENSG00000159899, ENSG00000155974, ENSG00000166510, ENSG00000162390, ENSG00000162032, ENSG00000138031, ENSG00000132849, ENSG00000143199, ENSG00000079308, ENSG00000180008, ENSG00000275993, ENSG00000165304, ENSG00000050327, ENSG0000…	13889	403	16792	1.08301	0.71453	0.032988	0.0328425
GOTERM_BP_DIRECT	GO:0051301	cell division	340	2.04462	5.65936e-17	ENSG00000104147, ENSG00000132612, ENSG00000065135, ENSG00000169220, ENSG00000150722, ENSG00000135446, ENSG00000076382, ENSG00000004897, ENSG00000117697, ENSG00000167842, ENSG00000013810, ENSG00000136098, ENSG00000165660, ENSG00000100106, ENSG00000161860, ENSG00000070831, ENSG00000167967, ENSG00000094804, ENSG00000099812, ENSG00000175470, ENSG00000156256, ENSG00000075188, ENSG00000145919, ENSG0000…	13889	350	16792	1.17447	1.20759e-12	6.15568e-13	6.12852e-13
GOTERM_BP_DIRECT	GO:0016567	protein ubiquitination	322	1.93638	0.000223914	ENSG00000214357, ENSG00000075975, ENSG00000174013, ENSG00000174010, ENSG00000153558, ENSG00000136536, ENSG00000177889, ENSG00000119401, ENSG00000135686, ENSG00000119402, ENSG00000185271, ENSG00000012963, ENSG00000142784, ENSG00000163121, ENSG00000036257, ENSG00000162032, ENSG00000163481, ENSG00000144848, ENSG00000013374, ENSG00000100225, ENSG00000142546, ENSG00000070831, ENSG00000167967, ENSG0000…	13889	359	16792	1.08441	0.912471	0.0541225	0.0538837
GOTERM_BP_DIRECT	GO:0008283	cell proliferation	321	1.93036	0.0076927	ENSG00000213145, ENSG00000151491, ENSG00000150281, ENSG00000103855, ENSG00000133026, ENSG00000133027, ENSG00000138279, ENSG00000004897, ENSG00000170214, ENSG00000013810, ENSG00000186480, ENSG00000134470, ENSG00000117450, ENSG00000166199, ENSG00000102524, ENSG00000185950, ENSG00000276043, ENSG00000255346, ENSG00000184984, ENSG00000100462, ENSG00000167967, ENSG00000165304, ENSG00000101670, ENSG0000…	13889	366	16792	1.06037	1	0.789342	0.785859
GOTERM_BP_DIRECT	GO:0043065	positive regulation of apoptotic process	280	1.68381	1.22126e-07	ENSG00000175104, ENSG00000131089, ENSG00000135446, ENSG00000128918, ENSG00000143878, ENSG00000148400, ENSG00000086991, ENSG00000090447, ENSG00000143199, ENSG00000108984, ENSG00000165304, ENSG00000175592, ENSG00000107643, ENSG00000197122, ENSG00000113889, ENSG00000137875, ENSG00000171552, ENSG00000113761, ENSG00000196712, ENSG00000173848, ENSG00000139132, ENSG00000091409, ENSG00000164342, ENSG0000…	13889	300	16792	1.12841	0.00132748	8.30227e-05	8.26563e-05
GOTERM_BP_DIRECT	GO:0016032	viral process	274	1.64772	1.37476e-05	ENSG00000175582, ENSG00000213024, ENSG00000177885, ENSG00000114867, ENSG00000180370, ENSG00000153558, ENSG00000114742, ENSG00000134352, ENSG00000198900, ENSG00000089902, ENSG00000163002, ENSG00000114062, ENSG00000179262, ENSG00000106682, ENSG00000099817, ENSG00000167967, ENSG00000102882, ENSG00000182568, ENSG00000067560, ENSG00000103043, ENSG00000126067, ENSG00000075188, ENSG00000175115, ENSG0000…	13889	299	16792	1.10793	0.138891	0.00553827	0.00551383
GOTERM_BP_DIRECT	GO:0098609	cell-cell adhesion	260	1.56353	7.91976e-11	ENSG00000042493, ENSG00000105355, ENSG00000241973, ENSG00000099942, ENSG00000114867, ENSG00000175220, ENSG00000180370, ENSG00000153317, ENSG00000116489, ENSG00000119888, ENSG00000151929, ENSG00000082153, ENSG00000117450, ENSG00000101558, ENSG00000156261, ENSG00000106682, ENSG00000179950, ENSG00000196396, ENSG00000103966, ENSG00000113643, ENSG00000184292, ENSG00000137073, ENSG00000133030, ENSG0000…	13889	271	16792	1.15994	8.61431e-07	1.43572e-07	1.42938e-07
GOTERM_BP_DIRECT	GO:0007067	mitotic nuclear division	240	1.44326	2.17484e-11	ENSG00000104147, ENSG00000213024, ENSG00000169220, ENSG00000117697, ENSG00000167842, ENSG00000166197, ENSG00000136098, ENSG00000119408, ENSG00000100106, ENSG00000167967, ENSG00000094804, ENSG00000099812, ENSG00000163808, ENSG00000175470, ENSG00000214102, ENSG00000156256, ENSG00000075188, ENSG00000145919, ENSG00000138160, ENSG00000122705, ENSG00000168385, ENSG00000108055, ENSG00000145241, ENSG0000…	13889	248	16792	1.17001	2.36557e-07	4.73114e-08	4.71026e-08
GOTERM_BP_DIRECT	GO:0006412	translation	237	1.42522	5.69827e-07	ENSG00000130312, ENSG00000111358, ENSG00000110700, ENSG00000114867, ENSG00000269743, ENSG00000266472, ENSG00000171421, ENSG00000151806, ENSG00000142541, ENSG00000116120, ENSG00000125648, ENSG00000169100, ENSG00000055332, ENSG00000163923, ENSG00000239789, ENSG00000122140, ENSG00000155287, ENSG00000113407, ENSG00000137876, ENSG00000115268, ENSG00000123908, ENSG00000132740, ENSG00000168028, ENSG0000…	13889	253	16792	1.13255	0.00617884	0.000344334	0.000342814

## Sheet: Top 20 Molecular Function
Category		Term	Count	%	PValue	Genes	List Total	Pop Hits	Pop Total	Fold Enrichment	Bonferroni	Benjamini	FDR
GOTERM_MF_DIRECT	GO:0005515	protein binding	7858	47.2548	1.29775e-126	ENSG00000016082, ENSG00000103852, ENSG00000156384, ENSG00000103855, ENSG00000114503, ENSG00000170689, ENSG00000013810, ENSG00000131080, ENSG00000168374, ENSG00000102524, ENSG00000127824, ENSG00000182685, ENSG00000143079, ENSG00000180008, ENSG00000182687,	13982	8785	16881	1.07994	5.20137e-123	5.20137e-123	5.15855e-123
GOTERM_MF_DIRECT	GO:0046872	metal ion binding	1866	11.2214	5.7429e-24	ENSG00000178175, ENSG00000121281, ENSG00000114988, ENSG00000113658, ENSG00000040199, ENSG00000249459, ENSG00000112320, ENSG00000169223, ENSG00000205403, ENSG00000058729, ENSG00000126970, ENSG00000213020, ENSG00000213015, ENSG00000178187, ENSG00000115825, ENSG00000114978, ENSG00000112796, ENSG00000159882, ENSG00000159885, ENSG00000170222, ENSG00000065029, ENSG00000099250, ENSG00000172888, ENSG0000…	13982	2069	16881	1.08888	2.30175e-20	7.67251e-21	7.60934e-21
GOTERM_MF_DIRECT	GO:0003677	DNA binding	1444	8.68362	4.44681e-05	ENSG00000185947, ENSG00000180257, ENSG00000163918, ENSG00000160888, ENSG00000178175, ENSG00000178177, ENSG00000077235, ENSG00000009307, ENSG00000167281, ENSG00000249459, ENSG00000196843, ENSG00000197933, ENSG00000136535, ENSG00000197935, ENSG00000189079, ENSG00000170689, ENSG00000100109, ENSG00000197928, ENSG00000146109, ENSG00000136770, ENSG00000132170, ENSG00000100105, ENSG00000126733, ENSG0000…	13982	1674	16881	1.04146	0.163252	0.00712912	0.00707042
GOTERM_MF_DIRECT	GO:0005524	ATP binding	1366	8.21456	4.27322e-23	ENSG00000163918, ENSG00000160404, ENSG00000121281, ENSG00000241973, ENSG00000137628, ENSG00000263528, ENSG00000133026, ENSG00000135446, ENSG00000159899, ENSG00000166197, ENSG00000005187, ENSG00000170209, ENSG00000100345, ENSG00000125885, ENSG00000091536, ENSG00000089220, ENSG00000058729, ENSG00000094804, ENSG00000275993, ENSG00000114739, ENSG00000214102, ENSG00000156136, ENSG00000113407, ENSG0000…	13982	1495	16881	1.10316	1.71271e-19	4.28177e-20	4.24652e-20
GOTERM_MF_DIRECT	GO:0044822	poly(A) RNA binding	1075	6.46461	2.40842e-38	ENSG00000181588, ENSG00000144161, ENSG00000091542, ENSG00000114503, ENSG00000009307, ENSG00000134597, ENSG00000075292, ENSG00000146109, ENSG00000166197, ENSG00000151923, ENSG00000100345, ENSG00000108064, ENSG00000184863, ENSG00000089220, ENSG00000147679, ENSG00000147677, ENSG00000124795, ENSG00000116918, ENSG00000113649, ENSG00000189060, ENSG00000126749, ENSG00000108298, ENSG00000086189, ENSG0000…	13982	1129	16881	1.14959	9.65293e-35	4.82646e-35	4.78673e-35
GOTERM_MF_DIRECT	GO:0008270	zinc ion binding	1023	6.1519	4.56074e-06	ENSG00000214357, ENSG00000181588, ENSG00000016082, ENSG00000092871, ENSG00000180011, ENSG00000136536, ENSG00000075292, ENSG00000170448, ENSG00000012963, ENSG00000196839, ENSG00000132170, ENSG00000145495, ENSG00000156140, ENSG00000177084, ENSG00000161980, ENSG00000145012, ENSG00000146587, ENSG00000182446, ENSG00000115828, ENSG00000156374, ENSG00000113889, ENSG00000158552, ENSG00000159640, ENSG0000…	13982	1169	16881	1.05655	0.0181134	0.00101553	0.00100716
GOTERM_MF_DIRECT	GO:0003676	nucleic acid binding	878	5.27993	1.3472e-08	ENSG00000185947, ENSG00000185946, ENSG00000180257, ENSG00000178175, ENSG00000184619, ENSG00000167281, ENSG00000005189, ENSG00000197933, ENSG00000134597, ENSG00000075292, ENSG00000100109, ENSG00000197928, ENSG00000151923, ENSG00000100105, ENSG00000184863, ENSG00000161980, ENSG00000146587, ENSG00000213020, ENSG00000159409, ENSG00000159882, ENSG00000159885, ENSG00000065029, ENSG00000172888, ENSG0000…	13982	985	16881	1.07619	5.39942e-05	6.74946e-06	6.69389e-06
GOTERM_MF_DIRECT	GO:0003700	transcription factor activity, sequence-specific DNA binding	839	5.0454	7.7271e-05	ENSG00000185947, ENSG00000180257, ENSG00000144161, ENSG00000113658, ENSG00000249459, ENSG00000112561, ENSG00000136535, ENSG00000197935, ENSG00000170448, ENSG00000029153, ENSG00000197928, ENSG00000132170, ENSG00000108064, ENSG00000213020, ENSG00000178187, ENSG00000156374, ENSG00000172888, ENSG00000135457, ENSG00000008441, ENSG00000204304, ENSG00000148516, ENSG00000109381, ENSG00000122386, ENSG0000…	13982	961	16881	1.05407	0.266343	0.0114705	0.011376
GOTERM_MF_DIRECT	GO:0042802	identical protein binding	668	4.01708	7.3811e-07	ENSG00000065371, ENSG00000156026, ENSG00000149970, ENSG00000112208, ENSG00000180370, ENSG00000137504, ENSG00000198901, ENSG00000135324, ENSG00000159899, ENSG00000123106, ENSG00000132170, ENSG00000101439, ENSG00000204435, ENSG00000108187, ENSG00000265817, ENSG00000070831, ENSG00000184743, ENSG00000147316, ENSG00000182326, ENSG00000171791, ENSG00000170581, ENSG00000112559, ENSG00000186908, ENSG0000…	13982	749	16881	1.07677	0.00295398	0.000197223	0.000195599
GOTERM_MF_DIRECT	GO:0042803	protein homodimerization activity	637	3.83066	0.000689815	ENSG00000115956, ENSG00000162706, ENSG00000066468, ENSG00000157110, ENSG00000134352, ENSG00000171302, ENSG00000171303, ENSG00000174804, ENSG00000127946, ENSG00000167165, ENSG00000090565, ENSG00000100345, ENSG00000090447, ENSG00000156136, ENSG00000113407, ENSG00000171791, ENSG00000137875, ENSG00000114854, ENSG00000099256, ENSG00000171552, ENSG00000136425, ENSG00000138600, ENSG00000100219, ENSG0000…	13982	730	16881	1.05353	0.93707	0.0777045	0.0770647
GOTERM_MF_DIRECT	GO:0005509	calcium ion binding	608	3.65626	0.0986271	ENSG00000162949, ENSG00000240764, ENSG00000213023, ENSG00000115718, ENSG00000137501, ENSG00000137745, ENSG00000081853, ENSG00000171302, ENSG00000159658, ENSG00000112562, ENSG00000148408, ENSG00000251664, ENSG00000125648, ENSG00000126858, ENSG00000128917, ENSG00000253846, ENSG00000090565, ENSG00000148400, ENSG00000184500, ENSG00000123104, ENSG00000123342, ENSG00000182326, ENSG00000103966, ENSG0000…	13982	717	16881	1.0238	1	1	0.992014
GOTERM_MF_DIRECT	GO:0003723	RNA binding	482	2.89855	0.000501052	ENSG00000181588, ENSG00000114867, ENSG00000104824, ENSG00000157110, ENSG00000114503, ENSG00000167281, ENSG00000005189, ENSG00000134597, ENSG00000075292, ENSG00000146109, ENSG00000099381, ENSG00000151923, ENSG00000163923, ENSG00000144048, ENSG00000100461, ENSG00000157349, ENSG00000159409, ENSG00000239306, ENSG00000113407, ENSG00000137996, ENSG00000171311, ENSG00000135698, ENSG00000126749, ENSG0000…	13982	547	16881	1.06387	0.86584	0.060855	0.060354
GOTERM_MF_DIRECT	GO:0004674	protein serine/threonine kinase activity	356	2.14084	9.21474e-12	ENSG00000172071, ENSG00000107779, ENSG00000198586, ENSG00000180370, ENSG00000110025, ENSG00000082701, ENSG00000135446, ENSG00000138395, ENSG00000136098, ENSG00000170209, ENSG00000119408, ENSG00000204435, ENSG00000163482, ENSG00000055332, ENSG00000106683, ENSG00000102882, ENSG00000058729, ENSG00000108984, ENSG00000275993, ENSG00000165304, ENSG00000107643, ENSG00000114739, ENSG00000106799, ENSG0000…	13982	376	16881	1.14312	3.69327e-08	6.15545e-09	6.10477e-09
GOTERM_MF_DIRECT	GO:0019901	protein kinase binding	355	2.13482	3.2025e-11	ENSG00000177885, ENSG00000149177, ENSG00000092871, ENSG00000169220, ENSG00000196961, ENSG00000180370, ENSG00000112685, ENSG00000175104, ENSG00000082701, ENSG00000175224, ENSG00000198901, ENSG00000168930, ENSG00000146904, ENSG00000119408, ENSG00000185950, ENSG00000100225, ENSG00000089220, ENSG00000070831, ENSG00000180921, ENSG00000108984, ENSG00000102760, ENSG00000275993, ENSG00000108861, ENSG0000…	13982	376	16881	1.13991	1.28356e-07	1.83366e-08	1.81856e-08
GOTERM_MF_DIRECT	GO:0005525	GTP binding	353	2.1228	3.46845e-07	ENSG00000175582, ENSG00000104388, ENSG00000181467, ENSG00000069974, ENSG00000198585, ENSG00000185829, ENSG00000133703, ENSG00000065135, ENSG00000243910, ENSG00000137502, ENSG00000134594, ENSG00000159899, ENSG00000111231, ENSG00000169228, ENSG00000276600, ENSG00000151806, ENSG00000167721, ENSG00000166197, ENSG00000143878, ENSG00000100228, ENSG00000126858, ENSG00000168256, ENSG00000100226, ENSG0000…	13982	384	16881	1.10987	0.00138919	9.95822e-05	9.87623e-05
GOTERM_MF_DIRECT	GO:0003682	chromatin binding	343	2.06266	0.00666847	ENSG00000174371, ENSG00000016082, ENSG00000213024, ENSG00000102081, ENSG00000006712, ENSG00000158321, ENSG00000108509, ENSG00000114861, ENSG00000198900, ENSG00000143995, ENSG00000136891, ENSG00000132170, ENSG00000079785, ENSG00000100105, ENSG00000081189, ENSG00000168495, ENSG00000204435, ENSG00000177084, ENSG00000108064, ENSG00000141456, ENSG00000277258, ENSG00000182568, ENSG00000124795, ENSG0000…	13982	391	16881	1.05912	1	0.504287	0.500135
GOTERM_MF_DIRECT	GO:0004672	protein kinase activity	342	2.05665	1.82482e-12	ENSG00000172071, ENSG00000006837, ENSG00000111358, ENSG00000263528, ENSG00000180370, ENSG00000082701, ENSG00000138399, ENSG00000135446, ENSG00000159899, ENSG00000146904, ENSG00000136098, ENSG00000170209, ENSG00000119408, ENSG00000163482, ENSG00000055332, ENSG00000188305, ENSG00000106683, ENSG00000058729, ENSG00000108984, ENSG00000165304, ENSG00000106799, ENSG00000214102, ENSG00000176444, ENSG0000…	13982	359	16881	1.15017	7.31409e-09	1.46278e-09	1.45073e-09
GOTERM_MF_DIRECT	GO:0004842	ubiquitin-protein transferase activity	305	1.83415	2.76149e-07	ENSG00000174010, ENSG00000175104, ENSG00000153558, ENSG00000177889, ENSG00000119401, ENSG00000135686, ENSG00000119402, ENSG00000185271, ENSG00000036257, ENSG00000086758, ENSG00000115392, ENSG00000114062, ENSG00000163481, ENSG00000145495, ENSG00000100225, ENSG00000276043, ENSG00000140367, ENSG00000142546, ENSG00000122257, ENSG00000182325, ENSG00000012048, ENSG00000131653, ENSG00000239305, ENSG0000…	13982	329	16881	1.11926	0.00110619	9.22336e-05	9.14742e-05
GOTERM_MF_DIRECT	GO:0019899	enzyme binding	305	1.83415	5.88646e-06	ENSG00000163918, ENSG00000172071, ENSG00000173281, ENSG00000132170, ENSG00000144848, ENSG00000167165, ENSG00000145495, ENSG00000148400, ENSG00000140009, ENSG00000127824, ENSG00000166634, ENSG00000089220, ENSG00000012048, ENSG00000129566, ENSG00000128245, ENSG00000107643, ENSG00000113648, ENSG00000197122, ENSG00000196396, ENSG00000134243, ENSG00000113761, ENSG00000116478, ENSG00000151247, ENSG0000…	13982	333	16881	1.10582	0.0233169	0.00124173	0.00123151
GOTERM_MF_DIRECT	GO:0000166	nucleotide binding	299	1.79806	0.0891206	ENSG00000075856, ENSG00000185946, ENSG00000092199, ENSG00000070961, ENSG00000111911, ENSG00000104824, ENSG00000157110, ENSG00000114503, ENSG00000167281, ENSG00000073792, ENSG00000005189, ENSG00000075292, ENSG00000134597, ENSG00000004534, ENSG00000116001, ENSG00000099381, ENSG00000146109, ENSG00000185272, ENSG00000163002, ENSG00000151923, ENSG00000138031, ENSG00000100227, ENSG00000184863, ENSG0000…	13982	348	16881	1.03734	1	1	0.992014
